# Supplementary material for: The iTRAQ-based chloroplast proteomic analysis of Triticum aestivum L. leaves subjected to drought stress and 5-aminolevulinic acid alleviation reveals several proteins involved in the protection of photosynthesis
Source: BMC Plant Biol. 2020 Mar 4;20:96. doi: 10.1186/s12870-020-2297-6 (PMC7057492; doi:10.1186/s12870-020-2297-6)
Supplement: Supplementary file 1 — Additional file 1: Supplementary Table 1. The identified peptides in chloroplast extracted from wheat leaves under different treatments. [file 12870_2020_2297_MOESM1_ESM.xlsx]

## Sheet: Sheet1
Sequence	# PSMs	# Proteins	# Protein Groups	Protein Group Accessions	Modifications	MH+ [Da]	A4: CK/ref	A4: CK/ref Count	A4: CK/ref Variability [%]	B4: CK/ref	B4: CK/ref Count	B4: CK/ref Variability [%]	C4: CK/ref	C4: CK/ref Count	C4: CK/ref Variability [%]	A4: Drought/ref	A4: Drought/ref Count	A4: Drought/ref Variability [%]	B4: Drought/ref	B4: Drought/ref Count	B4: Drought/ref Variability [%]	C4: Drought/ref	C4: Drought/ref Count	C4: Drought/ref Variability [%]	A4: ALA/ref	A4: ALA/ref Count	A4: ALA/ref Variability [%]	B4: ALA/ref	B4: ALA/ref Count	B4: ALA/ref Variability [%]	C4: ALA/ref	C4: ALA/ref Count	C4: ALA/ref Variability [%]	A4: (D+A)/ref	A4: (D+A)/ref Count	A4: (D+A)/ref Variability [%]	B4: (D+A)/ref	B4: (D+A)/ref Count	B4: (D+A)/ref Variability [%]	C4: (D+A)/ref	C4: (D+A)/ref Count	C4: (D+A)/ref Variability [%]	PEP	IonScore A2	IonScore B2	IonScore C2	# Missed Cleavages
LAMMSFAAAVVAEVSTGK	13	4	1	A0A1D5VQR5	N-Term(iTRAQ4plex); M3(Oxidation); M4(Oxidation); K18(iTRAQ4plex)	2103.1	1.06287	6	6.12489	1.11997	3	7.76339	1.06234	4	4.8352	1.09234	6	15.0228	1.01953	3	12.9008	1.12103	4	12.7911	1.06134	6	16.0292	1.29093	3	22.2006	0.984974	4	4.91267	0.794144	6	10.5104	0.726625	3	15.1164	0.817119	4	13.8471	7.33e-07	148.35	141.05	81.16	0
IGPEYAGPLGLLQAIADGTK	34	2	1	Q95H43	N-Term(iTRAQ4plex); K20(iTRAQ4plex)	2272.29	1.23591	12	11.1099	1.30987	12	13.7945	1.20682	10	17.6585	0.915775	12	11.6151	0.917944	12	10.5312	0.964364	10	9.40035	1.25953	12	4.32837	1.20554	12	14.4115	1.22428	10	10.1698	0.712406	12	38.3886	0.636964	12	20.5204	0.636469	10	18.0401	8.796e-08	140.15	122.79	118.63	0
VAMIGFAASILGEAITGK	231	4	2	A0A1D5V4M3;A0A1D5WP22	N-Term(iTRAQ4plex); M3(Oxidation); K18(iTRAQ4plex)	2053.16																																					4.455e-08	127.68	115.15	119.83	0
FSGPLASTSVSTNAK	17	4	1	A0A1D5ZNS0	N-Term(iTRAQ4plex); K15(iTRAQ4plex)	1754.95	1.11656	7	12.8853	1.011	4	7.32274	1.10765	6	5.39468	1.15771	7	4.09278	1.18566	4	5.79675	1.11318	6	8.428	1.02859	7	16.5722	0.99268	4	12.7643	1.08662	6	10.0031	0.615914	7	5.12203	0.688751	4	27.4198	0.694018	6	17.0494	7.13e-08	127.63	97.66	119.05	0
QAAGGVPDVSGAFQDK	11	1	1	A0A1D5WAA1	N-Term(iTRAQ4plex); K16(iTRAQ4plex)	1834.95	1.22416	4	3.96132	1.11763	4	4.26665	1.13103	3	0.295023	1.08498	4	0.904578	1.10159	4	1.61528	1.07169	3	0.82245	1.00842	4	7.9024	1.00831	4	4.35375	1.02604	3	6.73161	0.675101	4	22.5989	0.707516	4	17.5569	0.750226	3	2.95564	1.942e-07	127.31	77.62	71.99	0
NALIGGIATGALVSAATNNK	6	1	1	A0A1D5S1Q5	N-Term(iTRAQ4plex); K20(iTRAQ4plex)	2144.23	1.0086	3	13.1063	0.932574	2	1.50917	0.937495	1		1.14482	3	9.09738	1.17859	2	9.99923	1.30447	1		0.932636	3	6.94654	0.842105	2	4.37434	0.740195	1		0.91847	3	7.03081	0.993743	2	27.9638	0.879777	1		7.392e-10	126.4	130.19	133.66	0
LGANVGSAQGPTGLGK	136	3	1	B2CHJ8	N-Term(iTRAQ4plex); K16(iTRAQ4plex)	1714.97	1.10455	45	5.06837	1.09341	45	6.30423	1.06241	46	5.81697	1.05178	45	5.77437	1.04638	45	4.82091	1.05278	46	5.40634	1.11584	45	9.69499	1.14275	45	10.2635	1.14503	46	9.35118	0.747456	45	21.4454	0.700143	45	19.7221	0.765159	46	30.2786	1.882e-08	126.38	125.5	131.44	0
VAMIGFAASILGEAITGK	81	4	2	A0A1D5V4M3;A0A1D5WP22	N-Term(iTRAQ4plex); K18(iTRAQ4plex)	2037.17																																					2.726e-07	124.95	120	120.59	0
TVSSGISGASYYTGTFNTVNR	15	3	2	A0A1D6CAZ2;A0A1D6BNX9	N-Term(iTRAQ4plex)	2326.15																																					6.219e-09	124.7	121.17	91.07	0
QAAGGVPDVSGAFEDK	10	2	1	A0A1D5WIX4	N-Term(iTRAQ4plex); K16(iTRAQ4plex)	1835.93	1.14955	2	9.33154	1.15717	4	3.46545	1.16215	4	1.28369	1.18104	2	6.40381	1.09634	4	4.97556	1.12125	4	4.3739	0.892547	2	18.8909	0.908693	4	7.77994	0.908094	4	3.45122	0.680478	2	19.0494	0.839275	4	16.1291	0.788806	4	21.2385	3.345e-17	124.27	129.87	80.02	0
KGGLNVGAVLILPEGFELAPPDR	63	2	2	P05151;A0A1D6RFW0	N-Term(iTRAQ4plex); K1(iTRAQ4plex)	2650.52																																					1.999e-10	123.48	95.01	85.21	1
VAVVGGGPAGGAAAEALAK	19	6	1	A0A1D6ANS4	N-Term(iTRAQ4plex); K19(iTRAQ4plex)	1854.07	1.14797	9	10.2022	1.08663	5	5.68015	1.16486	5	7.02495	1.01808	9	12.6891	1.00393	5	4.1024	0.976356	5	12.5473	1.20588	9	9.04858	1.25035	5	6.86471	1.22573	5	0.899477	0.791745	9	12.5448	0.758981	5	14.5457	0.654525	5	16.0771	7.125e-17	123.38	147.23	134.8	0
FPYNFTGCQDLAK	100	2	1	W5C572	N-Term(iTRAQ4plex); C8(Carbamidomethyl); K13(iTRAQ4plex)	1848.92	1.262	33	15.0189	1.25282	36	11.1184	1.28131	31	11.2415	0.851073	33	13.6783	0.867556	36	13.7549	0.841384	31	14.4223	1.45907	33	13.8261	1.3805	36	14.0136	1.43065	31	12.3292	0.616277	33	20.9275	0.594683	36	29.119	0.607758	31	20.3766	1.473e-05	122.88	109.72	110.04	0
AMSIMNSFINDIFEK	150	105	24	A0A1D5WSW4;A0A1D6CUQ9;A0A1D5VES0;W5BFB4;W5CTK4;W5HZ15;W5E0R4;A0A096UTK7;W5G400;W5H5H3;W5F9T2;A0A096UK77;A0A1D6BE87;A0A1D5RUC8;A0A1D5SBF7;A0A1D5YVK1;A0A1D5RPL4;A0A1D5T057;A0A1D5SBH0;A0A1D5SCB1;A0A1D5SPJ0;A0A1D6AWG4;A0A1D6BFT6;A0A1D5SXW4	N-Term(iTRAQ4plex); M2(Oxidation); M5(Oxidation); K15(iTRAQ4plex)	2080.03																																					1.131e-05	122.75	117.61	103.56	0
AGSMDNGDGIAVGWLGHPVFR	44	1	1	P24065	N-Term(iTRAQ4plex); M4(Oxidation)	2316.13	1.06243	14	12.5439	1.02723	13	6.74687	1.00642	17	13.8313	0.956714	14	10.704	0.956967	13	15.6403	0.972298	17	9.69167	0.937575	14	17.8285	0.944325	13	14.7264	0.944248	17	11.0683	1.10737	14	24.0694	1.21228	13	34.5462	1.0534	17	30.3027	1.838e-06	122.62	80.51	90.8	0
LFATLDGLDHAAK	127	5	1	A0A1D5TQ60	N-Term(iTRAQ4plex); K13(iTRAQ4plex)	1659.93	1.1791	42	7.75317	1.15907	44	6.44938	1.16685	41	6.49959	1.00534	42	5.74014	1.00567	44	6.28976	1.02362	41	6.85455	1.16831	42	9.21557	1.16423	44	8.49979	1.18966	41	5.66568	0.680006	42	18.9084	0.687902	44	29.0609	0.66108	41	17.5869	1.777e-05	122.48	108.87	115.04	0
YLPPAPASPGFVFFK	13	1	1	A0A1D5V9S0	N-Term(iTRAQ4plex); K15(iTRAQ4plex)	1926.08	1.29793	5	2.5941	1.12443	4	19.8839	1.14308	4	21.2792	0.810827	5	2.16253	0.808538	4	7.74507	0.833922	4	10.1168	1.49085	5	5.24887	1.50951	4	3.27444	1.4112	4	12.0915	0.780416	5	9.88526	0.848388	4	7.39197	0.877386	4	8.99633	2.056e-06	122.05	96.48	121.73	0
LSAEISRPENSGLSAALDLLVEAK	88	3	3	W5BGE9;A0A1D5UJL4;A0A1D6RIR6	N-Term(iTRAQ4plex); K24(iTRAQ4plex)	2771.54																																					2.719e-09	120.93	65.03	73.8	0
NASSSTGNITLSVTK	156	8	2	P27665;A0A1D5TVV3	N-Term(iTRAQ4plex); K15(iTRAQ4plex)	1767.98																																					3.934e-09	120.57	126.75	127.55	0
FGNTGGAVDWDAVIDAEAR	5	2	1	W5GGG6	N-Term(iTRAQ4plex)	2108.02	1.06174	2	2.07461	1.1255	2	6.30668	1.10251	1		0.937527	2	1.91041	0.920344	2	4.69901	0.951483	1		0.899476	2	1.16078	0.833585	2	7.96533	0.849864	1		1.26375	2	5.78311	1.24252	2	6.24584	1.20947	1		1.661e-08	120.47	88.88	110	0
YAPDSAPALAIQATIEK	165	5	1	W5FDV7	N-Term(iTRAQ4plex); K17(iTRAQ4plex)	2047.13	1.17985	52	10.5709	1.18294	58	10.3416	1.14268	55	10.0838	1.07212	52	6.54506	1.05519	58	7.66394	1.07998	55	9.14354	1.02191	52	10.5626	1.01068	58	12.2409	1.00319	55	13.6794	0.687903	52	34.1858	0.737176	58	39.8797	0.749931	55	37.8795	4.408e-17	119.73	133.06	119.56	0
AIVVAEDSLGSATTSLVYYYGSAK	44	4	3	A0A1D5WIX4;A0A1D5WAA1;A0A1D5VED9	N-Term(iTRAQ4plex); K24(iTRAQ4plex)	2753.45																																					1.096e-08	119.63	103.83	87.15	0
IQSVFALSDGSGLAVTVAR	11	5	2	Q8S3I9;A0A1D5ZLI3	N-Term(iTRAQ4plex)	2035.14																																					1.886e-15	118.42	123.12	98.1	0
GPAPLSLALVHADVDDGK	76	4	1	A0A1D5V1U8	N-Term(iTRAQ4plex); K18(iTRAQ4plex)	2063.14	1.08736	25	19.0257	1.1147	24	12.3823	1.09605	27	11.284	1.07349	25	7.57763	1.05206	24	8.01014	1.08297	27	6.53059	0.934735	25	13.55	0.913341	24	8.63802	0.896577	27	15.8629	0.865482	25	22.2504	0.892159	24	26.6645	0.88282	27	21.3951	8.161e-19	118.28	130.35	122.64	0
LTGVTGGDQVAAAMGIYGPR	12	5	2	P46285;A0A1D5WDE3	N-Term(iTRAQ4plex); M14(Oxidation)	2094.08																																					0.0001372	117.02	89.15	92.08	0
SAVDTFNSSLSSLFTSVSK	18	1	1	A0A1D6BP09	N-Term(iTRAQ4plex); K19(iTRAQ4plex)	2265.18	1.20012	6	7.48261	1.12723	7	2.75203	1.16023	5	7.61557	0.984706	6	11.9349	0.90909	7	9.88169	0.906625	5	14.5266	1.1774	6	11.0365	1.12019	7	7.87849	1.28016	5	12.0499	0.762103	6	13.5627	0.784966	7	11.5287	0.854202	5	27.4265	7.339e-08	116.88	63.86	97.57	0
TITDYGSPEEFLSQVGFLLGQQSYGGK	129	2	1	Q00434	N-Term(iTRAQ4plex); K27(iTRAQ4plex)	3209.63	1.47327	42	17.0968	1.52302	35	11.3986	1.49511	42	18.1288	0.787337	42	13.1261	0.759061	35	17.0999	0.769318	42	14.3322	1.26938	42	12.5855	1.13991	35	15.84	1.2082	42	20.324	0.647424	42	25.1477	0.609164	35	30.1189	0.620276	42	41.8758	1.013e-06	116.03	91.64	94.35	0
AAQDSSEASSGSVVK	19	3	1	A0A1D5WH02	N-Term(iTRAQ4plex); K15(iTRAQ4plex)	1710.87	0.984912	7	15.8235	0.939134	7	5.26443	0.983184	5	15.8132	1.02054	7	13.6183	1.02907	7	19.7827	0.950162	5	5.82712	1.11273	7	6.56322	1.07787	7	16.3553	1.20531	5	12.049	0.951409	7	9.63922	0.926212	7	19.4237	0.978735	5	10.8908	5.786e-08	115.16	76.59	78.88	0
ALGLDDVDAANMHMAIGR	7	1	1	A0A1D5SSJ7	N-Term(iTRAQ4plex)	2014	1.05449	3	13.3453	1.102	1		1.01338	3	8.56648	0.909106	3	2.27686	0.958842	1		0.878376	3	1.1001	1.04746	3	32.3799	1.05854	1		0.995296	3	28.9683	1.31576	3	15.4361	0.994579	1		1.41795	3	7.48589	5.647e-07	114.25	29.77	87.5	0
LQGPEGSSIDLTILSGADTR	5	5	2	Q8S3I9;A0A1D5ZLI3	N-Term(iTRAQ4plex)	2174.16																																					4.532e-07	113.48	107.71	132.55	0
NVGIVLMGDGLMIQEGSFVK	56	1	1	P12112	N-Term(iTRAQ4plex); K20(iTRAQ4plex)	2395.3	1.2479	16	10.6939	1.21809	18	9.40062	1.17915	20	8.4367	0.914234	16	12.9922	0.904148	18	7.11146	0.933058	20	4.48719	1.17265	16	13.5754	1.15467	18	14.2238	1.1812	20	10.7823	0.761662	16	18.1814	0.811227	18	17.3309	0.775236	20	14.5708	3.98e-09	113.15	108.96	111.64	0
VGPPPPLSGGLPGTDNSDEAR	107	6	1	A0A1D5TQ60	N-Term(iTRAQ4plex)	2177.09	1.03812	38	14.0659	0.992127	35	11.4871	0.987285	34	13.5797	1.04887	38	9.19455	1.02784	35	9.20793	1.04905	34	8.73913	0.766249	38	15.0235	0.756948	35	11.0437	0.798347	34	15.9219	1.13125	38	28.8461	1.31183	35	24.0304	1.20998	34	26.7686	5.002e-07	112.86	100.48	114.65	0
SPAEGAYTEGLLNAK	8	4	1	W5E9E7	N-Term(iTRAQ4plex); K15(iTRAQ4plex)	1808.96	1.04529	3	6.02135	0.991292	2	11.6835	0.969001	3	4.08731	0.897582	3	2.13681	0.899365	2	5.2155	0.90785	3	4.23697	1.17347	3	3.58717	1.18006	2	17.6898	1.11082	3	4.72852	1.07029	3	8.21245	1.12511	2	11.3272	1.15128	3	11.755	3.76e-06	112.62	105.16	108.92	0
SAVDSFNSSLSSLFTSVSK	42	3	2	A0A1D5SQB6;A0A1D6CSX1	N-Term(iTRAQ4plex); K19(iTRAQ4plex)	2251.17																																					5.778e-11	112.41	108.56	152.18	0
SGTEEGGGFTEAQLQELR	9	3	1	A0A1D5RSA4	N-Term(iTRAQ4plex)	2052.99	0.878025	3	6.43389	0.902375	2	2.90343	0.995157	4	4.82665	1.02441	3	2.35984	1.08384	2	11.1903	1.04144	4	6.21277	0.850696	3	2.66649	0.770789	2	15.1285	0.890613	4	7.17414	1.3969	3	2.52939	1.29098	2	6.34262	1.21895	4	14.7139	1.354e-18	112.19	123.12	120.99	0
ALGLDDVDAANMHLAIGR	12	3	2	A0A1D5SDG5;A0A1D5RWJ9	N-Term(iTRAQ4plex); M12(Oxidation)	2012.04																																					3.548e-07	112.12	87.35	119.67	0
AFNPTQAEETYSMVTANR	81	2	1	B2CHJ7	N-Term(iTRAQ4plex)	2174.03	1.00085	31	15.3974	1.02672	28	15.1888	0.960958	22	25.4763	0.892829	31	12.1592	0.887674	28	9.73952	0.88863	22	10.998	0.722563	31	21.4055	0.754323	28	16.8091	0.734077	22	11.6188	1.61605	31	26.5256	1.58983	28	22.9007	1.65732	22	25.3637	5.898e-07	112.05	93	101.1	0
GVAGGITSSVAATK	16	4	3	A0A1D5WIX4;A0A1D5WAA1;A0A1D5VED9	N-Term(iTRAQ4plex); K14(iTRAQ4plex)	1506.87																																					2.293e-07	111.95	84.63	90.18	0
IIGLGEIMSGELVEFAEGTR	51	1	1	P12112	N-Term(iTRAQ4plex); M8(Oxidation)	2281.18	0.924346	16	7.36094	0.990434	18	10.3704	0.938758	17	6.75066	1.1476	16	15.9468	1.1687	18	15.6764	1.21609	17	10.1927	0.765958	16	26.5009	0.739384	18	23.0816	0.70225	17	18.2463	1.0952	16	10.4563	1.03963	18	8.05603	1.00978	17	6.63025	8.499e-14	111.79	117.58	117.55	0
VTLVGDAAGYVTK	26	6	1	A0A1D6ANS4	N-Term(iTRAQ4plex); K13(iTRAQ4plex)	1581.91	1.14719	7	6.36388	1.11843	9	5.70166	1.09588	10	6.21434	1.0344	7	5.92797	1.04696	9	5.47827	1.0671	10	7.67206	1.10203	7	5.76488	1.07007	9	8.93299	1.11235	10	5.07271	0.719365	7	16.0123	0.824672	9	16.1509	0.781145	10	18.1881	2.698e-06	111.43	100.71	100.13	0
NVGIVLMGDGLMIQEGSFVK	117	1	1	P12112	N-Term(iTRAQ4plex); M7(Oxidation); K20(iTRAQ4plex)	2411.29	1.12948	40	6.64318	1.14524	31	8.03284	1.14343	34	7.35636	1.01289	40	14.0153	1.04354	31	9.90716	1.01775	34	10.5811	0.991182	40	15.3352	0.990821	31	15.7781	1.02493	34	16.0828	0.891764	40	34.3544	0.854546	31	22.2538	0.848689	34	27.8385	7.793e-06	111.4	87.91	99.63	0
AGAEVIGISGDDAASHK	34	2	1	Q5S1S6	N-Term(iTRAQ4plex); K17(iTRAQ4plex)	1885.99	1.08841	10	9.03538	1.01864	13	9.21932	1.07098	11	9.29265	1.16675	10	6.85252	1.15678	13	11.1697	1.12702	11	5.3311	1.01276	10	12.8455	1.01231	13	9.46968	1.04625	11	6.26563	0.736112	10	19.8681	0.701611	13	23.6666	0.756167	11	32.4442	4.975e-08	111.1	110.85	92.45	0
TTYGFDILLSSTNGPAFNAGR	32	1	1	P58386	N-Term(iTRAQ4plex)	2346.18	0.947783	12	10.8247	0.932165	11	8.78948	0.920648	9	11.4584	1.13666	12	10.7574	1.19426	11	12.4542	1.25717	9	11.0773	0.865627	12	13.6803	0.830919	11	10.9672	0.869644	9	10.7202	1.00146	12	25.3458	0.898533	11	7.65508	0.912807	9	9.59971	3.748e-20	110.96	125.5	117.93	0
LYSIASSAIGDFGDSK	136	6	2	A0A1D6AEP1;A0A1D6BF30	N-Term(iTRAQ4plex); K16(iTRAQ4plex)	1919																																					3.145e-07	110.7	103.3	103.07	0
FGQEEETYNIVAAHGYFGR	213	4	2	P12463;A0A1D5WQ49	N-Term(iTRAQ4plex)	2332.11																																					1.647e-09	110.49	105.62	108.28	0
VLELGDAIAGLTLEEAR	31	7	2	A0A077S298;A0A1D5RV09	N-Term(iTRAQ4plex)	1914.07																																					1.135e-07	110.46	108.84	91.54	0
LTTFNQNAAGSVK	4	5	2	Q8S3I9;A0A1D5ZLI3	N-Term(iTRAQ4plex); K13(iTRAQ4plex)	1638.91																																					3.07e-06	110.1	83.07	97.62	0
DLAAGTVGGAAQLVVGHPFDTIK	8	2	1	A0A1D5SEM9	N-Term(iTRAQ4plex); K23(iTRAQ4plex)	2525.4	0.97708	2	11.1399	0.989452	3	10.2236	1.0434	3	0.878474	1.01959	2	17.4453	1.13677	3	4.03425	1.1103	3	5.2246	1.11693	2	8.89642	0.903089	3	21.0227	1.0238	3	6.34734	1.00172	2	9.05829	1.02033	3	4.12853	0.861762	3	6.66215	2.737e-10	109.25	81.9	112.72	0
KNTDFVAYSGEGFK	96	4	1	Q00434	N-Term(iTRAQ4plex); K1(iTRAQ4plex); K14(iTRAQ4plex)	1995.05	1.15816	32	14.3561	1.14155	35	22.2476	1.17111	29	28.6976	1.02221	32	11.844	1.04546	35	12.3408	1.06136	29	15.468	1.22065	32	16.5055	1.21209	35	12.6675	1.28386	29	13.4353	0.632531	32	47.2346	0.582103	35	48.2329	0.463691	29	42.4188	1.103e-06	109.07	86.82	95.57	1
GIALNLENENVGIVVFGSDTAIK	6	6	2	Q332R4;A0A077RVA5	N-Term(iTRAQ4plex); K23(iTRAQ4plex)	2661.47																																					1.755e-07	109.06	103.02	100.34	0
VVDTVDVVIGVGGK	14	2	2	A0A1D6B4Q8;A0A1D6S8Z3	N-Term(iTRAQ4plex); K14(iTRAQ4plex)	1644.98																																					6.007e-06	109.02	108.67	114.59	0
VLTDEIENNLSSIK	11	5	2	A0A1D5YMC8;A0A1D5Z4K6	N-Term(iTRAQ4plex); K14(iTRAQ4plex)	1863.03																																					1.763e-08	108.84	108.75	114.13	0
CGGGAMNAAGAVSIVVR	4	2	1	A0A077RR71	N-Term(iTRAQ4plex); C1(Carbamidomethyl); M6(Oxidation)	1749.89	0.941794	1		0.976435	1		0.829429	2	7.76526	1.03518	1		1.01104	1		0.873144	2	30.3206	0.994404	1		1.07991	1		0.888843	2	19.1761	1.15571	1		1.04662	1		1.57053	2	48.1227	1.711e-13	108.73	128.13	105.03	0
LVADLANGAVLLLENVR	8	7	1	P12782	N-Term(iTRAQ4plex)	1924.13	0.531442	2	22.0706	0.38681	2	18.6464	0.522612	3	4.11808	1.86547	2	3.40336	1.91381	2	7.74304	1.89782	3	9.28502	0.235552	2	14.846	0.393355	1		0.392858	3	17.3374	0.861531	2	0.69858	0.968075	2	8.68238	0.90631	3	1.00871	1.702e-09	108.54	106.86	122.66	0
EVGEAAVEAVEAGGEAVAEAGK	14	3	1	A0A1D6AAH3	N-Term(iTRAQ4plex); K22(iTRAQ4plex)	2331.2	1.1826	5	12.973	1.06644	3	7.82869	1.0647	6	7.12581	0.994982	5	16.2265	1.01736	3	1.10959	1.10431	6	9.04717	0.836247	5	8.62045	0.8889	3	7.23933	0.868406	6	8.66917	0.868275	5	17.0941	0.921964	3	9.47569	0.943899	6	18.0015	6.723e-07	107.96	96.78	115.98	0
NNAGYPHNVVFDEDAVPSGVDVSK	91	3	1	W5DL22	N-Term(iTRAQ4plex); K24(iTRAQ4plex)	2818.39	0.963885	26	12.3524	0.922912	28	9.82536	0.952339	35	11.4895	1.32814	26	15.4569	1.26126	28	11.5206	1.21196	35	13.1949	0.803129	26	18.9418	0.858969	28	15.3163	0.868323	35	18.126	0.695376	26	57.7611	0.823598	28	45.0622	0.743913	35	35.9587	2.048e-06	107.95	74.14	89.43	0
TAMMGVVGMIAPEALGK	75	3	1	A0A1D6AWF0	N-Term(iTRAQ4plex); M3(Oxidation); K17(iTRAQ4plex)	1980.06	1.24004	25	14.2369	1.18837	20	13.7876	1.22657	18	12.1237	0.845491	25	23.9646	0.841805	20	17.9158	0.857525	18	17.8269	1.2637	25	17.9794	1.19492	20	18.1879	1.20914	18	16.8949	0.94651	25	23.8056	0.854492	20	27.8326	0.871612	18	22.5581	1.376e-16	107.8	115.78	102.89	0
VPFITDDLEIECEGK	52	2	1	W5C572	N-Term(iTRAQ4plex); C12(Carbamidomethyl); K15(iTRAQ4plex)	2053.04	1.22596	18	7.15251	1.24077	16	8.21742	1.24204	18	9.19454	1.12166	18	6.10993	1.0797	16	7.9683	1.09655	18	8.66593	0.883475	18	12.7204	0.878511	16	13.6769	0.879	18	9.63119	0.696903	18	12.0217	0.736181	16	24.2423	0.670293	18	18.7451	1.513e-05	107.79	87.24	81.64	0
LVAAIDGLPDPGGPAFQESK	66	3	2	A0A1D5S053;A0A1D5SDV7	N-Term(iTRAQ4plex); K20(iTRAQ4plex)	2270.23																																					9.192e-16	107.78	110.04	100.32	0
LAMLAMLIFYFEAGQGK	35	4	1	W5AY52	N-Term(iTRAQ4plex); M3(Oxidation); M6(Oxidation); K17(iTRAQ4plex)	2223.18	1.51143	8	5.75873	1.55189	10	9.76684	1.51041	9	6.97787	0.849846	8	11.9504	0.844657	10	17.6843	0.867913	9	10.1732	1.27743	8	8.51676	1.25365	10	17.4933	1.34943	9	12.0473	0.406257	8	27.0428	0.436214	10	12.6057	0.337396	9	35.3871	4.439e-06	107.71	95.38	104.01	0
GGSTGYDNAVALPAGGR	112	7	1	A0A1D5TVV3	N-Term(iTRAQ4plex)	1706.86	0.914002	40	13.424	0.914594	38	8.77512	0.893856	34	11.1527	0.963065	40	7.68377	0.955347	38	10.2824	0.975338	34	5.71949	0.814723	40	21.8729	0.754936	38	20.6474	0.772358	34	22.0186	1.49053	40	18.2592	1.51808	38	17.0628	1.49672	34	15.7695	1.241e-18	107.66	110.01	105.2	0
ADAFEYADQVLEK	65	4	2	A0A1D5S053;A0A1D5SDV7	N-Term(iTRAQ4plex); K13(iTRAQ4plex)	1786.91																																					4.394e-07	107.6	91.02	90.3	0
QSQANPLPVEEQIATIYTGTR	102	2	1	P12112	N-Term(iTRAQ4plex)	2460.29	0.977632	37	12.8754	1.0195	30	7.39558	0.962153	35	14.18	0.989214	37	9.25319	0.991448	30	9.89423	1.00258	35	10.7646	0.940163	37	15.1822	0.87351	30	11.8854	0.8598	35	12.7197	1.15208	37	21.0044	1.21725	30	15.3171	1.2144	35	23.3662	2.43e-07	107.28	98.3	87.11	0
GFQLILSGELDGLPEQAFYLVGNIDEASTK	24	3	1	P20858	N-Term(iTRAQ4plex); K30(iTRAQ4plex)	3512.84	1.30333	7	13.6964	1.33327	6	4.58415	1.49431	5	8.23489	0.965338	7	16.649	1.04117	6	8.20087	1.08116	5	20.3344	0.899593	7	33.7204	0.804681	6	14.9659	0.742338	5	29.2212	0.786373	7	52.9221	0.843951	6	13.3086	0.614386	5	11.6058	5.843e-08	107.28	85.04	101.21	0
TAMMGVVGMIAPEALGK	196	3	1	A0A1D6AWF0	N-Term(iTRAQ4plex); M3(Oxidation); M4(Oxidation); K17(iTRAQ4plex)	1996.05	1.10323	50	11.3469	1.13153	45	11.2007	1.13072	45	10.206	0.995563	50	23.0132	1.0137	45	18.2143	1.05151	45	15.4651	1.03772	50	12.5867	1.0206	45	16.3388	1.02908	45	14.1027	0.859939	50	48.1208	0.792767	45	50.4436	0.709825	45	44.4214	8.243e-08	107.26	108.71	131.25	0
AWMAAQDQPHENLIFPEEVLPR	63	2	1	B2CHJ7	N-Term(iTRAQ4plex); M3(Oxidation)	2751.36	1.07033	23	7.76989	1.03621	24	6.92359	1.08656	16	7.04541	1.00601	23	6.77036	0.98535	24	5.74028	0.982004	16	6.1459	0.815704	23	14.8294	0.866178	24	16.1566	0.841256	16	18.5755	1.18261	23	15.4366	1.18267	24	14.8814	1.1983	16	22.5748	7.709e-08	107.18	89.01	76.16	0
GLVDSLGGFSQALAIAK	10	3	2	A0A1D6APB5;A0A1D6B7L4	N-Term(iTRAQ4plex); K17(iTRAQ4plex)	1935.12																																					6.06e-08	107.11	110.72	112.77	0
LNAVESDFDDTEAIAK	10	4	3	A0A077RU36;A0A1D5V4N4;A0A1D5WI37	N-Term(iTRAQ4plex); K16(iTRAQ4plex)	2026.02																																					8.261e-08	106.84	75.6	49.57	0
LELAQFAELQAFAQFASALDK	81	2	1	P12112	N-Term(iTRAQ4plex); K21(iTRAQ4plex)	2599.41	2.02339	29	12.8794	1.89214	25	10.7582	2.02296	21	18.936	0.287984	29	101.74	0.327743	25	139.332	0.374633	21	124.274	1.17206	29	22.2486	1.13298	25	21.9047	1.12888	21	20.0291	0.635106	29	21.2842	0.648021	25	19.9214	0.624176	21	20.615	5.323e-09	106.31	109.44	109.17	0
GGPLSFADLIQIAASQALK	45	2	2	W5BGE9;A0A1D5UJL4	N-Term(iTRAQ4plex); K19(iTRAQ4plex)	2188.26																																					1.539e-08	106.24	93.52	96.84	0
NVGIVLMGDGLMIQEGSFVK	76	1	1	P12112	N-Term(iTRAQ4plex); M7(Oxidation); M12(Oxidation); K20(iTRAQ4plex)	2427.29	0.960728	22	12.4503	0.964994	27	17.2684	0.940529	27	13.5809	1.21174	22	22.4286	1.13386	27	21.1708	1.21138	27	19.1196	0.809083	22	13.0187	0.817416	27	24.1197	0.751772	27	26.3598	0.932493	22	33.4187	0.909851	27	45.2219	0.846753	27	29.4398	5.211e-06	106.2	94.51	101.43	0
DTYVGGLVSNLQVAELIACVAK	24	6	2	W5F8Y0;A0A1D5ZZR4	N-Term(iTRAQ4plex); C19(Carbamidomethyl); K22(iTRAQ4plex)	2608.43																																					3.287e-09	106.1	85.96	120.07	0
GLQQGIGGGGGVTPMLVGGK	24	3	2	A0A1D6B4P3;A0A1D6ARG9	N-Term(iTRAQ4plex); M15(Oxidation); K20(iTRAQ4plex)	2087.15																																					6.318e-15	106.09	115.62	89.08	0
AFNPTQAEETYSMVTANR	159	2	1	B2CHJ7	N-Term(iTRAQ4plex); M13(Oxidation)	2190.03	0.990919	53	14.7854	1.01931	52	16.7385	1.00093	54	11.5511	0.926606	53	10.3403	0.938845	52	10.9349	0.949361	54	6.65145	0.770131	53	24.0526	0.777107	52	22.1672	0.747262	54	26.203	1.45506	53	15.3035	1.38957	52	21.851	1.41844	54	24.6569	1.822e-13	106.04	106.61	103.9	0
DQETTGFAWWAGNAR	60	3	1	B2CHJ8	N-Term(iTRAQ4plex)	1853.87	1.02572	22	9.06486	1.00158	20	15.5621	0.98662	18	10.7986	0.911742	22	10.1597	0.906929	20	11.7881	0.922553	18	3.50859	0.905204	22	10.8639	0.899458	20	12.221	0.880317	18	10.1742	1.38364	22	20.6737	1.37461	20	18.9547	1.44891	18	9.61782	2.766e-08	105.8	106.03	110.09	0
AGSMDNGDGIAVGWLGHPVFR	31	1	1	P24065	N-Term(iTRAQ4plex)	2300.13	1.16014	10	10.9339	1.12032	8	15.0946	1.05693	13	8.33249	0.881031	10	14.8059	0.903107	8	9.46496	0.905439	13	20.4104	1.13653	10	12.8646	1.09079	8	13.4048	1.06762	13	16.5225	0.951089	10	13.0056	0.977551	8	13.6119	1.02594	13	14.2243	4.528e-09	105.34	102.89	105.1	0
ELGVPIVMHDYLTGGFTANTTLAHYCR	7	6	1	P11383	N-Term(iTRAQ4plex); C26(Carbamidomethyl)	3180.56	1.05587	3	8.29821	1.1173	1		1.02325	3	6.99102	0.823128	3	3.22351	0.96704	1		0.726217	3	5.81524	1.49909	3	22.0178	1.21291	1		1.57186	3	12.7397	1.04208	3	20.3446	0.812964	1		0.992251	3	8.89083	4.059e-10	105.17	21.83	92.6	0
GGYDGLFLGGNYVAGVALGR	10	3	2	A0A1D6A242;A0A1D5YRZ9	N-Term(iTRAQ4plex)	2100.1																																					1.862e-09	105.15	101.9	114.43	0
SVGDLTAADLEGK	11	4	1	P12782	N-Term(iTRAQ4plex); K13(iTRAQ4plex)	1563.84	0.885593	4	8.20749	0.889085	3	1.95119	0.915917	4	4.64673	1.50727	4	4.88479	1.47702	3	6.81499	1.47172	4	3.32452	0.702138	4	17.1427	0.695128	3	24.688	0.784905	4	12.4245	0.6677	4	13.537	0.635849	3	4.26944	0.701567	4	52.7125	8.682e-15	105.07	107.97	86.86	0
GTGTANQCPTIDGGVDSFPFK	117	7	2	P27665;A0A1D5TVV3	N-Term(iTRAQ4plex); C8(Carbamidomethyl); K21(iTRAQ4plex)	2457.2																																					1.033e-05	104.99	88.67	86.59	0
LTGSSGFNNVTGYIFGK	4	1	1	A0A1D6SEV9	N-Term(iTRAQ4plex); K17(iTRAQ4plex)	2050.1	1.23545	2	3.31135	1.20672	1		1.16318	1		0.857806	2	9.47043	0.876863	1		0.869894	1		1.43861	2	9.45155	1.36876	1		1.54682	1		0.666494	2	4.67421	0.713969	1		0.628317	1		1.975e-07	104.89	88.31	76.58	0
AASDDTSASGDEIIEDLK	31	4	1	A0A1D6BY94	N-Term(iTRAQ4plex); K18(iTRAQ4plex)	2125.04	1.0962	12	11.3956	1.15274	13	8.95709	1.05093	6	3.90087	1.11767	12	9.2706	1.08634	13	7.21995	1.10144	6	10.2881	0.875689	12	5.46712	0.890318	13	6.27496	0.828037	6	9.44071	0.783063	12	28.9147	0.828047	13	16.6769	0.855044	6	20.051	2.379e-06	104.42	102.75	97.15	0
EKGGYEISIVDASDGR	39	2	1	P05151	N-Term(iTRAQ4plex); K2(iTRAQ4plex)	1984.02	1.20619	11	10.0005	1.21975	15	10.4749	1.22215	13	14.2792	0.874271	11	15.9923	0.902372	15	11.239	0.942656	13	14.9131	1.35644	11	12.8287	1.28782	15	15.2228	1.20996	13	11.6838	0.669776	11	5.45953	0.697847	15	18.4359	0.698333	13	9.85304	1.757e-08	104.35	99.65	87.47	1
GGPISFADLVQIGASQALK	51	1	1	A0A1D6RIR6	N-Term(iTRAQ4plex); K19(iTRAQ4plex)	2160.23	1.20113	15	4.03891	1.1729	17	9.52815	1.1881	19	6.11209	0.916806	15	7.80158	0.913968	17	9.72015	0.897295	19	8.25378	1.08279	15	17.2048	1.01381	17	13.4707	1.06798	19	21.9035	0.893692	15	16.8112	0.965913	17	23.8084	0.972056	19	27.3033	4.844e-09	104.2	109.13	110.2	0
GVPLAVNQVNYSLIYR	4	3	2	W5BCL4;A0A1D5UGI9	N-Term(iTRAQ4plex)	1950.1																																					2.882e-07	103.99	86.04	60.39	0
SAEYMTHAPLGSLNSVGGVATEINAVNYVSPR	73	4	2	B2CHJ8;A0A1D6RG70	N-Term(iTRAQ4plex); M5(Oxidation)	3464.72																																					1.27e-09	103.9	87.88	89.87	0
EGSSSTTTSSTDTGK	44	5	3	A0A077RU36;A0A1D5V4N4;A0A1D5WI37	N-Term(iTRAQ4plex); K15(iTRAQ4plex)	1733.83																																					1.615e-15	103.72	109.7	107.5	0
IWFGIATAHDFESHDDITEER	148	1	1	P58386	N-Term(iTRAQ4plex)	2633.24	1.1985	44	7.8594	1.19133	54	9.04468	1.18791	50	11.5851	0.867915	44	9.42604	0.886537	54	10.8393	0.893548	50	11.5709	0.806658	44	16.0395	0.800031	54	10.8831	0.832092	50	14.8341	1.25789	44	15.636	1.25385	54	13.2063	1.19826	50	18.0415	6.552e-17	103.59	120.23	92.85	0
FTGVGAQILGADDK	3	2	1	A0A1D5RS02	N-Term(iTRAQ4plex); K14(iTRAQ4plex)	1679.91	1.07648	1		1.06322	1		1.05978	1		1.24423	1		1.22528	1		1.01447	1		0.93502	1		0.921277	1		0.944685	1		0.638712	1		0.677191	1		1.06174	1		3.142e-06	103.54	72	49.51	0
SALGLSEGGPLFGFTK	174	4	2	A0A1D5V4M3;A0A1D5WP22	N-Term(iTRAQ4plex); K16(iTRAQ4plex)	1869.04																																					5.228e-10	103.45	106.25	108.37	0
LAMVAFLGFAVQAAATGK	57	3	2	A0A0C4BJ37;A0A1D5TP43	N-Term(iTRAQ4plex); M3(Oxidation); K18(iTRAQ4plex)	2070.16																																					3.73e-07	102.67	100.41	92.71	0
SAEYMTHAPLGSLNSVGGVATEINAVNYVSPR	47	4	2	B2CHJ8;A0A1D6RG70	N-Term(iTRAQ4plex)	3448.73																																					7.665e-10	102.65	95.89	102.4	0
LNAAAAIASGTVLGLHEDSR	8	2	1	A0A1D6A916	N-Term(iTRAQ4plex)	2110.14	0.894515	2	0.570293	0.988532	3	10.6744	0.873845	3	0.600696	1.31428	2	5.02349	1.1589	3	17.359	1.35538	3	12.2792	0.878613	2	23.0481	1.06233	3	17.2319	0.758035	3	20.7514	0.794729	2	7.3149	0.769726	3	3.08381	0.77982	3	9.83584	6.875e-07	102.56	89.56	94.16	0
AADNIPGNLYSVK	21	3	2	A0A1D6CAZ2;A0A1D6BNX9	N-Term(iTRAQ4plex); K13(iTRAQ4plex)	1649.91																																					4.566e-05	102.27	73.08	88.33	0
LINEPTAAAIAYGLDK	8	54	4	A0A1D5ZF15;A0A1D5YF62;A0A1D6RW51;A0A1D6SA80	N-Term(iTRAQ4plex); K16(iTRAQ4plex)	1948.1																																					1.794e-08	102.26	120.65	123.18	0
LAQLFEQAGVVEVSEVIYNR	8	3	1	A0A1D5YBJ4	N-Term(iTRAQ4plex)	2408.3	0.920333	3	11.2171	0.973007	2	20.4645	0.968417	3	1.04553	0.961489	3	18.4517	0.924661	2	7.28161	1.11266	3	8.14284	0.843465	3	35.9721	1.10456	2	18.9742	0.908785	3	21.1905	1.03758	3	5.11522	1.14464	2	29.9773	1.05493	3	3.27123	7.065e-07	102.24	76.55	73.32	0
TLATYGINAVCTHLGCVVPWNAAENK	21	5	1	A0A1D5V1U8	N-Term(iTRAQ4plex); C11(Carbamidomethyl); C16(Carbamidomethyl); K26(iTRAQ4plex)	3147.6	1.2136	7	5.38395	1.12878	7	15.0629	1.21579	6	10.1315	0.532674	7	32.9775	0.601187	7	24.0445	0.523774	6	33.4118	2.28878	7	31.2264	2.04275	7	20.1941	2.23906	6	15.7575	0.62616	7	10.297	0.58261	7	46.0131	0.557032	6	21.6345	1.629e-08	102.21	84.27	77.88	0
YEDNFDATSNLSVIINPTTK	287	4	1	Q00434	N-Term(iTRAQ4plex); K20(iTRAQ4plex)	2530.3	1.1473	94	7.844	1.13715	94	10.1387	1.1711	96	11.3657	1.07822	94	9.40821	1.03166	94	11.0215	1.07932	96	9.38909	0.937247	94	11.8076	0.947858	94	14.6224	0.922339	96	16.0607	0.808523	94	33.2715	0.855405	94	36.868	0.793919	96	39.825	3.43e-07	102.1	96.92	92.87	0
LQIASLVADVFSNIEIAENK	6	5	3	A0A077RU36;A0A1D5V4N4;A0A1D5WI37	N-Term(iTRAQ4plex); K20(iTRAQ4plex)	2462.37																																					1.192e-07	102.05	96.46	75.66	0
ESFAQITGSASAAEAEAEAK	3	5	1	A0A1D6A974	N-Term(iTRAQ4plex); K20(iTRAQ4plex)	2256.14	1.11452	1		1.10222	1		1.13254	1		1.06799	1		1.15789	1		1.14849	1		1.0277	1		0.955701	1		0.899474	1		0.829607	1		0.718224	1		0.757402	1		3.872e-07	102.04	80.61	81.03	0
VFEQDMGFLSSQNEVLLR	4	5	2	A0A1D6B4C8;A0A1D6ATU8	N-Term(iTRAQ4plex); M6(Oxidation)	2272.14																																					1.092e-07	101.82	104.26	116.18	0
YTSDGEAAEASENMFVK	20	5	1	C0KTA6	N-Term(iTRAQ4plex); K17(iTRAQ4plex)	2137	1.15918	7	13.1762	1.15445	6	10.0068	1.08788	7	5.91318	1.08663	7	7.74099	1.05946	6	7.01147	1.06395	7	5.08957	1.03137	7	11.16	0.98412	6	5.26465	1.01204	7	0.584287	0.718864	7	19.7828	0.743793	6	14.9876	0.716141	7	23.8865	1.905e-07	101.76	90	97.99	0
QINVTCEVQQLLGNNR	61	4	2	P20858;A0A1D5U3E9	N-Term(iTRAQ4plex); C6(Carbamidomethyl)	2030.06																																					1.546e-07	101.75	96.36	88.07	0
THINIVVIGHVDSGK	14	12	1	A0A1D5YL72	N-Term(iTRAQ4plex); K15(iTRAQ4plex)	1877.08	0.938833	7	8.40931	0.993437	5	8.32442	0.856355	2	7.43515	0.961704	7	9.09297	0.972983	5	9.16144	0.898366	2	7.40656	1.01208	7	11.3487	0.93594	5	3.29654	0.869401	2	11.4562	1.18104	7	24.0549	1.23555	5	21.6646	1.61364	2	7.20834	2.638e-06	101.72	92.75	89.93	0
GIFQTDNVSDESVVK	49	26	2	A0A078BQY4;A0A1D6S090	N-Term(iTRAQ4plex); K15(iTRAQ4plex)	1926																																					4.714e-07	101.59	99.44	94.61	0
TAENFANFTGEQGYPGGK	106	4	1	W5AY52	N-Term(iTRAQ4plex); K18(iTRAQ4plex)	2176.05	1.17594	40	8.77884	1.18688	32	9.35539	1.13002	34	10.2441	1.09893	40	7.51333	1.09327	32	6.54846	1.14211	34	8.33358	1.05124	40	15.0214	1.08763	32	6.65263	1.03088	34	8.08807	0.624308	40	36.7715	0.518482	32	32.5223	0.563615	34	40.5396	9.032e-07	101.56	103.1	104.56	0
TAMMGVVGMIAPEALGK	88	3	1	A0A1D6AWF0	N-Term(iTRAQ4plex); M3(Oxidation); M4(Oxidation); M9(Oxidation); K17(iTRAQ4plex)	2012.04	1.03521	29	12.8227	1.00275	29	12.1572	1.02932	30	12.2619	1.06427	29	25.0025	1.09843	29	24.1548	1.07522	30	22.9007	0.971873	29	28.6609	0.937043	29	18.1754	1.00174	30	20.8679	0.802627	29	26.7631	0.729587	29	35.2597	0.853988	30	37.4283	6.31e-13	101.46	109.88	88	0
GGSEVDDALVAVVIR	23	3	2	A0A1D5WIX4;A0A1D5WAA1	N-Term(iTRAQ4plex)	1643.91																																					3.019e-08	101.37	76.92	94.96	0
QGIINSSAAETGYLQDLVYK	5	3	2	A0A1D6BP09;A0A1D6CSX1	N-Term(iTRAQ4plex); K20(iTRAQ4plex)	2458.3																																					3.106e-11	101.26	46.44	116.08	0
YTSDGEAAEASENMFVK	46	5	1	C0KTA6	N-Term(iTRAQ4plex); M14(Oxidation); K17(iTRAQ4plex)	2152.99	1.03567	16	11.7781	0.991529	13	15.3641	1.01102	17	9.79597	1.11232	16	7.88021	1.14768	13	5.82117	1.11373	17	11.0295	0.975825	16	13.9069	0.907708	13	25.8765	0.887753	17	18.5268	0.834948	16	29.5521	0.802168	13	30.9119	0.844974	17	36.0389	1.019e-05	101.03	100.15	86.1	0
VALVYGQMNEPPGAR	103	3	1	P20858	N-Term(iTRAQ4plex); M8(Oxidation)	1761.91	1.03659	34	8.63407	1.00746	37	9.02068	1.03417	32	10.79	1.06636	34	6.8188	1.03364	37	7.23969	1.03272	32	8.64088	1.07413	34	9.57779	1.01558	37	10.0691	1.08489	32	9.11679	0.880582	34	21.4815	0.880936	37	18.5496	0.883158	32	17.4657	1.55e-08	101.02	104.5	94.64	0
QATEALQGAGVDLAPFQSAFK	8	2	2	W5G8A5;A0A1D6S8Z3	N-Term(iTRAQ4plex); K21(iTRAQ4plex)	2437.3																																					3.502e-07	101.02	72.2	90.95	0
GLLGQTAGALQQLPASIR	74	6	2	A0A1D5THJ9;A0A1D5TVF1	N-Term(iTRAQ4plex)	1938.13																																					9.721e-21	100.89	103.53	94.59	0
IFNVLGEPVDNLGPVDSSATFPIHR	158	3	1	P20858	N-Term(iTRAQ4plex)	2838.49	1.18121	50	6.84582	1.14757	48	7.3644	1.17168	60	8.14961	0.983895	50	6.65294	0.999395	48	7.00324	1.00011	60	5.87194	0.986046	50	10.102	0.966344	48	14.4176	0.997002	60	9.564	0.905953	50	11.8805	0.911933	48	19.3507	0.874472	60	18.088	5.418e-16	100.84	109.57	109.04	0
ATPEEVASYTLK	40	9	3	C0KTA6;W5EDL3;A0A0F7IN65	N-Term(iTRAQ4plex); K12(iTRAQ4plex)	1596.87																																					8.559e-05	100.67	98.61	100.15	0
VIEAGANALVAGSAVFGAK	6	2	1	W5E5Z3	N-Term(iTRAQ4plex); K19(iTRAQ4plex)	2033.16	1.0284	1		1.04668	3	1.39016	1.09004	2	0.62851	1.18141	1		1.09036	3	5.87966	1.1497	2	0.372661	0.789676	1		0.83975	3	7.17526	0.769168	2	0.620605	0.957463	1		1.02929	3	8.70444	0.934062	2	0.615169	6.35e-15	100.61	110.35	98.65	0
ELQDIIAILGLDELSEEDR	8	3	1	P20858	N-Term(iTRAQ4plex)	2315.21	0.899508	1		0.686708	2	34.3901	0.611907	2	1.86479	1.4518	1		1.61707	2	11.1646	1.59265	2	8.58195	0.206347	1		0.385441	2	70.6661	0.394245	2	43.8734	1.17389	1		0.873884	2	30.5166	1.05441	2	38.3053	7.617e-16	100.6	101.83	77.46	0
ETTGIVGLDVVPEAR	3	2	1	A0A1D5XMV6	N-Term(iTRAQ4plex)	1699.94	0.905435	1		0.885479	1		0.918896	1		0.987077	1		1.06362	1		1.0393	1		0.8983	1		0.780685	1		0.74524	1		1.38492	1		1.35333	1		1.39179	1		8.741e-07	100.52	98.02	75.31	0
LYSIASSALGDFGDAK	45	4	2	A0A1D6BXL7;A0A1D5X268	N-Term(iTRAQ4plex); K16(iTRAQ4plex)	1903.01																																					9.193e-07	100.49	89.4	88.91	0
AAEEIIFGDSEVTTGAAGDLQQITGLAK	15	6	2	A0A191VYY7;A0A1D6CBM2	N-Term(iTRAQ4plex); K28(iTRAQ4plex)	3093.62																																					3.99e-09	100.32	68.7	106.95	0
TEDGIFGTSGGIGFTK	134	4	2	A0A1D5V4M3;A0A1D5WP22	N-Term(iTRAQ4plex); K16(iTRAQ4plex)	1874.97																																					1.065e-06	100.3	93.74	98.26	0
YLGGSGDPAYPGGPIFNPLGFGTK	151	4	1	A0A1D6AWF0	N-Term(iTRAQ4plex); K24(iTRAQ4plex)	2670.39	1.259	53	7.77731	1.23708	48	9.61901	1.23956	50	8.84091	0.89891	53	6.86685	0.922761	48	8.7234	0.923935	50	7.83959	1.21962	53	10.6862	1.19084	48	11.6621	1.2511	50	11.8951	0.741679	53	26.2096	0.698174	48	26.4854	0.717285	50	30.2251	1.136e-14	100.06	110.89	108.82	0
HTLIIYDDLSK	98	2	2	P12112;A0A1D5STJ4	N-Term(iTRAQ4plex); K11(iTRAQ4plex)	1605.91																																					4.441e-05	99.99	99.31	99.89	0
AAAGEEAGEESGAALAK	3	1	1	A0A1D5ZIR3	N-Term(iTRAQ4plex); K17(iTRAQ4plex)	1819.93	0.701426	1		0.838543	1		0.792783	1		1.52337	1		1.31867	1		1.49376	1		0.58771	1		0.663414	1		0.597084	1		0.950225	1		1.04948	1		0.857445	1		1.133e-06	99.96	65.43	95.24	0
ATPEQVADYTLK	52	5	1	W5FL09	N-Term(iTRAQ4plex); K12(iTRAQ4plex)	1623.88	1.089	16	4.63445	1.08926	19	4.13401	1.09179	17	3.78276	1.22582	16	5.49041	1.14796	19	4.47153	1.17409	17	5.78299	1.01902	16	7.21478	1.0419	19	7.21235	1.03567	17	7.25066	0.566183	16	21.859	0.639578	19	25.2995	0.594971	17	23.8263	1.128e-05	99.75	81.26	88.58	0
SGGGVVITGVESGGNAAR	55	4	1	A0A1D6BH84	N-Term(iTRAQ4plex)	1731.92	1.03353	20	7.10321	1.05107	19	9.32077	1.03866	16	7.37835	0.938517	20	8.11333	0.984191	19	5.87708	0.969043	16	8.54692	1.03075	20	11.0157	1.06253	19	10.5017	1.0242	16	5.07724	1.12364	20	17.4526	1.06987	19	12.7791	1.12238	16	12.2691	1.204e-06	99.74	87.46	96.89	0
GIYPAVDPLDSTSTMLQPR	24	3	1	P20858	N-Term(iTRAQ4plex)	2205.14	1.0451	10	11.4655	0.930659	6	10.4234	1.01349	8	11.738	0.983398	10	14.1961	0.883007	6	18.4077	0.927901	8	14.086	0.99269	10	14.8942	0.965908	6	14.1905	1.06704	8	8.85293	0.994245	10	62.4926	1.57576	6	19.2256	1.24579	8	29.1922	8.017e-08	99.58	80.01	98.38	0
LVDIGTVTAQQAK	3	3	1	Q36813	N-Term(iTRAQ4plex); K13(iTRAQ4plex)	1631.96	0.967418	1		1.01353	1		1.00899	1		1.14412	1		1.08186	1		1.11493	1		1.05001	1		1.03046	1		0.99214	1		0.865355	1		0.910308	1		0.899642	1		5.281e-14	99.46	99.53	81.74	0
EGQSIGVVADGEDK	19	2	1	A0A1D5X268	N-Term(iTRAQ4plex); K14(iTRAQ4plex)	1691.87	1.15955	9	7.69926	1.2787	5	14.8733	1.23958	5	9.88591	1.03005	9	7.98235	1.09871	5	12.8428	1.01096	5	17.4918	0.921158	9	7.80228	0.796447	5	37.1508	0.823805	5	24.0694	0.968565	9	10.4895	0.761957	5	27.0292	0.71123	5	30.8927	3.421e-06	99.43	82.17	86.42	0
TVLIMELINNIAK	168	3	1	P20858	N-Term(iTRAQ4plex); M5(Oxidation); K13(iTRAQ4plex)	1776.05	1.1962	65	12.3886	1.19231	50	10.6295	1.21142	49	10.7149	1.05168	65	12.5554	1.0385	50	16.4316	1.03979	49	15.2433	1.20343	65	10.8523	1.1933	50	10.9439	1.20467	49	11.6961	0.571011	65	23.6337	0.530644	50	31.0721	0.51339	49	30.1902	6.96e-06	99.05	89.67	101.13	0
SSELQPHTVNFLNVVIDNTR	65	3	2	A0A1D6B301;A0A1D6ARF6	N-Term(iTRAQ4plex)	2427.28																																					1.708e-07	99.04	91.19	89.83	0
GMEVIDTGAPLSVPVGGATLGR	21	3	1	P20858	N-Term(iTRAQ4plex); M2(Oxidation)	2257.2	0.968455	6	8.90535	0.840586	6	8.47902	0.816403	9	13.5632	0.986398	6	12.0686	0.969829	6	8.38009	0.949467	9	13.8498	0.759745	6	11.1012	0.83034	6	10.3586	0.8157	9	17.9072	1.43052	6	7.42978	1.49729	6	24.147	1.54572	9	12.9566	4.331e-06	99.02	98.77	86.08	0
GEGGSAAGGGAGAGGK	8	2	1	A0A1D6C5Q3	N-Term(iTRAQ4plex); K16(iTRAQ4plex)	1448.73	0.811635	2	19.7082	0.803924	3	2.78702	0.865308	3	3.66214	1.03768	2	7.67675	1.01969	3	6.48673	1.10731	3	4.68674	0.824818	2	7.37844	1.02072	3	2.48714	0.896183	3	2.88509	1.44551	2	29.5282	1.10188	3	31.5169	1.28013	3	13.5524	2.781e-06	98.83	85.01	49.87	0
AVGAAAVVGSHTAK	4	2	1	W5I0L9	N-Term(iTRAQ4plex); K14(iTRAQ4plex)	1526.89	0.811741	1					0.994309	3	1.91371	1.14092	1					1.15677	3	7.42629	1.23776	1					1.0365	3	0.30066	0.905696	1					0.944101	3	6.86777	3.59e-06	98.83		96.58	0
NVVDEVIVADEK	22	3	1	A0A1D5YSS0	N-Term(iTRAQ4plex); K12(iTRAQ4plex)	1617.89	1.05222	7	7.1906	0.98816	7	5.05656	1.05219	8	12.1399	1.27057	7	8.87553	1.30604	7	7.58722	1.21292	8	13.1617	0.766731	7	14.792	0.747973	7	9.69566	0.838155	8	14.1476	0.740291	7	40.428	0.855681	7	11.6638	0.832817	8	15.7512	1.298e-05	98.78	86.97	80.59	0
SYASNNELAVMPK	9	3	1	A0A1D5ZE77	N-Term(iTRAQ4plex); M11(Oxidation); K13(iTRAQ4plex)	1727.89	0.99859	2	3.51057	1.03105	4	3.62261	0.993383	3	1.9534	1.15065	2	5.39178	1.10289	4	4.19448	1.20479	3	3.3078	1.03397	2	4.56422	1.04242	4	3.849	1.02556	3	3.67111	0.819871	2	14.5664	0.893027	4	9.17657	0.73042	3	5.23508	9.12e-06	98.76	82.95	77.6	0
GIEVGLAHGYLLVGPFALTGPLR	75	3	1	A0A1D5W7W8	N-Term(iTRAQ4plex)	2494.43	1.09815	24	10.8453	1.04778	22	7.38369	1.06089	27	7.59672	0.897032	24	9.80971	0.865348	22	18.8657	0.871623	27	16.0227	1.24551	24	14.2578	1.366	22	30.736	1.20467	27	24.1022	0.97195	24	11.447	0.955285	22	12.0234	0.961601	27	13.3295	5.222e-17	98.72	114.65	108.96	0
KVPFITDDLEIECEGK	69	2	1	W5C572	N-Term(iTRAQ4plex); K1(iTRAQ4plex); C13(Carbamidomethyl); K16(iTRAQ4plex)	2325.24	1.39399	25	16.2974	1.45	23	15.2235	1.4262	21	17.9056	0.952778	25	8.61188	0.938846	23	9.88653	0.939372	21	11.3361	1.08472	25	14.5367	1.09068	23	20.0809	1.10948	21	13.3486	0.636412	25	46.6198	0.487908	23	73.8938	0.427812	21	84.3697	1.781e-12	98.65	111.34	91.49	1
IVLDGYNAPVTSGNFVDLVER	3	7	1	W5I8T5	N-Term(iTRAQ4plex)	2422.29	0.950937	1		0.988105	1		1.00333	1		1.13701	1		1.21384	1		1.19986	1		0.874733	1		0.711642	1		0.823702	1		1.06538	1		0.997961	1		0.907044	1		3.452e-07	98.6	67.85	59.93	0
LAFYDYIGNNPAK	146	1	1	P24065	N-Term(iTRAQ4plex); K13(iTRAQ4plex)	1773.93	1.16174	47	9.42622	1.17705	49	11.4621	1.16832	50	8.45873	1.03008	47	6.41767	1.02042	49	6.41478	1.01461	50	5.83613	1.20966	47	12.9183	1.2126	49	14.5479	1.25197	50	11.7503	0.54563	47	42.1373	0.557218	49	41.9889	0.578677	50	48.2371	7.956e-07	98.58	100.85	104.14	0
FEEKDGIDYAAVTVQLPGGER	63	9	2	P27665;A0A1D5TVV3	N-Term(iTRAQ4plex); K4(iTRAQ4plex)	2582.34																																					3.31e-09	98.31	77.52	95.4	1
YAGVGSAIEYAVCALK	3	7	1	A0A1D5WHU7	N-Term(iTRAQ4plex); C13(Carbamidomethyl); K16(iTRAQ4plex)	1960.05	0.980845	1		0.904525	1		0.994922	1		1.1263	1		1.06099	1		1.13377	1		1.09117	1		1.32323	1		0.99435	1		0.841875	1		0.820993	1		0.881601	1		1.777e-08	98.23	90.11	110.01	0
VFQQAVQGALGTLNSCLNTELHFR	23	2	1	P06528	N-Term(iTRAQ4plex); C16(Carbamidomethyl)	2847.47	1.24267	7	2.33044	1.15029	9	4.14929	1.07358	7	15.9208	0.719125	7	35.0621	0.714951	9	25.2712	0.647578	7	28.2195	1.49272	7	30.427	1.54916	9	23.1734	1.62726	7	46.6641	0.882752	7	27.7393	0.777114	9	47.799	0.859827	7	16.8907	5.597e-09	98.16	89.89	112.12	0
VYPGNNVGMGK	3	4	1	A0A1D5WIY4	N-Term(iTRAQ4plex); K11(iTRAQ4plex)	1423.76	1.12772	1		1.09159	1		1.07431	1		0.99976	1		1.01301	1		1.02178	1		1.19541	1		1.21485	1		1.29952	1		0.781876	1		0.759794	1		0.697353	1		0.0005068	98.16	89.32	89.5	0
VTGELVQGILDAGAK	6	4	1	A0A1D6CWT9	N-Term(iTRAQ4plex); K15(iTRAQ4plex)	1759.02	1.09116	2	1.78824	1.04414	2	2.92862	1.04195	2	1.02639	1.30241	2	0.510833	1.32441	2	0.99426	1.31385	2	2.17753	0.888144	2	2.14468	0.862978	2	8.2396	0.89052	2	8.92013	0.553744	2	3.78355	0.569622	2	8.83119	0.579458	2	1.13937	7.947e-07	97.99	84.88	88.16	0
GLDVGVLVNNAGVSYPYAR	2	4	1	A0A1D6A8D7	N-Term(iTRAQ4plex)	2108.13	0.758003	1					0.864842	1		0.938353	1					0.839622	1		0.732162	1					0.91183	1		1.8312	1					1.67934	1		5.591e-08	97.97		68.03	0
VNLTNANLEGALVTGNTSFK	17	3	1	A0A1D5WSR2	N-Term(iTRAQ4plex); K20(iTRAQ4plex)	2351.29	1.06467	6	8.50566	1.08852	4	11.481	1.05817	7	11.1352	1.04924	6	4.97996	1.16484	4	8.67266	1.04709	7	3.00385	1.03364	6	11.3612	1.05475	4	7.34863	0.985067	7	13.4315	0.800045	6	16.5631	0.564517	4	14.4337	0.817142	7	43.1173	2.785e-19	97.8	109.18	91.94	0
LEIQAIADDITSK	118	3	1	A0A075TNN5	N-Term(iTRAQ4plex); K13(iTRAQ4plex)	1704.96	1.19733	38	4.41061	1.16244	37	15.3359	1.17407	43	6.92021	1.12101	38	5.11007	1.11005	37	6.66486	1.10536	43	5.60757	1.05623	38	7.42043	1.03285	37	16.3961	1.02676	43	13.8365	0.660192	38	27.7692	0.68114	37	23.9724	0.656017	43	27.0364	1.025e-06	97.8	102.76	111.48	0
VNYAGVSTNNYALDEIK	84	3	3	A0A1D5YCF1;A0A1D5Z2S6;A0A1D6S578	N-Term(iTRAQ4plex); K17(iTRAQ4plex)	2159.12																																					1.62e-15	97.73	101.34	86.75	0
GGYEISIVDASDGR	69	2	1	P05151	N-Term(iTRAQ4plex)	1582.78	0.965269	21	12.7126	0.972752	23	14.4559	0.946144	25	15.0846	1.01496	21	10.1658	0.985895	23	9.97997	0.992414	25	7.78723	0.829524	21	19.1929	0.815122	23	21.5268	0.860127	25	22.2196	1.45141	21	29.0762	1.43836	23	32.5892	1.44388	25	29.388	1.163e-06	97.66	92.95	88.36	0
QLGVDYTVISVGK	65	3	2	D3K4D8;A0A1D6DME9	N-Term(iTRAQ4plex); K13(iTRAQ4plex)	1666.96																																					7.364e-06	97.59	99.11	101.49	0
ASAEYDLPLVGNK	8	2	1	A0A1D5U2B3	N-Term(iTRAQ4plex); K13(iTRAQ4plex)	1664.91	0.931332	3	3.96328	0.98511	3	1.03533	0.994714	2	6.52597	1.25859	3	2.4616	1.26559	3	1.44253	1.21538	2	8.65884	0.895114	3	6.96708	0.836722	3	6.04322	0.999803	2	17.7732	0.73043	3	28.926	0.753434	3	6.49258	0.712678	2	8.08423	5.756e-06	97.53	92.03	38.15	0
SGLGYCDVEIGTGVQPK	10	1	1	A0A1D6ARG9	N-Term(iTRAQ4plex); C6(Carbamidomethyl); K17(iTRAQ4plex)	2068.07	1.19108	4	7.97303	1.15475	3	4.00062	1.12018	3	3.65543	0.957265	4	3.57847	0.943813	3	11.7711	0.990144	3	9.6674	1.2981	4	6.30575	1.22822	3	7.8059	1.41152	3	0.11956	0.672004	4	19.311	0.672688	3	16.9557	0.548447	3	24.4367	6.152e-07	97.48	92	108.66	0
EEPFGDLGEGVLFVGNLR	3	3	1	A0A1D5YCL4	N-Term(iTRAQ4plex)	2092.08	1.18747	1		1.17995	1		1.13198	1		0.891783	1		0.966839	1		0.918442	1		0.860983	1		0.773065	1		0.846405	1		1.21657	1		1.14319	1		1.23424	1		1.595e-16	97.36	115.9	90.65	0
QGAWTVEENLYTILK	23	3	2	W5E091;A0A1D5XXI0	N-Term(iTRAQ4plex); K15(iTRAQ4plex)	2053.13																																					4.983e-07	97.19	76.33	77.84	0
SSIQLHLDGSTAVVEDIGR	8	5	3	A0A1D6RW71;A0A1D5XL42;A0A1D5Y4N6	N-Term(iTRAQ4plex)	2141.13																																					7.585e-08	97.1	69.48	57.41	0
ALDAQIVSLSDEIVK	70	3	2	A0A1D5XZP7;W5E4T7	N-Term(iTRAQ4plex); K15(iTRAQ4plex)	1889.08																																					1.258e-07	97.03	85.32	103.1	0
QVAVMSAFFGPDQAATEEK	24	3	3	W5BGE9;A0A1D5UJL4;A0A1D6RIR6	N-Term(iTRAQ4plex); M5(Oxidation); K19(iTRAQ4plex)	2330.16																																					4.791e-06	96.94	97.08	78.82	0
QILIEPIFAQWIQSAHGK	133	1	1	P58386	N-Term(iTRAQ4plex); K18(iTRAQ4plex)	2367.35	1.43989	44	9.07728	1.42714	44	12.0095	1.49231	45	18.8129	0.589342	44	34.0935	0.617208	44	32.6375	0.590098	45	35.8529	1.48935	44	16.8185	1.34717	44	12.4256	1.35796	45	19.3688	0.745828	44	22.5375	0.76773	44	18.1132	0.71751	45	12.7365	3.323e-16	96.89	113.93	108.52	0
STPFQPYAEVFGLQR	133	4	2	A0A0C4BJ37;A0A1D5TP43	N-Term(iTRAQ4plex)	1883.98																																					3.773e-06	96.8	82.83	83.97	0
NSATLSIDDFYLTAAEQGK	4	9	1	A0A1D5W2N2	N-Term(iTRAQ4plex); K19(iTRAQ4plex)	2332.19	0.942245	2	12.8745	0.89683	2	5.53096				1.13637	2	2.5883	1.17967	2	3.90483				0.708118	2	9.09704	0.731989	2	3.90601				1.22366	2	12.9637	1.16414	2	3.96305				3.292e-16	96.48	107.39		0
VTVANVEEGGQFTISGAEEILK	2	3	1	A0A1D5WL54	N-Term(iTRAQ4plex); K22(iTRAQ4plex)	2579.38	0.84826	1					0.896371	1		0.993233	1					1.04196	1		0.735163	1					0.659038	1		1.60379	1					1.4977	1		2.2e-07	96.48		91.08	0
MTNFYTNFQVDEIGR	6	2	1	Q332R4	N-Term(iTRAQ4plex); M1(Oxidation)	1994.94	0.760522	2	7.78247	0.808392	2	13.3496	0.815899	2	6.17608	1.01216	2	8.5362	1.0091	2	10.2812	1.02501	2	3.62389	0.693696	2	16.4491	0.662804	2	12.6634	0.738406	2	0.393959	1.7174	2	1.47282	1.63562	2	25.8879	1.55934	2	8.60512	3.117e-06	96.23	82.62	92.11	0
ELLHTVAGAGAVK	15	2	1	A0A1D5XXI0	N-Term(iTRAQ4plex); K13(iTRAQ4plex)	1553.93	1.22716	5	7.2518	1.30377	3	12.1138	0.975364	7	5.25348	0.978854	5	11.7754	0.898377	3	12.4513	1.01863	7	11.5486	1.17345	5	7.44931	1.21316	3	20.777	1.22626	7	12.0014	0.673991	5	17.1403	0.688934	3	48.8676	0.79755	7	13.0356	5.816e-06	95.99	78.52	80.97	0
VGNQLQESGENVFVGGK	17	4	1	W5H402	N-Term(iTRAQ4plex); K17(iTRAQ4plex)	2050.08	1.12228	8	4.30634	1.20462	5	3.09018	1.21863	4	1.36946	1.11395	8	1.37061	1.07617	5	7.96124	1.06607	4	5.17451	1.06513	8	16.2274	1.05212	5	9.43028	1.12427	4	5.82643	0.707248	8	32.5671	0.655545	5	35.2111	0.637765	4	36.7474	9.039e-17	95.97	105.39	98.38	0
AAPAHPTYAEMVSEAITALK	23	4	1	A0A1D5YMS2	N-Term(iTRAQ4plex); M11(Oxidation); K20(iTRAQ4plex)	2375.25	1.13555	8	4.18618	1.12678	7	3.61297	1.10601	8	5.68793	1.03085	8	7.34304	1.03685	7	6.66895	1.03702	8	2.01126	1.20715	8	18.5185	1.12506	7	12.0594	1.19592	8	15.3005	0.658325	8	19.9143	0.712355	7	15.2544	0.712194	8	17.1736	1.234e-05	95.54	85.84	97.97	0
GEGGSAGGGAGAGGK	6	2	1	A0A1D6BHM5	N-Term(iTRAQ4plex); K15(iTRAQ4plex)	1377.7	1.09838	3	5.9483	0.967015	2	17.0093	0.838927	1		1.04809	3	2.18601	1.111	2	7.50973	1.18345	1		1.05734	3	2.58264	0.958748	2	16.6594	0.942221	1		0.926422	3	10.7203	0.967806	2	8.73893	1.04841	1		2.357e-08	95.53	75.93	97.99	0
LTYTLDEMEGPLEVGADGTLK	70	8	1	A0A1D5TVV3	N-Term(iTRAQ4plex); K21(iTRAQ4plex)	2540.3	1.20232	27	16.2398	1.15656	22	16.0957	1.19772	21	17.7064	1.12606	27	6.09384	1.13291	22	8.52101	1.14395	21	5.46725	0.808107	27	16.931	0.717067	22	13.542	0.833401	21	21.9722	0.699336	27	39.4214	0.735742	22	44.1198	0.720286	21	40.02	1.228e-06	95.44	92.99	90.51	0
FGLLCGSDGLPHLIVSGDQR	161	5	1	W5FDV7	N-Term(iTRAQ4plex); C5(Carbamidomethyl)	2285.18	1.15596	51	7.75937	1.1862	57	8.88773	1.18295	53	9.30398	0.839289	51	16.0284	0.763744	57	19.0768	0.775823	53	15.1957	1.16896	51	13.699	1.21359	57	16.2646	1.19267	53	13.8433	1.05842	51	13.6511	1.05427	57	13.9763	1.04747	53	13.0417	1.07e-17	95.27	100.7	94.39	0
AMNVLADILQDSK	11	2	2	A0A1D5XL42;A0A1D5Y4N6	N-Term(iTRAQ4plex); M2(Oxidation); K13(iTRAQ4plex)	1721.94																																					2.346e-05	95.27	31.26	52.95	0
DYNPEQNEDNVLAR	36	1	1	P58386	N-Term(iTRAQ4plex)	1820.85	0.722739	13	20.323	0.728303	10	11.0368	0.745505	13	14.8988	1.51032	13	10.5527	1.52379	10	14.1782	1.36624	13	11.7814	0.487452	13	35.3421	0.514698	10	39.4099	0.666496	13	23.1027	1.08645	13	9.83948	0.965396	10	12.9	1.04717	13	15.2806	2.299e-06	95.23	99.02	98.84	0
NAMEGLLDLAEEEVPLGSAK	2	2	1	A0A1D6BU35	N-Term(iTRAQ4plex); K20(iTRAQ4plex)	2374.26	0.96255	1					1.09582	1		0.961197	1					0.869804	1		0.888635	1					0.644506	1		1.3651	1					1.56164	1		0.0001742	95.18		51.51	0
SVYFDLDDIANTTGQWDLYGSDAASPYNGLQSK	30	4	1	A0A1D5S6V1	N-Term(iTRAQ4plex); K33(iTRAQ4plex)	3899.85	1.16634	11	16.4663	0.990468	6	11.9264	0.928988	11	29.1388	1.25848	11	8.54204	1.351	6	17.0439	1.18837	11	17.7564	0.697892	11	23.5026	0.694378	6	28.6792	0.766228	11	18.9212	0.704712	11	71.2462	0.632111	6	44.1803	0.854859	11	77.8535	1.08e-16	95.16	99.74	98.73	0
DVFAGIDPDLDAQVEFGTFQK	176	1	1	P24065	N-Term(iTRAQ4plex); K21(iTRAQ4plex)	2600.32	1.16941	57	7.49445	1.17294	53	7.63866	1.15623	62	6.20581	1.12765	57	13.2992	1.16794	53	11.1952	1.1864	62	15.976	0.816382	57	23.1946	0.760908	53	22.1491	0.808354	62	23.5145	0.72382	57	21.365	0.698927	53	31.8435	0.700931	62	20.5045	2.2e-05	95.15	91.69	95.47	0
GGNEVDDALVAVVIR	17	1	1	A0A1D5VED9	N-Term(iTRAQ4plex)	1670.93	0.997326	6	8.55287	0.974694	6	10.7181	0.991751	5	3.00396	0.947007	6	11.9709	0.934411	6	7.31057	0.973605	5	1.6257	0.835329	6	3.7533	0.89703	6	11.0988	0.788986	5	1.55745	1.43733	6	26.5118	1.41313	6	31.2754	1.29996	5	22.3948	3.776e-08	95.1	64.19	97.6	0
AGAGSATLSMAYAAAR	3	12	1	A0A1D6BRW1	N-Term(iTRAQ4plex); M10(Oxidation)	1628.82	0.877301	1		0.824255	1		0.840396	1		0.935723	1		0.968691	1		0.955385	1		0.9987	1		0.946538	1		0.988521	1		1.42471	1		1.45776	1		1.42606	1		3.093e-05	95.03	87.18	78.07	0
WAMLGAAGFIIPEALNK	52	4	2	A0A096URP1;A0A1D5X8C5	N-Term(iTRAQ4plex); M3(Oxidation); K17(iTRAQ4plex)	2106.17																																					2.229e-07	95	85.73	83.83	0
TVLIMELINDIAK	97	1	1	A0A1D5WJS1	N-Term(iTRAQ4plex); K13(iTRAQ4plex)	1761.05	1.43266	34	10.8634	1.43676	32	11.3572	1.44161	31	8.02391	0.671117	34	24.4503	0.704626	32	14.4459	0.633182	31	17.3063	1.46092	34	18.182	1.39886	32	16.2423	1.48618	31	12.4149	0.641345	34	21.464	0.707875	32	25.4459	0.68446	31	16.9444	8.88e-06	94.99	68.87	81.42	0
FVQAGSEVSALLGR	148	3	1	P20858	N-Term(iTRAQ4plex)	1577.88	1.27959	51	11.7094	1.27419	44	6.62165	1.26349	53	8.80576	0.611444	51	29.9171	0.567273	44	28.2326	0.567138	53	28.7182	1.28914	51	13.559	1.31018	44	11.5734	1.36785	53	9.87337	1.28296	51	12.5689	1.28696	44	10.4169	1.25371	53	9.48631	9.742e-06	94.66	92	90.65	0
YKELQDIIAILGLDELSEEDR	12	3	1	P20858	N-Term(iTRAQ4plex); K2(iTRAQ4plex)	2750.47	1.26922	4	8.75314	1.19033	4	11.3728	1.31623	3	10.987	0.97442	4	1.75439	0.928039	4	4.24983	0.824382	3	4.86105	1.04623	4	5.81358	1.20919	4	9.35143	1.14611	3	18.0427	0.722512	4	31.6369	0.820634	4	24.4761	0.799805	3	14.3272	6.046e-08	94.6	64.64	76.47	1
DQQTVFVAGATGQTGVR	23	3	2	A0A1D5V4N4;A0A1D5WI37	N-Term(iTRAQ4plex)	1878.98																																					2.567e-06	94.54	80.7	88.07	0
TTDVTGNVTNIMNDKDEEAK	7	3	1	A0A1D6S9T8	N-Term(iTRAQ4plex); K15(iTRAQ4plex); K20(iTRAQ4plex)	2627.32	1.15802	2	10.8957	1.16204	3	18.6849	1.15987	2	10.2237	1.13466	2	14.0188	1.03777	3	0.484334	1.12576	2	12.5719	0.983136	2	6.04642	1.01429	3	1.72158	1.0133	2	7.20207	0.672002	2	10.4616	0.697371	3	3.91336	0.643773	2	5.29858	1.643e-08	94.53	71.95	64.88	1
TAVADVDELITK	3	2	1	Q5XUU9	N-Term(iTRAQ4plex); K12(iTRAQ4plex)	1562.89	1.02611	1		0.913252	1		1.01146	1		1.29765	1		1.28132	1		1.2607	1		0.894673	1		0.943341	1		0.902566	1		0.644878	1		0.754432	1		0.709648	1		5.431e-06	94.49	88.04	93.84	0
AMSIMNSFINDIFEK	113	105	24	A0A1D5WSW4;A0A1D6CUQ9;A0A1D5VES0;W5BFB4;W5CTK4;W5HZ15;W5E0R4;A0A096UTK7;W5G400;W5H5H3;W5F9T2;A0A096UK77;A0A1D6BE87;A0A1D5RUC8;A0A1D5SBF7;A0A1D5YVK1;A0A1D5RPL4;A0A1D5T057;A0A1D5SBH0;A0A1D5SCB1;A0A1D5SPJ0;A0A1D6AWG4;A0A1D6BFT6;A0A1D5SXW4	N-Term(iTRAQ4plex); M5(Oxidation); K15(iTRAQ4plex)	2064.04																																					9.21e-13	94.48	107.09	88.87	0
AETVSYDDFVAAGTLGAAR	3	3	1	A0A1D5ZUF9	N-Term(iTRAQ4plex)	2058.03	0.882377	1		0.854526	1		0.844053	1		0.916663	1		0.886102	1		0.818637	1		0.718344	1		0.76477	1		0.793295	1		1.7165	1		1.74291	1		1.85693	1		6.215e-07	94.47	80.08	81.66	0
IIGLGEIMSGELVEFAEGTR	41	1	1	P12112	N-Term(iTRAQ4plex)	2265.19	1.06899	14	9.01103	1.04923	9	6.32317	1.02879	11	10.7311	1.03801	14	6.98162	1.004	9	12.6234	0.997479	11	19.6093	0.784495	14	13.6534	0.853825	9	25.9969	0.941136	11	34.2223	1.13559	14	13.5821	1.15696	9	10.5391	1.18928	11	34.0409	4.099e-17	94.44	112.69	103.7	0
AAGADIVGSDDLIEQIK	6	4	1	A0A1D5RQS4	N-Term(iTRAQ4plex); K17(iTRAQ4plex)	2003.09	1.17469	2	8.4735	1.18659	2	10.8883	1.15557	2	11.5949	1.1223	2	12.3886	1.1718	2	7.9686	1.15319	2	13.4741	0.797383	2	1.91995	0.724936	2	15.136	0.867322	2	32.0915	0.813686	2	48.3827	0.766697	2	32.7089	0.701633	2	30.6932	6.81e-08	94.29	93.33	81.04	0
QAHNNFAGLFYGLSFTK	15	3	2	A0A1D5Z4L9;A0A1D5YQK7	N-Term(iTRAQ4plex); K17(iTRAQ4plex)	2203.16																																					3.357e-06	94.23	58.76	86.18	0
TVLIMELINNIAK	80	3	1	P20858	N-Term(iTRAQ4plex); K13(iTRAQ4plex)	1760.06	1.47167	25	9.13534	1.45048	24	10.3123	1.44119	27	9.7572	0.703568	25	15.0535	0.652077	24	11.9528	0.699592	27	13.4438	1.55452	25	10.3464	1.65577	24	12.0869	1.59952	27	11.7783	0.505257	25	30.4612	0.5117	24	32.3564	0.501788	27	21.0244	2.519e-06	94.14	87.09	88.89	0
GLGLDDVDAANMHMEIGR	4	3	2	A0A1D6DKE2;A0A1D6DKE3	N-Term(iTRAQ4plex)	2057.98																																					7.638e-08	94.14	81.99	72.07	0
WVTSTGIENIGK	24	28	2	A0A078BQY4;A0A1D6S090	N-Term(iTRAQ4plex); K12(iTRAQ4plex)	1592.89																																					9.646e-05	94.04	83.58	94.48	0
ENSPLEVIVINDSGGVR	8	3	2	A0A1D5YL67;A0A1D5XJY0	N-Term(iTRAQ4plex)	1942.04																																					4.482e-18	93.97	122.12	103.04	0
GILAMDESNATCGK	42	13	4	C0KTA6;W5FL09;W5EDL3;A0A0F7IN65	N-Term(iTRAQ4plex); M5(Oxidation); C12(Carbamidomethyl); K14(iTRAQ4plex)	1770.86																																					1.609e-11	93.89	99.49	93.06	0
YGANVDGYSPIYTPEEWSESGDR	5	3	1	Q6XW17	N-Term(iTRAQ4plex)	2736.22	0.814184	2	11.4312	0.583861	1		0.770402	2	17.1917	0.966021	2	2.91066	0.984895	1		0.883932	2	11.928	0.621521	2	15.8895	0.622495	1		0.697339	2	17.0845	1.79697	2	9.21247	2.05836	1		1.90725	2	4.89158	2.744e-06	93.81	64.5	83.29	0
FFEPGLTTEEAAAR	21	3	1	W5GZB9	N-Term(iTRAQ4plex)	1682.85	1.08291	7	0.740763	1.0617	7	7.33894	1.02522	7	9.90176	0.959879	7	4.15145	0.950232	7	5.99367	0.93031	7	10.5932	0.906487	7	8.38748	0.900914	7	7.62429	0.921531	7	4.4494	1.17076	7	7.18856	1.19519	7	4.8985	1.20595	7	12.8781	7.578e-06	93.6	93.26	68.1	0
GLAYDISDDQQDITR	12	37	2	A0A078BQY4;Q9M4V3	N-Term(iTRAQ4plex)	1853.9																																					6.305e-07	93.59	72.39	81.58	0
TDSEGGFESDAVATANVLESSAPVVDGK	127	2	1	Q00434	N-Term(iTRAQ4plex); K28(iTRAQ4plex)	3040.49	1.04139	38	8.57313	1.01388	40	12.2253	1.00961	49	11.1332	1.20284	38	14.2468	1.20412	40	14.6166	1.1848	49	15.2141	0.780349	38	16.1028	0.746756	40	13.3057	0.747886	49	17.7974	0.884678	38	47.8515	0.873638	40	39.9366	0.899391	49	52.8356	1.669e-07	93.57	114.11	134.04	0
GLQQGIGGGGGVTPMLVGGK	7	3	2	A0A1D6B4P3;A0A1D6ARG9	N-Term(iTRAQ4plex); K20(iTRAQ4plex)	2071.15																																					1.602e-07	93.51	92.7	88.76	0
HQLITATVADGK	118	2	1	Q00434	N-Term(iTRAQ4plex); K12(iTRAQ4plex)	1541.89	1.11969	42	11.0224	1.13585	39	10.4821	1.11688	37	8.32171	1.14838	42	5.79857	1.1411	39	5.17818	1.16559	37	5.06037	0.943384	42	8.33207	0.900748	39	8.78426	0.934529	37	6.37555	0.724479	42	21.7282	0.714083	39	20.1459	0.68111	37	14.9167	8.81e-11	93.46	94.18	91.61	0
VYGLNEIQAGEMVEFASGVK	4	5	2	Q332R4;A0A077RVA5	N-Term(iTRAQ4plex); M12(Oxidation); K20(iTRAQ4plex)	2445.26																																					4.771e-05	93.38		71.54	0
DIMLQGYIDLYGPYDK	6	2	1	A0A1D6CZS7	N-Term(iTRAQ4plex); K16(iTRAQ4plex)	2192.12	1.20695	2	7.39727	1.22882	2	4.98659	1.21235	2	4.31526	0.939306	2	12.7443	0.896475	2	8.4479	0.894969	2	4.79667	0.920347	2	7.66342	0.99047	2	0.810181	1.04501	2	4.07276	1.01909	2	27.5879	0.989476	2	22.1263	0.97372	2	19.6187	4.033e-06	93.36	83.39	80.53	0
VGVADVMSHISTGGGASLELLEGK	11	3	1	P12782	N-Term(iTRAQ4plex); M7(Oxidation); K24(iTRAQ4plex)	2631.39	1.03941	2	14.3348	0.947931	4	11.1561	0.889803	5	8.97049	1.35602	2	24.7858	1.48383	4	8.70299	1.4623	5	10.1627	0.632715	2	46.7485	0.691719	4	15.8836	0.803191	5	16.3011	0.688099	2	22.3904	0.584732	4	20.8075	0.599932	5	30.2425	1.76e-09	93.34	98.67	112.58	0
QMLLSAISAGTGVK	6	3	2	W5AV81;A0A1D5UNU8	N-Term(iTRAQ4plex); M2(Oxidation); K14(iTRAQ4plex)	1679.96																																					2.488e-06	93.17	85.82	94.4	0
MSAMSSATDNAIDLR	51	3	2	D3K4D8;A0A1D6DME9	N-Term(iTRAQ4plex); M1(Oxidation)	1742.82																																					8.618e-09	93.11	104.92	92.26	0
ETTENESANEGYK	131	5	2	P12463;A0A1D6RZ14	N-Term(iTRAQ4plex); K13(iTRAQ4plex)	1759.82																																					3.41e-14	93.03	112.38	93.32	0
GIDDIMVDLAAK	27	5	2	A0A1D6AEP1;A0A1D6BF30	N-Term(iTRAQ4plex); K12(iTRAQ4plex)	1548.86																																					5.411e-05	92.93	93.16	88.08	0
YEEEYTHGSNAGLK	6	6	2	A0A1D6CJV5;A0A1D6D513	N-Term(iTRAQ4plex); K14(iTRAQ4plex)	1885.92																																					6.939e-07	92.91	50.78	45.99	0
FIGDNQGFVLGNDGVLLR	11	3	2	A0A1D6CAZ2;A0A1D6BNX9	N-Term(iTRAQ4plex)	2078.11																																					5.027e-07	92.9	84.75	70.08	0
AAEEANVYHDLVK	5	3	1	A0A1D5ZA24	N-Term(iTRAQ4plex); K13(iTRAQ4plex)	1746.93	1.06841	2	2.12723	1.05085	1		0.954135	2	12.2813	1.11871	2	4.16743	1.0987	1		1.08652	2	4.57545	1.08117	2	9.38717	1.05148	1		1.04567	2	16.8405	0.730044	2	29.5949	0.808412	1		0.923555	2	46.3262	1.012e-05	92.68	33.29	70.69	0
LPTWAEFELGK	10	3	2	A0A1D6BL20;A0A1D6C8K5	N-Term(iTRAQ4plex); K11(iTRAQ4plex)	1578.87																																					0.000198	92.65	52.97	93.68	0
SDIIVSPSILSANFAK	3	2	1	W5E5Z3	N-Term(iTRAQ4plex); K16(iTRAQ4plex)	1950.11	0.933896	1		0.887856	1		0.900322	1		1.28899	1		1.24862	1		1.23786	1		0.746705	1		0.758339	1		0.75794	1		0.924592	1		1.0245	1		1.03681	1		1.097e-05	92.62	76.39	77.76	0
GLEGGPVTTEDALR	29	4	3	A0A077RU36;A0A1D5V4N4;A0A1D5WI37	N-Term(iTRAQ4plex)	1558.82																																					9.292e-16	92.59	95.36	87.6	0
ASDSANLDSAAELLLR	4	6	2	A0A1D5UEG1;A0A1D5UWH3	N-Term(iTRAQ4plex)	1789.94																																					1.08e-08	92.55	84.34	96.34	0
SVSQAIIVDSETGK	10	6	2	A0A1D5V159;A0A1D5UB36	N-Term(iTRAQ4plex); K14(iTRAQ4plex)	1721.95																																					1.992e-15	92.54	103.75	87.03	0
EGQSIGVVADGQDK	47	1	1	A0A1D6BXL7	N-Term(iTRAQ4plex); K14(iTRAQ4plex)	1690.88	1.2771	14	9.62726	1.2089	16	7.85385	1.1991	17	7.84749	0.985023	14	6.06316	1.05006	16	7.41392	0.985933	17	6.66531	0.993562	14	8.649	0.955587	16	7.0813	0.966091	17	6.65223	0.843929	14	19.6434	0.841995	16	23.6876	0.84462	17	21.7653	4.229e-06	92.48	92.59	94.68	0
AQVEEFYVITWTSPK	98	2	1	A0A1D5YZ83	N-Term(iTRAQ4plex); K15(iTRAQ4plex)	2086.12	1.15975	29	15.4943	1.10971	33	10.4503	1.10547	35	12.2681	1.08105	29	8.17003	1.08678	33	11.8964	1.0941	35	11.4464	1.09703	29	10.3891	1.16321	33	14.0903	1.11736	35	9.44313	0.535286	29	30.4741	0.579456	33	26.617	0.569076	35	25.3977	4.825e-06	92.35	88.17	89.62	0
GGLDFTKDDENVNSQPFMR	28	7	1	P11383	N-Term(iTRAQ4plex); K7(iTRAQ4plex)	2458.19	1.0437	9	4.07742	1.03238	7	3.05441	1.00686	12	6.18686	1.17065	9	4.69542	1.2066	7	7.23756	1.20034	12	6.40856	0.927217	9	6.92173	0.952524	7	7.96952	0.952577	12	8.51605	0.81164	9	20.9124	0.69047	7	25.4065	0.727404	12	23.5471	2.867e-06	92.35	65.76	73.67	1
GLAFGGEAGFDTSSGK	12	2	1	W5DXN4	N-Term(iTRAQ4plex); K16(iTRAQ4plex)	1788.9	1.10953	4	1.91683	1.03333	4	4.02104	0.989793	4	2.64673	1.05543	4	12.744	1.06369	4	7.49064	1.08421	4	8.24873	0.998282	4	20.0664	0.977697	4	11.2979	0.972547	4	12.2687	0.888063	4	4.38152	0.962188	4	6.52923	0.986717	4	2.33553	1.302e-08	92.32	103.57	117.67	0
GEGGSAAGGGAGAGAK	2	3	1	A0A1D6CQ89	N-Term(iTRAQ4plex); K16(iTRAQ4plex)	1462.75	0.88406	1		0.985518	1					1.21857	1		1.1835	1					0.728304	1		0.711535	1					1.14081	1		1.05842	1					6.593e-17	92.31	96.07		0
SALGLPVEFGFTAYSER	11	1	1	A0A1D6RWY8	N-Term(iTRAQ4plex)	1988.03	1.01035	3	1.6808	0.965023	4	6.806	0.994582	4	5.49569	1.05381	3	1.31176	0.951391	4	14.8135	0.954489	4	14.7918	0.796202	3	0.0814482	0.870211	4	18.3181	0.926332	4	18.9781	1.31994	3	0.904841	1.33034	4	8.25677	1.27468	4	9.75783	4.073e-08	92.19	77.06	95.52	0
EPSFTADGFEMSVGVNHLGHFLLAR	6	6	2	W4ZSC8;A0A1D5SCA9	N-Term(iTRAQ4plex); M11(Oxidation)	2891.42																																					1.579e-05	92.09	58.23	60.43	0
VITLDMGLLVAGTK	6	10	2	A0A1D5UH61;A0A1D6B5N4	N-Term(iTRAQ4plex); K14(iTRAQ4plex)	1719.04																																					9.575e-07	92.05	76.25	67.91	0
SNNTVYNATSTGIVR	112	2	1	P05151	N-Term(iTRAQ4plex)	1740.9	0.981696	37	11.5522	0.967255	41	12.3548	0.986258	34	11.4388	0.950765	37	8.37915	0.941659	41	9.27575	0.961312	34	6.88453	1.0641	37	9.35708	1.09442	41	11.3546	1.06212	34	9.5981	1.14854	37	12.0098	1.14271	41	15.6357	1.15943	34	15.7806	6.86e-08	91.97	78.68	92.71	0
QVILKDDIDEISGK	7	5	1	W5G8J4	N-Term(iTRAQ4plex); K5(iTRAQ4plex); K14(iTRAQ4plex)	2005.16	1.31205	2	25.9563	1.31786	2	1.36767	1.37777	3	1.43015	1.03399	2	7.18463	1.00074	2	5.04489	1.07664	3	5.59689	1.21054	2	40.6241	1.14221	2	11.858	0.989003	3	15.9324	0.373535	2	39.8239	0.514165	2	49.855	0.565357	3	12.6352	3.415e-06	91.92	52.67	93.86	1
QLEAAAPAPVDLAK	10	7	2	W5BKY5;A0A1D5UUP8	N-Term(iTRAQ4plex); K14(iTRAQ4plex)	1681.97																																					1.281e-06	91.8	89.86	98.66	0
NDIVEVATSSLSSLAR	11	5	2	A0A1D5TAK4;A0A1D5U5L5	N-Term(iTRAQ4plex)	1805.97																																					8.149e-06	91.8	82.47	82.12	0
ANLINATSISLEQLEK	99	2	1	P06528	N-Term(iTRAQ4plex); K16(iTRAQ4plex)	2032.15	1.14664	31	8.44325	1.11819	33	8.76261	1.11976	35	7.01012	1.08032	31	6.65864	1.11754	33	6.09871	1.08528	35	8.51468	1.02216	31	13.5749	1.04046	33	11.3735	1.06764	35	10.1446	0.755485	31	31.5955	0.708769	33	24.5891	0.716292	35	29.2384	5.274e-07	91.75	96.31	95.99	0
LEYPLGGSGAIIDALVR	6	4	1	A0A1D5YXX8	N-Term(iTRAQ4plex)	1888.06	0.7884	1		0.909543	3	16.4526	0.802694	2	8.26214	1.0508	1		1.0258	3	5.62778	1.10104	2	14.1386	0.786044	1		0.750821	3	15.0578	0.759977	2	25.2326	1.52945	1		1.33272	3	11.8161	1.37621	2	27.6369	1.131e-16	91.73	100.63	75.61	0
TTLVANTSNMPVAAR	3	10	1	Q1W681	N-Term(iTRAQ4plex); M10(Oxidation)	1705.91	0.841934	1		0.832851	1		0.799487	1		1.04997	1		1.14142	1		1.15217	1		0.866579	1		0.700113	1		0.833943	1		1.38305	1		1.35475	1		1.26065	1		0.0003516	91.68	89.1	94.53	0
LLAGVTIAHGGVLPNINPVLLPK	140	44	3	A0A1D6BHK3;A0A080YUW8;A0A1D5VFY0	N-Term(iTRAQ4plex); K23(iTRAQ4plex)	2594.6																																					6.291e-06	91.67	90.86	86.04	0
ELGVPNVMHDYLTGGFTANTTLAHYCR	7	2	1	A0A1D5VAU9	N-Term(iTRAQ4plex); C26(Carbamidomethyl)	3181.58	1.03688	3	3.83084	1.03514	1		1.05173	3	0.389274	0.779343	3	1.02484	0.657244	1		0.91877	3	3.10373	1.43509	3	2.7409	1.51291	1		1.36697	3	5.12812	1.0914	3	1.47249	1.22193	1		1.08891	3	5.7008	7.488e-07	91.66	51.64	43.28	0
ESAQDILNLKPLIDK	154	4	1	A0A1D5TQ60	N-Term(iTRAQ4plex); K10(iTRAQ4plex); K15(iTRAQ4plex)	2129.25	1.2299	51	13.6478	1.2051	50	11.5817	1.19554	53	12.1045	1.24714	51	13.7335	1.24255	50	13.0129	1.23932	53	12.4738	0.936297	51	12.6797	0.913043	50	15.5665	0.916737	53	13.8928	0.397047	50	59.2513	0.449693	50	39.1782	0.372453	53	48.3272	5.359e-17	91.65	94.23	89.22	0
QIFQAEDALTEGYDK	11	2	2	A0A1D5WIX4;A0A1D5VED9	N-Term(iTRAQ4plex); K15(iTRAQ4plex)	2016.01																																					2.123e-06	91.45	81.03	93.45	0
SFEVDAIVGADGANSR	27	6	1	A0A1D6ANS4	N-Term(iTRAQ4plex)	1751.87	0.987796	9	5.75908	1.01784	8	2.72179	1.00438	10	9.16736	0.895658	9	3.79588	0.883392	8	3.10131	0.908436	10	3.48414	0.929878	9	13.6161	0.908569	8	7.95152	0.905737	10	14.2327	1.4038	9	14.5808	1.41415	8	9.71111	1.4164	10	15.0143	1.81e-07	91.38	74.02	99	0
TVTAMDVVYALK	153	21	4	A0A1D5UIL2;A0A1D6AV42;A0A1D5UUD2;A0A1D5XN63	N-Term(iTRAQ4plex); M5(Oxidation); K12(iTRAQ4plex)	1614.9																																					4.466e-05	91.28	94.72	100.07	0
DLQTVFVAGATGQTGVR	14	2	1	A0A077RU36	N-Term(iTRAQ4plex)	1864.01	1.0273	4	7.76273	0.968167	5	8.372	1.02551	5	9.42678	0.878121	4	9.68842	0.870871	5	15.0816	0.842894	5	3.81681	0.840387	4	14.2886	0.852066	5	8.77632	0.864562	5	9.87947	1.40706	4	13.3637	1.42017	5	18.4914	1.46133	5	23.6528	3.07e-06	91.24	85.61	88.99	0
AVFGDAALELGQGLVTR	6	2	1	A0A1D5WD84	N-Term(iTRAQ4plex)	1861.03	0.928048	2	3.52615	0.919225	2	0.521402	0.857149	2	12.373	0.907513	2	6.51261	0.929645	2	0.756733	0.933027	2	1.35689	0.824438	2	12.2549	0.731764	2	1.96505	0.7452	2	15.2679	1.56716	2	3.83211	1.60473	2	0.427579	1.66388	2	3.62141	1.937e-17	91.16	94.88	76.41	0
TALEAEEDVSQVVLTFQNNTLEGSFVK	11	3	1	A0A1D5TLK4	N-Term(iTRAQ4plex); K27(iTRAQ4plex)	3256.68	1.17166	4	21.7455	1.07816	5	17.445	1.34898	2	1.73848	1.21331	4	10.0173	1.26337	5	8.19167	1.24228	2	1.72457	0.734871	4	5.71443	0.731688	5	16.455	0.547826	2	2.44974	0.654484	4	15.7685	0.619567	5	42.6298	0.618456	2	9.5224	8.669e-08	91.11	85.33	64.08	0
LGLVNSADSIVGDAK	4	6	3	A0A1D6RRM1;A0A1D5WSB0;A0A1D5W8S3	N-Term(iTRAQ4plex); K15(iTRAQ4plex)	1746.98																																					5.195e-05	91.09	81.29	66.29	0
VALVYGQMNEPPGAR	74	3	1	P20858	N-Term(iTRAQ4plex)	1745.91	1.08788	28	8.95857	1.08908	23	10.6074	1.11516	23	6.49808	0.890629	28	10.523	0.829684	23	17.7526	0.833346	23	13.8314	1.17499	28	10.2096	1.21438	23	14.5978	1.13521	23	23.0247	1.01443	28	19.3114	1.01203	23	10.7854	0.948031	23	19.2893	1.035e-05	90.88	91.21	95.6	0
MFYGPGGPYALFAGK	3	10	2	A0A1D5RYE1;A0A1D5SI80	N-Term(iTRAQ4plex); M1(Oxidation); K15(iTRAQ4plex)	1879.96																																					0.001033	90.88	73.89	68.85	0
ALLFLGSGSVIHSMEPLVGYSPDK	10	2	1	Q95H46	N-Term(iTRAQ4plex); M14(Oxidation); K24(iTRAQ4plex)	2821.5	1.08883	5	11.9733	1.07629	3	11.8732	1.07495	2	6.92579	1.16954	5	4.63049	1.14621	3	3.18665	1.10706	2	3.08305	0.919793	5	15.9077	0.882146	3	20.8648	1.25827	2	18.9087	0.719808	5	19.081	0.723489	3	28.3897	0.56415	2	10.1621	5.5e-06	90.77	84.12	30.77	0
ASAGEEAGEEGGTALAK	7	1	1	A0A1D5YCD2	N-Term(iTRAQ4plex); K17(iTRAQ4plex)	1835.92	0.79295	2	9.62962	0.811955	2	9.20269	0.892867	2	20.376	1.35799	2	23.1718	1.31921	2	18.1464	1.15999	2	34.1146	0.652451	2	64.8114	0.651467	2	74.4584	0.86919	2	47.7683	0.990074	2	10.8527	1.00919	2	12.4604	0.981472	2	10.463	7.553e-06	90.59	80.05	70.28	0
VESEILDVVGASK	8	2	1	W5G7P2	N-Term(iTRAQ4plex); K13(iTRAQ4plex)	1633.93	0.985823	4	0.88201	0.959889	2	2.15729	0.887657	2	4.5097	1.15172	4	2.40626	1.06042	2	8.32357	1.16655	2	1.92582	0.952818	4	1.87198	0.91646	2	3.46557	0.912894	2	24.0399	0.917387	4	3.55959	1.117	2	20.1193	1.00993	2	30.0042	1.524e-05	90.56	50.23	52.54	0
TLGAELATCPDSEPLGR	6	2	1	A0A1D6CL88	N-Term(iTRAQ4plex); C9(Carbamidomethyl)	1930.96	0.946838	2	24.4627	0.874922	2	31.4107	0.929614	2	19.7822	0.885519	2	15.3756	0.879575	2	16.0633	0.886888	2	9.4083	0.78033	2	1.48795	0.748013	2	23.3549	0.765896	2	20.5478	1.55965	2	36.2045	1.61349	2	51.2277	1.57715	2	35.3829	5.643e-05	90.45	71.01	66.25	0
TGNAIITGASSGLGLATAK	2	2	1	A0A1D5SCA9	N-Term(iTRAQ4plex); K19(iTRAQ4plex)	1991.13	1.11225	2	5.97422							1.09121	2	14.8226							0.873644	2	0.0196372							0.911458	2	23.3764							1.877e-05	90.33			0
RPSGIQQLLAAEQEAQQIVNAAR	4	2	2	B2B9U2;W5BX27	N-Term(iTRAQ4plex)	2635.44																																					1.567e-09	90.25	79.18	62.95	0
SCTVVASATGK	22	3	2	W5ES10;A0A1D5X7A9	N-Term(iTRAQ4plex); C2(Carbamidomethyl); K11(iTRAQ4plex)	1368.74																																					6.462e-05	90.25	78.67	76.46	0
AVEANEGKPLPLVQK	6	4	1	A0A077RY29	N-Term(iTRAQ4plex); K8(iTRAQ4plex); K15(iTRAQ4plex)	2025.21	0.875063	2	27.501	1.02658	2	0.954094	1.0446	2	0.0846028	1.29244	2	0.683553	1.28238	2	4.31351	1.24032	2	3.54505	0.890783	2	3.16783	0.932936	2	11.6311	1.0054	2	7.76529	0.81246	2	41.964	0.60499	2	2.45117	0.604807	2	1.63515	3.888e-05	90.22	86.02	64.61	0
VVDLADIVANQWK	20	5	1	A0A1D5TTT4	N-Term(iTRAQ4plex); K13(iTRAQ4plex)	1759.01	0.993011	6	2.09307	0.966595	6	16.5477	0.90855	8	16.935	1.25334	6	11.9416	1.31461	6	6.12573	1.35755	8	7.04705	0.88183	6	17.3866	0.87691	6	14.8092	0.944171	8	5.71046	0.792339	6	16.0844	0.711161	6	10.2899	0.671782	8	24.6981	7.226e-06	90.18	88.33	88.72	0
MSAMSSATDNAIDLR	87	3	2	D3K4D8;A0A1D6DME9	N-Term(iTRAQ4plex); M1(Oxidation); M4(Oxidation)	1758.81																																					9.466e-05	90.16	95.34	96.06	0
WAMLGAAGIFIPELLTK	52	6	1	A0A1D5UAF1	N-Term(iTRAQ4plex); M3(Oxidation); K17(iTRAQ4plex)	2135.22	1.27524	19	14.0574	1.27899	16	16.5227	1.18034	17	12.6162	0.904602	19	11.7481	0.925716	16	14.3454	0.93936	17	14.1561	1.1768	19	13.6923	1.19491	16	14.7624	1.21432	17	12.1552	0.755404	19	28.1027	0.671593	16	19.1347	0.687787	17	12.0393	5.029e-13	90.14	90.27	83.89	0
LCDAACEAELENLPMVTTESGLQYK	6	3	1	A0A1D6D5U6	N-Term(iTRAQ4plex); C2(Carbamidomethyl); C6(Carbamidomethyl); M15(Oxidation); K25(iTRAQ4plex)	3146.5	1.12591	3	0.908785	0.908345	1		1.08958	2	17.9313	1.08195	3	11.0175	1.13452	1		0.989161	2	3.41298	0.61034	3	10.2017	0.77362	1		0.884391	2	8.07131	1.12964	3	13.1476	1.19617	1		1.10891	2	11.9988	5.44e-08	90.03	35	44.9	0
EQVFEMPTGGAAIMR	115	1	1	A0A1D5YZ83	N-Term(iTRAQ4plex); M6(Oxidation)	1796.88	1.06359	41	12.4214	1.07338	35	14.2847	1.07025	39	14.7056	0.930154	41	9.8974	0.932843	35	8.60637	0.927495	39	9.54018	0.963822	41	17.972	0.977972	35	17.19	0.980608	39	16.0552	1.19039	41	22.4866	1.15543	35	23.8681	1.10843	39	19.8409	0.001179	90.02	73.73	63.49	0
AQPGSTASDVNIEEVR	26	3	1	W5E9E7	N-Term(iTRAQ4plex)	1816.91	0.999368	9	9.92986	1.05694	10	8.62426	1.0043	7	10.2189	0.904524	9	7.51758	0.881622	10	8.21419	0.897311	7	2.29424	0.932226	9	7.77057	0.916299	10	6.1063	0.906398	7	2.30083	1.34634	9	15.4782	1.18225	10	16.9192	1.27207	7	17.9933	1.452e-12	90.01	92.57	91.76	0
VNTDDCPNIASTYGIR	32	4	1	A0A1D5YSS0	N-Term(iTRAQ4plex); C6(Carbamidomethyl)	1939.93	0.998199	12	17.3845	1.01558	11	17.3736	0.989762	9	25.4936	0.951259	12	6.49492	0.960207	11	4.91092	0.9723	9	7.0632	1.09593	12	18.3894	1.06482	11	9.49201	1.00239	9	18.6847	1.12616	12	24.2078	1.09169	11	24.8877	1.02119	9	11.0691	1.048e-06	90.01	90.62	98.07	0
AAALNIVPTSTGAAK	21	13	4	A0A1D5YL67;A0A1D5TTT4;A0A1D5T798;A0A1D5XJY0	N-Term(iTRAQ4plex); K15(iTRAQ4plex)	1672.98																																					7.883e-06	90.01	88.47	87.88	0
LIQENISSALDILK	10	3	2	A0A1D6DKE2;A0A1D6DKE3	N-Term(iTRAQ4plex); K14(iTRAQ4plex)	1845.1																																					1.16e-06	89.85	85.41	61.82	0
AVLDAFFLGK	17	3	2	W5BAM1;A0A1D5TBQ3	N-Term(iTRAQ4plex); K10(iTRAQ4plex)	1368.82																																					0.0002897	89.85	76.85	76.98	0
LASLADLFVDDAFGTAHR	13	1	1	A0A068CAS6	N-Term(iTRAQ4plex)	2063.07	1.11683	4	2.0616	1.08667	3	2.59499	1.11967	6	7.22671	0.929924	4	3.3308	0.908477	3	4.95131	0.927938	6	7.03009	0.851857	4	17.4054	0.889315	3	8.42152	0.8197	6	28.025	1.22242	4	14.1846	1.13096	3	9.15174	1.20867	6	18.0603	1.102e-07	89.81	64.8	77.17	0
EGVIQHSTINNLGIGR	11	7	2	A0A0C4BJ55;A0A1D5U2B3	N-Term(iTRAQ4plex)	1852.01																																					1.284e-06	89.63	85.54	84.25	0
AAIGDAALVVCSIGASEK	17	6	2	W5F8Y0;A0A1D5ZZR4	N-Term(iTRAQ4plex); C11(Carbamidomethyl); K18(iTRAQ4plex)	2020.11																																					3.228e-15	89.55	93	93.37	0
VGAEAFSWAAK	10	4	3	A0A1D5WIX4;A0A1D5WAA1;A0A1D5VED9	N-Term(iTRAQ4plex); K11(iTRAQ4plex)	1424.78																																					3.764e-05	89.46	61.9	55.37	0
TNPTTSPPGASTIEEK	198	4	2	P20858;A0A1D5U3E9	N-Term(iTRAQ4plex); K16(iTRAQ4plex)	1918																																					2.334e-07	89.4	97.35	97.36	0
KYAPDSAPALAIQATIEK	95	5	1	W5FDV7	N-Term(iTRAQ4plex); K1(iTRAQ4plex); K18(iTRAQ4plex)	2319.33	1.13147	32	11.2898	1.14151	32	16.1899	1.14857	30	13.2041	1.02893	32	10.9055	1.03622	32	11.8029	0.992861	30	6.64592	1.13824	32	11.3103	1.13566	32	13.879	1.06768	30	10.2862	0.549734	32	68.0919	0.579871	32	66.1301	0.671919	30	46.6436	4.241e-06	89.39	73.12	84.24	1
SDPIIQTLLPMSPK	64	3	2	D3K4D8;A0A1D6DME9	N-Term(iTRAQ4plex); M11(Oxidation); K14(iTRAQ4plex)	1844.04																																					0.0004224	89.36	88.06	85.38	0
SSVAFDPFTSVTQTLK	2	7	2	Q38JB3;A0A1D6RPF7	N-Term(iTRAQ4plex); K16(iTRAQ4plex)	2016.09																																					5.981e-07	89.36		89.75	0
FASEVAGVQDLGMLGR	1	3	2	A0A1D5XUI4;A0A1D5Y8D8	N-Term(iTRAQ4plex); M13(Oxidation)	1809.93																																					0.0002641	89.32			0
TVTAMDVVYALK	95	21	4	A0A1D5UIL2;A0A1D6AV42;A0A1D5UUD2;A0A1D5XN63	N-Term(iTRAQ4plex); K12(iTRAQ4plex)	1598.91																																					1.495e-05	89.29	91.26	91.5	0
IVDTFPGQSIDFFGALR	120	34	4	A0A078BQY4;A0A1D6S090;Q9M4V3;A0A078BTE9	N-Term(iTRAQ4plex)	2027.07																																					1.015e-05	89.18	75.48	89.42	0
VVETDVNYTLVK	25	2	1	A0A077RU36	N-Term(iTRAQ4plex); K12(iTRAQ4plex)	1667.95	1.15501	8	2.97104	1.12923	10	7.64022	1.17156	7	9.45335	1.03776	8	3.38972	1.05163	10	5.51181	1.07598	7	7.3449	1.0246	8	3.68087	0.988312	10	4.43415	1.0086	7	4.27777	0.809255	8	9.26189	0.786298	10	14.2143	0.724656	7	14.431	3.412e-14	89.14	91.2	86.62	0
SAPAFIELDTK	145	5	3	P20858;A0A1D5U3E9;A0A1D5WJS1	N-Term(iTRAQ4plex); K11(iTRAQ4plex)	1479.83																																					4.217e-11	89.07	89.56	89.47	0
DMGAGDYEYAIAFQER	8	6	1	A0A1D6ANS4	N-Term(iTRAQ4plex)	1979.89	1.12483	2	11.9326	1.09214	2	10.1667	1.09547	4	10.3305	0.679236	2	15.4183	0.729261	2	10.3282	0.739178	4	11.1931	0.800115	2	16.277	0.75062	2	26.3071	0.926422	4	5.82844	1.70667	2	29.5873	1.68063	2	28.6544	1.52713	4	24.0119	8.826e-09	89.06	92.09	104.01	0
VPTPNVSVVDLVVQVSK	24	7	2	A0A1D5TTT4;A0A1D5T798	N-Term(iTRAQ4plex); K17(iTRAQ4plex)	2068.22																																					4.953e-14	89.04	107.58	76.55	0
YQWDQGYFQQEIYR	71	1	1	P24065	N-Term(iTRAQ4plex)	2067.97	1.08166	21	6.95171	1.08306	23	8.53561	1.10124	27	10.3011	0.888702	21	4.41563	0.91216	23	6.09365	0.909754	27	9.81431	1.01994	21	6.48574	1.01313	23	9.60716	1.01634	27	6.72303	1.12764	21	16.4255	1.1579	23	14.3693	1.11912	27	12.1563	1.465e-15	88.98	96.78	85.11	0
STLTAAIEAKPELVPSLLTLALNDAITYDK	12	1	1	W5BGE9	N-Term(iTRAQ4plex); K10(iTRAQ4plex); K30(iTRAQ4plex)	3604.05	1.38134	4	8.77199	1.27165	2	12.0446	1.24004	4	19.5394	1.10558	4	13.2921	1.03535	2	14.7448	1.14846	4	11.7667	0.994445	4	5.80117	0.727754	2	20.0756	1.08495	4	11.784	0.503603	4	30.3087	0.911179	2	6.43969	0.532049	4	92.2329	2.817e-08	88.94	32.48	62.75	0
LAGQDANVTTVPVAVLR	20	5	1	A0A077RFP0	N-Term(iTRAQ4plex)	1868.08	1.02221	6	17.3144	1.02974	7	3.42335	1.06788	7	12.1052	0.876673	6	9.42893	0.889268	7	11.3212	0.909088	7	3.28894	1.1168	6	0.816881	1.10674	7	17.1663	1.04801	7	11.4736	1.28401	6	23.2514	1.15719	7	35.4897	1.07475	7	33.5825	1.927e-08	88.91	87.53	105.15	0
CLVDTVYGSGLGLK	21	3	2	W5A2K2;A0A1D5SQ35	N-Term(iTRAQ4plex); C1(Carbamidomethyl); K14(iTRAQ4plex)	1769.98																																					1.395e-14	88.9	95.13	84.74	0
INFVMLNVDNTK	11	4	2	W5F9P6;A0A1D5YHX0	N-Term(iTRAQ4plex); K12(iTRAQ4plex)	1695.94																																					1.901e-05	88.87	85.76	85.99	0
AIELANPMENAGAALIR	6	6	2	P08823;A0A1D5UD54	N-Term(iTRAQ4plex); M8(Oxidation)	1914.02																																					2.26e-05	88.72	65.25	56.42	0
LLAGVTIAHGGVIPK	58	7	1	A0A1D5Y3S2	N-Term(iTRAQ4plex); K15(iTRAQ4plex)	1734.09	1.11571	17	7.96398	1.08637	22	4.89946	1.0845	19	7.98201	0.888374	17	11.1834	0.891477	22	6.37074	0.880403	19	5.13027	1.55835	17	16.005	1.54467	22	21.2574	1.37912	19	20.9559	0.589134	17	42.0908	0.670294	22	52.3814	0.77232	19	44.2374	6.616e-16	88.66	89.57	86.9	0
IIALPLEELPNK	33	3	3	W5G8A5;A0A1D6B4Q8;A0A1D6S8Z3	N-Term(iTRAQ4plex); K12(iTRAQ4plex)	1638.01																																					0.0001679	88.65	88.76	88.52	0
VTTTIGFGSPNK	12	7	2	A0A1D6D2L5;A0A1D6BU60	N-Term(iTRAQ4plex); K12(iTRAQ4plex)	1509.85																																					3.378e-05	88.64	88.25	96.18	0
VVDLAHLVAAK	17	6	2	A0A1D5YL67;A0A1D5XJY0	N-Term(iTRAQ4plex); K11(iTRAQ4plex)	1423.89																																					3.459e-05	88.63	88.81	88.96	0
IVNNEIIILGNDAELGSDIDPEEAQK	33	2	1	P69443	N-Term(iTRAQ4plex); K26(iTRAQ4plex)	3097.61	1.08912	9	15.7225	0.99512	13	13.0371	1.07391	11	18.4943	1.25476	9	10.4421	1.28999	13	7.23403	1.32464	11	9.75324	0.708195	9	14.505	0.706388	13	18.1178	0.613252	11	9.6651	0.706185	9	16.4039	0.758108	13	16.7846	0.793442	11	17.6535	5.151e-07	88.63	83.29	77.04	0
AVVAQYNASQLITQR	8	3	1	W5FEQ2	N-Term(iTRAQ4plex)	1806	0.951145	3	11.6807	0.883568	3	7.86381	0.768618	2	13.6599	0.812665	3	17.4252	0.815961	3	11.1027	0.750685	2	3.2069	0.889697	3	1.51867	0.989592	3	4.83942	0.910125	2	15.8519	1.71985	3	11.6567	1.58978	3	7.44452	1.95417	2	16.4406	1.516e-07	88.5	86.61	95.04	0
SAFELAEITEFVK	4	6	1	A0A024FRN8	N-Term(iTRAQ4plex); K13(iTRAQ4plex)	1771.97	1.1071	2	2.80827	1.05401	1		1.11411	1		1.05049	2	5.62543	1.09724	1		1.05028	1		0.990259	2	2.40755	0.918289	1		0.971677	1		0.901404	2	14.4764	0.93243	1		0.896924	1		1.74e-05	88.45	47.1	45.07	0
LEAVLSIGTHVIPHPR	15	3	1	A0A1D5VM39	N-Term(iTRAQ4plex)	1883.1	1.07858	6	2.73443	1.07228	5	11.2888	1.04866	4	6.9716	0.901152	6	5.50928	0.87042	5	14.8027	0.878359	4	12.7141	0.996891	6	8.16446	1.14254	5	13.4338	1.07962	4	15.7173	1.23927	6	10.2314	1.17511	5	13.0467	1.27976	4	6.55124	4.534e-06	88.17	85.72	59.92	0
GSITSIQAVYVPADDLTDPAPATTFAHLDATTVLSR	34	3	1	P20858	N-Term(iTRAQ4plex)	3859	0.984517	11	7.63055	0.994032	10	13.6539	0.981439	11	8.85448	1.018	11	12.4372	1.0005	10	7.38752	1.05296	11	7.61507	0.766259	11	28.4522	0.710538	10	9.7482	0.807371	11	6.00847	1.24165	11	15.2356	1.39791	10	11.0325	1.2266	11	19.8768	1.65284e-10	88.07	83.77	65.15	0
VVIDQAIAYVDSLK	15	6	1	W5DNF1	N-Term(iTRAQ4plex); K14(iTRAQ4plex)	1822.06	1.11911	5	9.81135	1.13111	5	13.6436	1.11592	5	5.3951	0.984242	5	5.38148	0.930513	5	9.18037	1.03037	5	10.1535	1.17799	5	12.5594	1.10985	5	15.5201	1.18882	5	5.03087	0.833505	5	1.7174	0.957774	5	13.0616	0.796954	5	14.4947	8.402e-05	88.05	61.61	73.13	0
LDPELIAGFTVQYGR	134	3	2	A0A1D6B301;A0A1D6ARF6	N-Term(iTRAQ4plex)	1822.98																																					9.067e-07	87.98	85.6	92.45	0
ITIIQSGEHILNTFDQR	5	11	1	A0A1D6BQS2	N-Term(iTRAQ4plex)	2129.15	0.895843	1		0.985307	2	14.1285	0.992322	2	19.3377	1.05494	1		1.04239	2	8.63915	0.954415	2	2.52127	0.903341	1		0.97146	2	1.00929	1.02271	2	1.04083	1.26637	1		1.06875	2	0.940221	1.17015	2	19.1171	0.0002636	87.95	53.74	68.69	0
VVFVPWVETDFR	86	4	1	A0A1D5V1U8	N-Term(iTRAQ4plex)	1637.88	1.11473	30	7.71123	1.09818	28	6.72611	1.11983	28	4.73665	0.932806	30	5.8439	0.906656	28	4.44739	0.922515	28	6.26699	0.99513	30	6.32844	0.992059	28	7.58829	0.968141	28	7.73099	1.14191	30	8.38031	1.15303	28	8.3173	1.11425	28	9.0255	0.0001288	87.93	69.35	75.11	0
VLIAVADNVGSK	3	3	1	A0A1D6C4Q5	N-Term(iTRAQ4plex); K12(iTRAQ4plex)	1473.89	0.941125	1					1.00295	2	3.28379	1.16062	1					1.16759	2	3.13504	1.06146	1					1.02033	2	3.99142	0.859348	1					0.782593	2	1.85718	4.784e-06	87.87		91.49	0
FQSSAVSALQEAAEAYLVGLFEDTNLCAIHAK	15	14	1	A0A1D5T746	N-Term(iTRAQ4plex); C27(Carbamidomethyl); K32(iTRAQ4plex)	3741.91	1.57376	3	3.80342	1.77807	2	6.01653	1.71839	1		0.286397	3	10.4007	0.262218	2	44.9777	0.34349	1		2.35473	3	2.32189	2.17805	2	12.8036	2.21467	1		0.404682	3	18.5491	0.291778	2	33.6956	0.23255	1		4.559e-10	87.72	84.17	48.21	0
ANIGILGSLEWK	61	2	1	P06528	N-Term(iTRAQ4plex); K12(iTRAQ4plex)	1588.93	1.14103	21	2.60713	1.16801	18	7.49848	1.13229	22	5.11503	1.03855	21	6.0123	1.02419	18	3.29283	1.05637	22	4.80115	1.21348	21	9.07625	1.21671	18	9.68268	1.2202	22	10.1993	0.657482	21	31.5285	0.620655	18	8.50972	0.63001	22	25.3193	1.381e-05	87.7	87.71	80.34	0
SSAGGFLGDIVK	14	5	1	A0A1D6BVG7	N-Term(iTRAQ4plex); K12(iTRAQ4plex)	1438.81	1.02415	4	1.34575	0.99575	5	2.85557	1.00123	5	5.27222	1.14278	4	3.51821	1.14162	5	3.54339	1.17584	5	1.10535	0.996509	4	2.27478	0.998383	5	7.10993	1.02474	5	3.38171	0.795535	4	8.27081	0.85262	5	20.4024	0.796251	5	12.4438	8.089e-12	87.66	93.88	87.79	0
TEFDVVIEEVPSSAR	18	4	1	A0A077S298	N-Term(iTRAQ4plex)	1821.94	1.03722	5	8.87603	1.04814	6	15.6905	1.01068	7	13.1131	0.974869	5	8.4674	0.966132	6	3.03941	0.976331	7	12.0235	0.680373	5	13.067	0.717987	6	12.0085	0.779221	7	22.4336	1.43606	5	5.74745	1.46698	6	15.3868	1.4723	7	22.2014	4.331e-13	87.65	89.87	86.88	0
SAFVSSATALEK	34	4	3	A0A1D5SQB6;A0A1D6BP09;A0A1D6CSX1	N-Term(iTRAQ4plex); K12(iTRAQ4plex)	1498.84																																					5.126e-05	87.64	81.59	82.81	0
TFVLDFASEGLAAGVEALK	5	4	1	A0A1D6A8D7	N-Term(iTRAQ4plex); K19(iTRAQ4plex)	2226.23	1.02132	2	14.5668	1.0675	2	10.4689	1.04897	1		1.11184	2	5.05556	1.11883	2	9.17785	1.05581	1		1.02304	2	2.57097	0.974412	2	3.37158	1.14706	1		0.868818	2	8.1588	0.812929	2	1.24962	0.810738	1		6.106e-06	87.6	78.26	56.88	0
MPSAVGYQPTLSTEMGSLQER	9	3	1	P20858	N-Term(iTRAQ4plex)	2426.18	1.01624	4	3.47013	1.01109	3	3.19739	1.03596	2	8.73628	0.719638	4	4.68538	0.73077	3	8.72976	0.693372	2	0.00518387	1.07218	4	4.7324	0.978602	3	0.0484768	1.09568	2	3.20718	1.5023	4	12.0911	1.536	3	10.9616	1.54206	2	10.0487	2.377e-07	87.59	61.07	60.25	0
EADFTTDDMILGK	5	4	1	A0A1D6S409	N-Term(iTRAQ4plex); M9(Oxidation); K13(iTRAQ4plex)	1759.87	0.851006	1		0.933784	2	9.30354	0.965751	2	8.77999	1.4774	1		1.1964	2	16.1499	1.13998	2	8.30638	0.653111	1		0.838218	2	22.5072	0.801974	2	10.5184	0.772471	1		0.959292	2	6.9574	1.07214	2	19.8026	0.000107	87.56	77.24	30.84	0
SVFVDNIDFAK	16	6	1	A0A1D5YIT3	N-Term(iTRAQ4plex); K11(iTRAQ4plex)	1542.84	1.02764	5	1.85233	1.03393	6	4.44097	1.03649	5	2.02709	1.21754	5	7.73179	1.17628	6	6.66174	1.18311	5	2.40084	1.09562	5	6.76473	1.08559	6	4.58464	1.10506	5	9.06894	0.54845	5	26.8902	0.659977	6	17.2744	0.615629	5	12.6636	6.374e-05	87.52	74.86	82.95	0
GLGDVADLVALSGAHTIGR	8	9	1	A0A1D5TTP6	N-Term(iTRAQ4plex)	1966.09	0.989163	2	2.70158	0.92916	3	1.88826	1.00536	3	1.78179	0.85805	2	1.60711	0.783064	3	5.78823	0.883696	3	1.12367	0.947411	2	21.0604	0.982351	3	29.2923	0.974207	3	9.46438	1.45277	2	12.1052	1.22162	3	0.490206	1.33363	3	39.23	8.112e-08	87.49	71.73	85.89	0
VAVASALAATAVPAIVTAR	5	10	1	A0A1D5SD16	N-Term(iTRAQ4plex)	1896.13	0.977406	2	1.98167	0.901903	2	9.66374	0.78107	1		0.95321	2	7.32473	0.93872	2	4.28748	1.02136	1		0.818531	2	13.173	0.809972	2	3.2136	0.766563	1		1.42042	2	0.23053	1.53338	2	4.36769	1.5909	1		2.967e-15	87.48	94.43	59.08	0
NTLIIMTSNVGSSVIEK	4	13	3	A0A1D5UH61;A0A1D6A291;A0A1D6DMC2	N-Term(iTRAQ4plex); M6(Oxidation); K17(iTRAQ4plex)	2110.16																																					2.396e-06	87.47		69.32	0
DGADDSFHFVEDWVR	13	10	1	A0A1D5WHU7	N-Term(iTRAQ4plex)	1938.88	0.896663	4	2.46106	0.834959	5	6.84381	0.877637	4	7.43644	1.04747	4	7.33599	1.11392	5	10.5371	1.1221	4	4.68833	0.671525	4	11.0787	0.791327	5	38.8536	0.687928	4	3.8381	1.42001	4	3.55451	1.35388	5	13.8091	1.29924	4	8.93851	2.803e-07	87.43	78.11	66.85	0
VIDGILSDFSK	5	9	2	W4ZQX2;W5A5Z2	N-Term(iTRAQ4plex); K11(iTRAQ4plex)	1481.85																																					0.0002433	87.4	70.87	68.36	0
VTALVNDTIGTLAGGR	3	5	1	A0A1D5RTP8	N-Term(iTRAQ4plex)	1701.96	0.973921	1		0.909944	1		0.878676	1		1.04239	1		1.1487	1		1.0907	1		0.75522	1		0.741592	1		0.852357	1		1.32321	1		1.19763	1		1.2507	1		4.52e-06	87.37	85.08	84.24	0
ILASGVHVVVGTPGR	13	7	2	A0A0C4BKH5;A0A1D6B1D1	N-Term(iTRAQ4plex)	1605.95																																					6.532e-07	87.36	75.87	83.29	0
FFDPLGLGGETK	231	4	1	W5AY52	N-Term(iTRAQ4plex); K12(iTRAQ4plex)	1568.86	1.19846	81	6.01751	1.20049	75	5.95696	1.18924	75	6.09667	1.0649	81	5.42743	1.05968	75	4.34631	1.07843	75	5.35876	1.14153	81	7.66451	1.14388	75	5.90378	1.14478	75	8.1735	0.570439	81	16.4689	0.576954	75	17.2049	0.586803	75	16.7756	1.502e-05	87.3	87.45	87.59	0
IADGVNTTTGNATK	25	3	1	A0A1D5WSR2	N-Term(iTRAQ4plex); K14(iTRAQ4plex)	1650.89	1.03068	9	13.6023	1.1242	7	10.3385	0.968924	9	13.52	1.12551	9	12.9537	1.07836	7	7.50895	1.1542	9	14.6259	0.986043	9	12.3618	0.957935	7	18.4163	0.984042	9	20.2113	0.695673	9	25.2331	0.808425	7	31.8649	0.809047	9	27.1593	3.661e-07	87.25	107.1	111.99	0
AEEEPTAAAPAEPAPAAEEKPEGAVATK	48	1	1	A0A1D6S578	N-Term(iTRAQ4plex); K20(iTRAQ4plex); K28(iTRAQ4plex)	3164.64	1.28693	9	23.5773	1.20794	7	9.99262	1.17087	11	10.1608	1.28239	9	8.28047	1.26606	7	11.9149	1.19548	11	6.82248	0.66704	9	24.7653	0.761005	7	10.5823	0.78972	11	14.3428	0.380956	9	101.366	0.563329	7	35.1233	0.540821	11	63.6924	1.166e-05	87.19	62.4	90.32	0
GILDVCDEPLVSVDFR	11	13	4	A0A1D5YL67;A0A1D5TTT4;A0A1D5T798;A0A1D5XJY0	N-Term(iTRAQ4plex); C6(Carbamidomethyl)	1978.01																																					2.967e-05	87.17	79.28	67.21	0
TAMMGVVGMIAPEALGK	37	3	1	A0A1D6AWF0	N-Term(iTRAQ4plex); K17(iTRAQ4plex)	1964.07	1.27994	13	20.4375	1.3595	11	13.4756	1.25304	13	27.0368	0.741095	13	17.7968	0.717106	11	13.3916	0.777754	13	19.9622	1.25071	13	28.4708	1.43748	11	39.4307	1.38379	13	25.4248	0.818249	13	77.7718	0.92696	11	59.9587	0.987127	13	61.8656	4.846e-08	87.15	86.2	94.07	0
TGAGSLLKPLNSEYGK	99	1	1	P69555	N-Term(iTRAQ4plex); K8(iTRAQ4plex); K16(iTRAQ4plex)	2067.18	1.13639	28	22.5245	1.31071	37	27.6872	1.23597	34	31.4488	1.05413	28	18.0728	0.995961	37	20.8339	1.06929	34	18.5375	1.15835	28	12.4611	1.1573	37	13.0943	1.17492	34	10.9943	0.440857	28	58.6705	0.448034	37	49.5543	0.406824	34	61.3595	3.201e-13	87.14	89.6	80.01	0
LLEEPDAQLVDIRPLK	57	4	3	A0A1D5WIH5;A0A1D5VNU1;A0A1D5VA12	N-Term(iTRAQ4plex); K16(iTRAQ4plex)	2137.25																																					1.02e-07	87.14	84.18	83.29	0
AAEEVVDDKGPK	7	3	2	W5BAM1;A0A1D5TBQ3	N-Term(iTRAQ4plex); K9(iTRAQ4plex); K12(iTRAQ4plex)	1689.95																																					3.075e-06	87.14	70.73	73.85	1
EWGVPSDLFGTLPGR	10	2	1	Q5S1S6	N-Term(iTRAQ4plex)	1774.93	1.10758	4	1.64439	1.09544	3	1.95769	1.10743	3	7.44196	0.80643	4	13.3853	0.799677	3	13.1359	0.865701	3	8.44482	1.16928	4	1.90606	1.14708	3	5.22491	1.10811	3	4.04606	1.20535	4	12.9426	1.25478	3	12.5505	1.082	3	5.29438	4.551e-05	87.12	81.58	86.88	0
GLTELTEFFDK	24	4	1	Q95H46	N-Term(iTRAQ4plex); K11(iTRAQ4plex)	1587.86	1.0495	8	17.1169	1.02607	7	9.70916	1.06173	9	19.5233	1.25262	8	7.28844	1.23029	7	6.55684	1.21701	9	7.32261	0.820968	8	17.1755	0.746382	7	9.83447	0.730044	9	9.85028	0.748252	8	4.62861	0.715425	7	10.1027	0.784315	9	17.9975	7.457e-06	87.06	87.42	77.17	0
AVASISAGNDELIGAMIADAIDK	5	6	2	P08823;A0A1D5UD54	N-Term(iTRAQ4plex); K23(iTRAQ4plex)	2533.35																																					8.854e-07	87.02	59.45	82.83	0
EFDDPAFSTVTIQR	12	4	2	K9L6U9;A0A1D5Y1A6	N-Term(iTRAQ4plex)	1769.88																																					5.701e-06	87.01	73.84	67.42	0
FCAQSIVQDSK	6	5	2	A0A1D5XMN0;W5EL23	N-Term(iTRAQ4plex); C2(Carbamidomethyl); K11(iTRAQ4plex)	1570.81																																					6.06e-05	87	83.82	87.17	0
WYISSGLNPTFDTFDCQLHEFR	7	4	2	W5AYW8;A0A1D6RNZ8	N-Term(iTRAQ4plex); C16(Carbamidomethyl)	2877.33																																					1.994e-08	86.98	75.42	87.28	0
IEELNSSLSSK	6	7	2	A0A1D5WWJ3;A0A1D6RQF2	N-Term(iTRAQ4plex); K11(iTRAQ4plex)	1494.82																																					2.781e-05	86.98	70.75	75.89	0
VSNGLAENLSLSEAWSK	32	1	1	P24065	N-Term(iTRAQ4plex); K17(iTRAQ4plex)	2093.11	0.913009	10	15.76	0.992641	10	14.0716	1.08443	12	7.76929	1.28818	10	12.1089	1.30429	10	21.9772	1.14147	12	14.5097	1.00519	10	7.42887	0.837079	10	9.767	0.962422	12	19.1752	0.665872	10	25.8782	0.594313	10	46.2501	0.77372	12	33.3997	3.184e-08	86.97	104.3	109.43	0
TAVATDTILNQK	115	1	1	P12112	N-Term(iTRAQ4plex); K12(iTRAQ4plex)	1562.9	1.02734	39	4.77907	1.04061	41	7.02607	1.05099	35	6.44447	1.23167	39	7.93122	1.19703	41	7.8548	1.22359	35	6.30534	0.980493	39	7.61523	0.992769	41	6.86746	0.953459	35	6.68901	0.663846	39	25.7338	0.661422	41	34.0151	0.658142	35	22.1203	9.816e-06	86.94	85.91	87.71	0
SYLENQMAVALGGR	5	4	1	A0A1D6BKU8	N-Term(iTRAQ4plex); M7(Oxidation)	1668.85	0.925579	2	8.71764	0.844755	1		0.868274	2	6.41801	0.891235	2	11.5483	0.880879	1		0.920146	2	8.28663	0.951927	2	7.57009	0.905862	1		0.899108	2	3.63123	1.47461	2	10.2193	1.63291	1		1.52816	2	12.1888	1.479e-06	86.93	82.69	88.1	0
VDEISQTIDSENFAVQNCIK	6	4	1	A0A1D5ZNS0	N-Term(iTRAQ4plex); C18(Carbamidomethyl); K20(iTRAQ4plex)	2598.3	1.09273	2	2.40052	1.07286	2	9.34008	0.992189	2	2.65183	1.26936	2	6.53465	1.31198	2	7.84777	1.2435	2	0.100486	0.90729	2	13.0495	0.786236	2	1.96975	0.807735	2	6.17777	0.56926	2	41.5917	0.578086	2	63.0104	0.853284	2	9.89964	2.42e-13	86.87	89.46	87.52	0
FDGADLTEVVMSK	12	3	3	A0A1D5SWI2;A0A1D5RWP3;A0A1D5S820	N-Term(iTRAQ4plex); M11(Oxidation); K13(iTRAQ4plex)	1715.88																																					1.348e-05	86.87	83.27	79.39	0
MSAMSSATDNAIDLR	30	3	2	D3K4D8;A0A1D6DME9	N-Term(iTRAQ4plex)	1726.82																																					6.023e-06	86.85	86.17	89.42	0
ELLHTVAAAGAVK	7	1	1	W5E091	N-Term(iTRAQ4plex); K13(iTRAQ4plex)	1567.94	1.0345	2	5.14791	1.06417	3	2.1569	1.10226	2	4.09684	1.10331	2	3.21926	1.07598	3	1.82974	1.08762	2	0.839949	1.29115	2	2.29215	1.32104	3	3.35476	1.13134	2	12.414	0.622997	2	3.55288	0.603541	3	4.9461	0.689397	2	7.6932	5.295e-06	86.85	78.29	86.89	0
WTPQALVAIQEAAEYHLVDVFER	3	3	2	I3NV43;I3NV45	N-Term(iTRAQ4plex)	2829.47																																					1.485e-05	86.78	25.6	10.4	0
HGAASVAVGVK	9	1	1	A0A1D6AUI6	N-Term(iTRAQ4plex); K11(iTRAQ4plex)	1283.77	0.972132	3	11.0645	1.17649	3	19.6315	1.1676	3	7.0582	1.14966	3	1.14496	0.949749	3	1.63172	0.977038	3	0.3572	1.24199	3	16.5975	1.17794	3	1.53016	1.21359	3	2.6678	0.668511	3	0.0546037	0.605831	3	1.67006	0.682726	3	10.9297	4.303e-05	86.63	86.65	80.16	0
FFNTFAAPFTK	63	4	1	A0A1D5S6V1	N-Term(iTRAQ4plex); K11(iTRAQ4plex)	1578.86	0.966076	20	12.3385	0.942114	21	9.25085	0.985706	22	6.64454	1.24284	20	7.39146	1.24609	21	8.12889	1.25364	22	7.84733	1.25625	20	8.36377	1.19614	21	6.35939	1.16178	22	6.00953	0.515944	20	23.1494	0.488777	21	22.6477	0.517887	22	26.4104	9.276e-06	86.61	86.39	89.99	0
AIIISVIDNLVK	6	4	1	A0A1D5Y6G6	N-Term(iTRAQ4plex); K12(iTRAQ4plex)	1586.01	1.06073	2	0.583946	0.931768	2	11.9604	1.09255	2	10.6012	1.1322	2	6.11792	1.13898	2	1.33268	1.21154	2	1.21953	1.10459	2	9.30516	1.17497	2	9.60273	1.05614	2	3.52841	0.705843	2	5.87131	0.769676	2	9.4677	0.534754	2	28.1276	3.695e-05	86.59	50.18	48.4	0
ELDYLDGAVSNPK	19	12	2	P12782;A0A068CAS6	N-Term(iTRAQ4plex); K13(iTRAQ4plex)	1708.9																																					0.0001011	86.51	81.21	80.62	0
GYLDSLEIEQVNK	83	2	1	P12112	N-Term(iTRAQ4plex); K13(iTRAQ4plex)	1795.97	1.28156	26	14.019	1.27789	31	12.1291	1.28604	26	13.1711	0.87532	26	10.3377	0.875154	31	13.3267	0.88971	26	9.88688	1.10082	26	11.5405	1.10611	31	14.4369	1.1599	26	9.59033	0.847776	26	14.5007	0.789392	31	15.9658	0.829602	26	10.7745	3.605e-06	86.5	85.47	80.92	0
LGVCLDLLGNELHIGDASVK	11	2	1	A0A1D5UQ48	N-Term(iTRAQ4plex); C4(Carbamidomethyl); K20(iTRAQ4plex)	2411.32	1.37999	3	4.47205	1.26542	4	6.8183	1.19688	4	9.82404	0.836602	3	8.94079	0.855773	4	6.0761	0.940866	4	6.92957	1.25566	3	3.76484	1.22955	4	5.3668	1.36334	4	7.03723	0.75275	3	6.86118	0.743148	4	3.50271	0.784778	4	13.871	1.029e-09	86.39	66.72	88.24	0
LGLLSVTSGANPVSIK	8	11	3	A0A1D5ZRE6;P08823;A0A1D5UD54	N-Term(iTRAQ4plex); K16(iTRAQ4plex)	1844.12																																					8.742e-17	86.38	91.85	75.59	0
SKPETGEVIGVFESVQPSDTDLGAK	112	7	1	A0A1D5TVV3	N-Term(iTRAQ4plex); K2(iTRAQ4plex); K25(iTRAQ4plex)	3022.61	1.12336	33	6.95745	1.12499	39	9.4015	1.10633	40	10.7937	1.11044	33	9.69383	1.16349	39	12.0549	1.16395	40	10.5896	0.928231	33	13.0106	0.860635	39	13.6959	0.864183	40	19.4461	0.827282	33	33.7729	0.745127	39	24.0185	0.74426	40	30.1465	0.0001458	86.29	58.85	79.62	0
ILSDDGGVGGDTVDFAEFR	4	7	1	A0A1D5RTQ5	N-Term(iTRAQ4plex)	2114.02	0.972146	2	4.71642	0.95972	1		0.953337	1		0.915181	2	13.2941	1.02699	1		1.04941	1		0.805588	2	5.43627	0.726799	1		0.790253	1		1.49155	2	22.2908	1.37226	1		1.2846	1		1.044e-05	86.28	71.63	62.46	0
DSGGFEAFVSGK	10	2	1	A0A1D5THJ9	N-Term(iTRAQ4plex); K12(iTRAQ4plex)	1488.75	1.07425	4	3.38814	1.01181	2	2.70415	0.907289	4	8.84647	0.917135	4	15.0943	0.912832	2	12.283	0.874321	4	25.8654	1.09553	4	4.86919	1.06303	2	0.128134	1.0143	4	7.12738	1.18052	4	13.946	1.18109	2	20.9272	1.3811	4	41.1763	1.066e-06	86.02	89.43	102.72	0
IAVALGALDNLLQTVPSAVMDK	10	4	1	A0A1D5XG10	N-Term(iTRAQ4plex); K22(iTRAQ4plex)	2527.44	1.42242	4	10.3385	1.33301	3	1.95241	1.22339	2	3.82338	0.614284	4	21.2671	0.788693	3	3.10907	0.806715	2	13.3447	1.59276	4	2.87136	1.63863	3	14.9931	1.53907	2	28.8873	0.618698	4	48.9825	0.265645	3	3.73336	0.611532	2	46.2624	1.868e-05	86.02	69.69	75.22	0
RVEAELVEALASLEGQK	33	2	2	A0A1D5XZP7;W5E4T7	N-Term(iTRAQ4plex); K17(iTRAQ4plex)	2130.2																																					5.054e-09	86.02	53.91	61.33	1
LLAGITIAHGGVIPNINPVLLPK	42	2	1	A0A1D6AH05	N-Term(iTRAQ4plex); K23(iTRAQ4plex)	2608.62	1.22783	13	8.65694	1.2655	14	11.1385	1.33136	15	14.587	0.753128	13	33.4079	0.648039	14	32.3759	0.689154	15	21.5374	1.83704	13	15.8956	1.96626	14	15.0638	1.93008	15	8.41092	0.521625	13	69.27	0.440878	14	39.9131	0.420989	15	29.2879	1.655e-14	86	96.71	93.04	0
ELQFDLDNNVHYLDITPLK	3	6	1	A0A1D5WMM0	N-Term(iTRAQ4plex); K19(iTRAQ4plex)	2575.36	0.910812	1		1.09559	1		0.925416	1		1.28734	1		1.06162	1		1.26259	1		0.765669	1		0.758228	1		0.770004	1		0.941098	1		1.09376	1		0.945882	1		3.956e-06	85.98	80.93	91.6	0
QVHPDIGISSK	87	97	20	A0A1D5WSW4;A0A1D6CUQ9;A0A1D5VVI2;A0A1D5VES0;W5BFB4;W5CTK4;W5HZ15;W5E0R4;A0A096UTK7;W5G400;W5F9T2;A0A096UK77;A0A1D6BE87;A0A1D5RUC8;A0A1D5SBF7;A0A1D5RPL4;A0A1D5T057;A0A1D5SBH0;A0A1D5SCB1;A0A1D5SPJ0	N-Term(iTRAQ4plex); K11(iTRAQ4plex)	1468.83																																					0.0002711	85.97	83.65	71.31	0
TITLEVESSDTIDNVK	6	98	2	M9MTY6;A0A1D6AZ07	N-Term(iTRAQ4plex); K16(iTRAQ4plex)	2052.09																																					8.37e-16	85.96	88.03	79.45	0
QYFVSSDVGGGK	7	8	1	W5ASU4	N-Term(iTRAQ4plex); K12(iTRAQ4plex)	1531.8	1.13303	2	4.10076	1.16387	2	1.25027	1.09292	3	9.36144	1.05304	2	2.81271	1.02864	2	3.82509	1.0523	3	1.67495	1.24132	2	1.40915	1.21052	2	10.2708	1.21575	3	0.129056	0.630888	2	3.78814	0.633098	2	3.72566	0.670731	3	14.0894	1.714e-05	85.92	87.44	92.93	0
NADFSLANVTK	12	3	1	A0A1D5WSR2	N-Term(iTRAQ4plex); K11(iTRAQ4plex)	1467.81	1.06819	3	0.94419	0.947227	5	9.69252	1.00246	4	8.6253	1.12512	3	8.61415	1.04693	5	11.1765	1.01343	4	10.4953	1.04293	3	4.32034	1.01561	5	13.4237	0.976142	4	12.7961	0.733077	3	18.9819	0.943442	5	49.5412	1.00842	4	62.7685	2.236e-05	85.76	72.06	83.3	0
EIGQALLPSSGEAK	35	4	3	A0A1D5WIH5;A0A1D5VNU1;A0A1D5VA12	N-Term(iTRAQ4plex); K14(iTRAQ4plex)	1687.95																																					1.785e-05	85.7	79.68	75.08	0
SMSIDQMETVAQGR	11	3	2	A0A1D6APB5;A0A1D6B7L4	N-Term(iTRAQ4plex); M2(Oxidation); M7(Oxidation)	1728.8																																					5.667e-05	85.68	76.05	89.02	0
SMSIDQMETVAQGR	6	3	2	A0A1D6APB5;A0A1D6B7L4	N-Term(iTRAQ4plex); M7(Oxidation)	1712.8																																					8.185e-05	85.65	86	82.84	0
INFVMLNVDNTK	5	4	2	W5F9P6;A0A1D5YHX0	N-Term(iTRAQ4plex); M5(Oxidation); K12(iTRAQ4plex)	1711.93																																					0.0002684	85.58	47.92	59.93	0
GVTTIIGGGDSVAAVEK	16	27	3	Q850M3;P12782;A0A068CAS6	N-Term(iTRAQ4plex); K17(iTRAQ4plex)	1862.05																																					6.607e-16	85.57	96	91.58	0
IVDNETISVDGK	8	5	2	A0A1D5YL67;A0A1D5XJY0	N-Term(iTRAQ4plex); K12(iTRAQ4plex)	1577.86																																					2.869e-05	85.57	76.23	70.96	0
LLFEVAPLGFLIEK	26	4	2	P46285;A0A1D5WDE3	N-Term(iTRAQ4plex); K14(iTRAQ4plex)	1877.14																																					1.955e-06	85.55	80.61	84.06	0
IGDLTYYSYVLETPLALTGSHNLAK	11	3	2	A0A1D5WIJ6;A0A1D5V9S0	N-Term(iTRAQ4plex); K25(iTRAQ4plex)	3027.62																																					9.394e-09	85.54	77.61	64.62	0
KLIQENISSALDILK	8	3	2	A0A1D6DKE2;A0A1D6DKE3	N-Term(iTRAQ4plex); K1(iTRAQ4plex); K15(iTRAQ4plex)	2117.29																																					2.139e-06	85.53	50.75	67.83	1
LEEIGGSIIGGTIK	7	6	3	W5FMA5;A0A1D6A242;A0A1D5YRZ9	N-Term(iTRAQ4plex); K14(iTRAQ4plex)	1674.99																																					3.136e-07	85.49	78.76	90.74	0
QLAVPDGTPVTAESK	5	5	1	A0A1D6S494	N-Term(iTRAQ4plex); K15(iTRAQ4plex)	1800.99	0.884952	1		0.963093	1		0.942491	3	9.37193	1.40245	1		1.43581	1		1.21914	3	15.2801	0.708122	1		0.678334	1		0.797633	3	12.1777	0.814992	1		0.647269	1		0.831423	3	0.59355	3.843e-05	85.49	74.57	46.07	0
DFDFLGHDSAFK	27	5	2	A0A1D5XJK4;A0A1D5XBW6	N-Term(iTRAQ4plex); K12(iTRAQ4plex)	1686.84																																					1.088e-05	85.46	52.45	73	0
GDPSYPVPSGLPFNK	10	3	1	A0A1D5YSL0	N-Term(iTRAQ4plex); K15(iTRAQ4plex)	1862.99	1.19807	3	6.8529	1.12893	4	4.22545	1.14154	3	13.0487	0.890201	3	1.48751	0.888272	4	6.42322	0.90831	3	13.7314	1.34124	3	5.02357	1.27446	4	3.11971	1.32814	3	1.06859	0.75703	3	0.473137	0.788362	4	8.02276	0.765771	3	4.69532	2.03e-05	85.42	70.09	68.61	0
LVYTNDAGEVVK	42	10	4	A0A1D6BXL7;A0A1D6AEP1;A0A1D5X268;A0A1D6BF30	N-Term(iTRAQ4plex); K12(iTRAQ4plex)	1595.89																																					4.265e-14	85.33	86.73	86.07	0
LGNDILVEDWLK	44	5	1	A0A1D5V1U8	N-Term(iTRAQ4plex); K12(iTRAQ4plex)	1702.96	1.16924	18	15.5471	1.10738	11	16.9295	1.10958	15	8.67754	1.28357	18	11.1498	1.27837	11	6.50889	1.23818	15	5.28139	0.827227	18	11.2982	0.864006	11	7.37172	0.834106	15	9.89858	0.524844	18	24.5998	0.539693	11	20.6845	0.581216	15	8.64957	1.701e-12	85.31	87.48	77.76	0
VSALVNDTVGTLAGGR	3	3	2	A0A1D5RVB4;A0A1D5SR31	N-Term(iTRAQ4plex)	1673.93																																					2.375e-06	85.3		86.27	0
GLCGAFNNNVLK	22	2	1	D3K4D8	N-Term(iTRAQ4plex); C3(Carbamidomethyl); K12(iTRAQ4plex)	1594.86	1.14542	10	14.3471	1.15588	5	4.61965	1.07951	7	13.1169	0.925384	10	6.54566	0.903975	5	7.21047	0.85973	7	5.64678	1.35114	10	10.5477	1.4248	5	7.87676	1.39168	7	13.2203	0.737814	10	20.6549	0.71261	5	38.5402	0.777807	7	30.4129	2.072e-13	85.27	88.82	87.6	0
GVCSNFLCDLKPGADVNITGPVGK	18	4	2	A0A1D6BXL7;A0A1D5X268	N-Term(iTRAQ4plex); C3(Carbamidomethyl); C8(Carbamidomethyl); K11(iTRAQ4plex); K24(iTRAQ4plex)	2950.55																																					1.668e-08	85.2	82.76	88.66	0
LFGITDSQIDIAMR	4	3	2	A0A1D6DKE2;A0A1D6DKE3	N-Term(iTRAQ4plex)	1723.91																																					5.467e-06	85.13	86.71	98.14	0
ATNSPTQVIEEVK	6	3	2	A0A1D6DKE2;A0A1D6DKE3	N-Term(iTRAQ4plex); K13(iTRAQ4plex)	1703.94																																					9.099e-06	85.09	83.52	87.93	0
VYSTVEAGKDTIEAAK	9	4	1	D8L9I0	N-Term(iTRAQ4plex); K9(iTRAQ4plex); K16(iTRAQ4plex)	2114.17	1.14137	4	22.4959	1.13239	4	24.4052	1.1937	1		1.18894	4	5.44496	1.1521	4	12.2481	1.05405	1		1.21656	4	11.1553	1.2162	4	2.78545	1.1249	1		0.377763	4	9.36487	0.383755	4	11.8632	0.639637	1		6.499e-08	85.04	69.21	45.08	1
ALDAQIVSLSDEIVKK	53	3	2	A0A1D5XZP7;W5E4T7	N-Term(iTRAQ4plex); K15(iTRAQ4plex); K16(iTRAQ4plex)	2161.27																																					9.635e-06	84.96	76.45	80.76	1
IFVIEGLHPMYDER	14	5	1	A0A1D6DFN1	N-Term(iTRAQ4plex)	1862.96	1.04343	5	10.4486	1.00223	5	5.72659	1.01756	4	1.8003	1.09587	5	5.13804	1.09132	5	2.20763	1.0895	4	4.10241	0.925531	5	11.4186	0.846825	5	8.97863	0.852621	4	6.20569	1.0771	5	7.51333	1.07692	5	3.33281	1.0785	4	2.21081	1.079e-06	84.93	84.79	85.01	0
AVANQPISVAIEAGGR	5	5	1	A0A1D5TH95	N-Term(iTRAQ4plex)	1696.95	0.958865	2	26.7543	0.842476	1		0.961647	2	21.8321	0.900746	2	12.07	0.94131	1		0.952714	2	5.3889	0.820304	2	3.19236	0.882987	1		0.897892	2	6.93826	1.4716	2	39.7477	1.54431	1		1.3336	2	9.56902	6.184e-07	84.93	80.65	93.47	0
DGGMLQLTAVDGR	23	5	1	A0A1D6BKU8	N-Term(iTRAQ4plex); M4(Oxidation)	1492.76	0.996901	8	10.6184	0.939049	7	13.0599	0.901322	8	0.8087	0.967491	8	8.81032	0.845908	7	4.89597	0.944367	8	8.65805	0.809752	8	8.21218	0.898792	7	7.92294	0.85029	8	13.7117	1.24065	8	20.6266	1.32472	7	13.3964	1.48032	8	16.1211	6.915e-05	84.92	75.9	90.02	0
GTASASEILAGALK	11	5	2	Q8S3I9;A0A1D5ZLI3	N-Term(iTRAQ4plex); K14(iTRAQ4plex)	1576.91																																					6.344e-15	84.91	89.17	76.63	0
IQLGEGSATSVTK	10	4	1	A0A077RY29	N-Term(iTRAQ4plex); K13(iTRAQ4plex)	1578.89	1.01951	3	9.75967	0.975155	3	7.00403	0.990451	4	9.22706	1.13956	3	7.33312	1.1639	3	6.13839	1.07398	4	8.15031	0.984405	3	3.38501	0.982415	3	5.21915	1.06056	4	1.5124	0.864985	3	9.46221	0.822557	3	0.342857	0.906858	4	2.16812	6.119e-15	84.88	96.66	79.8	0
LGLLTTITAGLALSGR	20	4	2	A0A1D6D0U5;A0A1D6BTE6	N-Term(iTRAQ4plex)	1701.04																																					3.952e-07	84.86	57.81	88.37	0
ELPPVEDAEAR	3	2	1	A0A1D6AKY6	N-Term(iTRAQ4plex)	1369.71	0.800022	1		0.836152	1		0.827115	1		1.2327	1		1.11368	1		1.17668	1		0.725301	1		0.793463	1		0.668461	1		1.23087	1		1.31426	1		1.33245	1		0.004382	84.86	55.62	84.7	0
IQLGEGSAAQVAK	9	3	1	A0A1D5S4Q0	N-Term(iTRAQ4plex); K13(iTRAQ4plex)	1559.9	1.03992	3	0.312672	1.02509	3	0.54447	1.03361	3	4.41307	1.18539	3	5.10399	1.0789	3	17.3827	1.18743	3	4.78065	0.986873	3	1.02643	0.973093	3	10.8748	0.962912	3	6.39904	0.722361	3	10.7642	0.920379	3	51.0886	0.759318	3	32.0902	2.872e-06	84.84	62.8	81.33	0
VLNFAIDDAILEER	4	8	1	A0A1D5ZI51	N-Term(iTRAQ4plex)	1761.95	0.797602	1		0.851901	2	5.92903	0.830255	1		0.920234	1		0.951399	2	3.70445	0.94242	1		0.727641	1		0.754525	2	15.1232	0.727926	1		1.81574	1		1.62045	2	14.9627	1.70705	1		9.842e-06	84.77	84.41	66.48	0
AAEDPEFETFYTK	187	3	2	B2CHJ7;A0A1D5ZYQ7	N-Term(iTRAQ4plex); K13(iTRAQ4plex)	1835.89																																					6.899e-06	84.77	76.17	75.8	0
AEEEPTAAAPAEPAPAAEEKPDAAVATK	53	1	1	A0A1D5YCF1	N-Term(iTRAQ4plex); K20(iTRAQ4plex); K28(iTRAQ4plex)	3164.63	1.08521	16	12.6688	1.1088	17	14.454	1.23474	15	22.3283	1.37492	16	20.4999	1.27785	17	8.80942	1.23308	15	15.2942	0.755861	16	15.1276	0.723623	17	11.5294	0.630048	15	32.0702	0.56413	16	92.7164	0.504089	17	75.0997	0.352641	15	54.3122	2.146e-07	84.76	74.72	89.91	0
SSAFDLLALEDLLGK	39	6	4	W5APZ1;W5B8G2;A0A1D5YZ93;A0A1D5ZXK4	N-Term(iTRAQ4plex); K15(iTRAQ4plex)	1880.07																																					2.728e-07	84.76	72.15	97.83	0
VVDLADIVADQWK	10	2	1	A0A1D5T798	N-Term(iTRAQ4plex); K13(iTRAQ4plex)	1759.98	0.99953	4	4.0738	0.931064	3	3.76809	0.93509	3	1.24775	1.31246	4	8.22807	1.47181	3	0.734594	1.46439	3	2.18525	0.879054	4	11.1283	0.859048	3	12.4682	0.821372	3	4.9815	0.590191	4	17.4387	0.50597	3	6.45707	0.510714	3	1.29116	9.97e-13	84.71	88.01	79.88	0
NIEVEVDKPLGLTLGQK	41	4	1	A0A1D6BH84	N-Term(iTRAQ4plex); K8(iTRAQ4plex); K17(iTRAQ4plex)	2285.35	1.2755	13	5.29394	1.1902	13	9.78298	1.24108	15	6.72508	1.01623	13	6.49461	1.02115	13	6.57281	1.01741	15	7.05751	1.16828	13	12.821	1.07279	13	6.49645	1.09785	15	7.35097	0.596326	13	24.4415	0.642331	13	27.0775	0.617807	15	21.9727	5.263e-07	84.7	80.45	82.18	0
SGTQGALTGVGLSIGYPLALK	6	3	1	Q8S3I9	N-Term(iTRAQ4plex); K21(iTRAQ4plex)	2291.33	1.12092	2	17.1447	1.10733	2	1.22382	1.10416	2	1.02127	0.952236	2	6.71559	0.95221	2	9.63414	0.970153	2	3.36518	0.909553	2	5.6769	0.943736	2	1.56494	0.920147	2	9.3035	1.11365	2	30.044	1.0984	2	15.2847	1.10482	2	0.369363	1.213e-08	84.66	106.94	83.96	0
HIPQGAALEADWDAK	11	6	2	A0A1D6D2L5;A0A1D6BU60	N-Term(iTRAQ4plex); K15(iTRAQ4plex)	1910																																					0.0001339	84.62	68.6	77.72	0
IFMDFSICPSFFSNDR	8	4	2	A0A1D6BKF0;A0A1D6CL88	N-Term(iTRAQ4plex); M3(Oxidation); C8(Carbamidomethyl)	2142.99																																					6.873e-15	84.56	86.01	74.64	0
IDQIIGPVLDVTFPPGK	240	3	1	P20858	N-Term(iTRAQ4plex); K17(iTRAQ4plex)	2097.22	1.35234	79	13.5443	1.3629	73	12.1303	1.34539	78	13.917	0.870769	79	11.0885	0.881751	73	11.4461	0.857185	78	13.2809	1.18842	79	10.7708	1.17541	73	13.8585	1.19472	78	15.0243	0.643485	79	43.4475	0.592677	73	37.9457	0.597774	78	38.2238	4.812e-06	84.55	87.92	91.61	0
YSEIVFPILSPDPATK	115	1	1	P05151	N-Term(iTRAQ4plex); K16(iTRAQ4plex)	2065.15	1.16634	32	6.68351	1.13767	41	9.18671	1.13816	42	10.2381	1.02753	32	7.88152	1.0149	41	7.83727	1.05521	42	7.50202	1.0236	32	8.12322	1.01022	41	8.36475	1.00962	42	8.36452	0.747375	32	33.6635	0.874693	41	27.0302	0.801265	42	29.0424	1.394e-05	84.5	68.69	78.45	0
SYAAGFGYDLSK	6	5	1	Q38JB3	N-Term(iTRAQ4plex); K12(iTRAQ4plex)	1566.81	0.954678	3	9.1975	0.983065	2	18.1361	0.952445	1		1.07802	3	3.64531	0.973649	2	8.40233	1.07752	1		1.03628	3	0.476608	0.971671	2	11.1921	1.09384	1		1.01583	3	36.0775	1.14673	2	44.6264	0.950271	1		1.944e-05	84.5	63.91	57.19	0
TVQDEITELKK	24	4	3	A0A1D6AJJ1;A0A1D6B0F7;A0A1D6DKH5	N-Term(iTRAQ4plex); K10(iTRAQ4plex); K11(iTRAQ4plex)	1736.01																																					2.695e-05	84.48	56.85	84.32	1
VQTLPLSEFLAK	24	1	1	A0A1D5V4N4	N-Term(iTRAQ4plex); K12(iTRAQ4plex)	1633.98	1.28077	7	5.10746	1.30007	8	11.8788	1.2889	9	9.17896	1.01476	7	7.32759	0.964494	8	5.05746	0.995423	9	3.19856	1.07282	7	2.16791	1.09788	8	2.822	1.11734	9	5.15838	0.69579	7	29.898	0.664037	8	41.3576	0.596905	9	36.6219	6.75e-05	84.47	72.11	76.18	0
IEALAEEVQPLLSEVR	6	5	1	A0A1D5ZER1	N-Term(iTRAQ4plex)	1940.09	0.741471	2	17.1737	0.808654	2	14.2279	0.773104	2	5.97133	1.09702	2	19.2262	1.10822	2	10.0355	1.07255	2	19.6271	0.534756	2	8.77802	0.440117	2	13.7864	0.604423	2	6.83345	1.68184	2	31.3682	1.65929	2	25.6141	1.60609	2	30.9048	1.193e-14	84.46	96.8	77.73	0
GTGIVEDFEEASVQSR	33	3	2	A0A1D6CAZ2;A0A1D6BNX9	N-Term(iTRAQ4plex)	1867.92																																					9.964e-18	84.39	84.65	80.45	0
WAMLAAAGILVPEVLHK	14	2	1	A0A1D5YQ70	N-Term(iTRAQ4plex); M3(Oxidation); K17(iTRAQ4plex)	2123.23	1.42416	4	4.66069	1.19829	6	11.5795	1.14791	4	11.3453	0.9699	4	10.4535	0.933922	6	6.43743	0.930533	4	3.77075	0.941588	4	16.4056	0.999679	6	10.0475	1.09237	4	5.28384	0.743336	4	4.36567	0.934475	6	17.6135	0.971416	4	17.474	1.133e-05	84.35	82.9	91.09	0
ATQIINTHIDILHR	24	4	1	A0A1D6BKU8	N-Term(iTRAQ4plex)	1789.02	1.04502	8	9.79897	1.04906	8	6.79844	1.06808	8	11.1546	0.945719	8	8.51981	0.950386	8	13.1564	0.891378	8	9.84004	1.13745	8	10.9941	1.08643	8	7.59243	1.18348	8	17.3598	1.01423	8	11.9518	1.00251	8	7.36831	1.10112	8	17.666	5.538e-07	84.32	84.33	97.42	0
TMDDAIAGDNVGLLLR	3	4	1	A0A1D6S9T8	N-Term(iTRAQ4plex)	1817.95	0.935663	1		0.855436	1		0.88416	1		0.682112	1		0.749221	1		0.850855	1		0.782542	1		0.794167	1		0.704043	1		2.02243	1		1.97047	1		1.82646	1		7.47e-07	84.32	60.29	45.3	0
TTPSVVAYTK	4	11	3	A0A1D5YW85;A0A1D6A4M1;A0A1D5T371	N-Term(iTRAQ4plex); K10(iTRAQ4plex)	1354.78																																					0.001293	84.22	83.35	71.29	0
AVLEQVDDELRK	3	5	1	A0A1D6BQ15	N-Term(iTRAQ4plex); K12(iTRAQ4plex)	1702.96	1.10627	1		1.16791	1		1.17948	1		1.05107	1		1.00601	1		1.00211	1		1.1002	1		1.0847	1		1.20185	1		0.804354	1		0.792291	1		0.683264	1		0.0001664	84.1	70.88	34.66	1
TIAPEDYASTPDGLK	3	3	1	A0A1D6DFA5	N-Term(iTRAQ4plex); K15(iTRAQ4plex)	1865.97	0.98444	1		0.944936	1		0.922949	1		1.21494	1		1.2552	1		1.24414	1		0.999226	1		0.999994	1		0.932104	1		0.75767	1		0.70707	1		0.832078	1		0.0004563	84.08	65.14	41.55	0
VVDVGGGTGFTTLGIVR	15	4	1	C4PW04	N-Term(iTRAQ4plex)	1792.01	0.892139	4	2.11313	0.868546	5	4.28614	0.893319	6	6.66447	1.00188	4	7.03365	0.921855	5	17.5382	0.965852	6	6.50502	1.01417	4	7.57791	0.954474	5	2.14143	0.953832	6	16.6059	1.2751	4	7.43903	1.2908	5	12.8902	1.27221	6	18.8054	2.945e-18	84.06	94.56	80.52	0
AMSIMNSFINDIFEK	62	105	24	A0A1D5WSW4;A0A1D6CUQ9;A0A1D5VES0;W5BFB4;W5CTK4;W5HZ15;W5E0R4;A0A096UTK7;W5G400;W5H5H3;W5F9T2;A0A096UK77;A0A1D6BE87;A0A1D5RUC8;A0A1D5SBF7;A0A1D5YVK1;A0A1D5RPL4;A0A1D5T057;A0A1D5SBH0;A0A1D5SCB1;A0A1D5SPJ0;A0A1D6AWG4;A0A1D6BFT6;A0A1D5SXW4	N-Term(iTRAQ4plex); K15(iTRAQ4plex)	2048.04																																					6.384e-08	84.05	78.72	86.94	0
GVVEYQQLITQNPIFLER	8	1	1	Q95H42	N-Term(iTRAQ4plex)	2291.25	0.99001	2	9.55694	0.97877	3	2.01442	1.00585	3	2.83551	0.906675	2	3.2662	0.843014	3	1.67529	0.813491	3	0.824999	0.879414	2	7.26576	0.987212	3	2.56068	0.928613	3	1.25845	1.43154	2	9.25691	1.44535	3	0.68414	1.5548	3	0.907697	1.453e-06	84.05	77.34	75.31	0
VYFDISIGNPVGK	37	6	1	A0A1D5T4V5	N-Term(iTRAQ4plex); K13(iTRAQ4plex)	1696.95	1.08399	11	4.29827	1.0949	15	4.46358	1.06959	11	7.16076	1.08843	11	8.31319	1.05902	15	10.3345	1.09531	11	11.2824	1.14981	11	7.5453	1.17454	15	12.4532	1.15166	11	8.84883	0.655862	11	14.6534	0.728183	15	30.1589	0.632195	11	32.1567	2.381e-06	83.96	82.58	88.24	0
KDNTYVYMCGLK	8	10	4	A0A1D6BXL7;A0A1D6AEP1;A0A1D5X268;A0A1D6BF30	N-Term(iTRAQ4plex); K1(iTRAQ4plex); C9(Carbamidomethyl); K12(iTRAQ4plex)	1924																																					8.478e-06	83.94	78.32	65.16	1
DYSMATADIVDAEVR	15	4	1	A0A1D6BKU8	N-Term(iTRAQ4plex); M4(Oxidation)	1815.86	0.914394	6	9.7986	0.887676	4	16.6138	0.927307	5	8.58941	0.913234	6	6.35215	0.93116	4	0.933818	0.887773	5	12.2181	0.82687	6	2.98598	0.742124	4	9.59232	0.836933	5	19.632	1.56897	6	11.0731	1.60327	4	10.9857	1.45309	5	8.46362	2.339e-06	83.92	81.02	96.77	0
VPQWSTASVQEMK	11	2	2	A0A1D5UJL4;A0A1D6RIR6	N-Term(iTRAQ4plex); K13(iTRAQ4plex)	1778.94																																					0.0003677	83.84	72.1	83.65	0
MGFEDLYLSSPGGLYEK	5	2	1	W5E091	N-Term(iTRAQ4plex); M1(Oxidation); K17(iTRAQ4plex)	2210.09	1.21401	1		1.12585	2	5.67327	1.03476	2	22.7751	1.2651	1		1.08802	2	17.8772	1.22862	2	11.4575	0.920906	1		0.979351	2	0.415197	0.918808	2	9.94413	0.426986	1		0.755919	2	37.9201	0.691449	2	20.3281	4.75e-07	83.83	70	57.87	0
TLTDNIIVGVSK	7	5	2	W5EBE9;A0A1D6DJY8	N-Term(iTRAQ4plex); K12(iTRAQ4plex)	1547.92																																					1.79e-05	83.75	83.51	79.99	0
GPLENLFDHLDDPVANNAWVFATK	58	3	1	A0A1D5SV65	N-Term(iTRAQ4plex); K24(iTRAQ4plex)	2971.52	0.97019	21	14.5944	0.974775	18	14.547	0.916958	18	16.3734	1.51151	21	9.14761	1.48559	18	9.21989	1.50657	18	9.19546	0.507349	21	23.7588	0.490827	18	13.8357	0.578501	18	19.3281	0.70162	21	23.4838	0.667453	18	9.3654	0.672703	18	14.6116	8.59e-08	83.63	80.76	79.49	0
GGTDITLDALDAYLK	9	3	2	A0A1D5ZZM6;A0A1D5YGV2	N-Term(iTRAQ4plex); K15(iTRAQ4plex)	1854.02																																					1.058e-06	83.59	83.67	90.19	0
MCCLFINDLDAGAGR	12	40	4	A0A078BQY4;Q9M4V3;A0A078BTE9;A0A1D6S090	N-Term(iTRAQ4plex); C2(Carbamidomethyl); C3(Carbamidomethyl)	1856.86																																					2.788e-16	83.58	88.66	81.12	0
DGQLASVAGAALALPFR	10	3	2	A0A1D6C0K6;A0A1D5X590	N-Term(iTRAQ4plex)	1801.01																																					3.798e-09	83.58	81.8	91.88	0
ATPAHPTYAEMVSEAITALK	45	8	2	O65795;A0A1D5ZS57	N-Term(iTRAQ4plex); M11(Oxidation); K20(iTRAQ4plex)	2405.27																																					3.614e-05	83.57	73.47	76.72	0
EENDLFDTMDDWLR	25	2	1	B2CHJ7	N-Term(iTRAQ4plex)	1942.86	0.734159	9	30.9169	0.854347	9	13.1616	0.758511	7	22.4455	1.39916	9	12.2366	1.3352	9	13.5572	1.36686	7	12.7754	0.48334	9	24.5721	0.503155	9	21.6562	0.425193	7	47.8476	1.29391	9	5.33304	1.24883	9	19.3876	1.30837	7	7.35176	1.926e-06	83.54	82.28	75.23	0
ADLELLVGLLK	5	4	1	A0A1D5TEJ1	N-Term(iTRAQ4plex); K11(iTRAQ4plex)	1471.94	1.33961	2	6.50075	1.27646	1		1.36635	2	5.01569	0.781854	2	9.55696	0.770976	1		0.73728	2	6.49221	1.56977	2	4.40816	1.58784	1		1.51468	2	4.66424	0.542672	2	16.0303	0.611436	1		0.6259	2	9.96891	0.0001168	83.51	37.65	66.48	0
TDNTCGAEPPLADR	13	4	2	W5AYW8;A0A1D6RNZ8	N-Term(iTRAQ4plex); C5(Carbamidomethyl)	1660.77																																					1.478e-05	83.48	75.23	71.5	0
NVPVLQDNLLSTFDNLELLK	5	7	1	A0A1D5WRR9	N-Term(iTRAQ4plex); K20(iTRAQ4plex)	2573.45	1.06431	1		1.22236	2	10.0133	1.15957	2	9.74933	1.24814	1		1.11026	2	7.05876	1.21289	2	0.110972	0.771903	1		0.725552	2	26.5093	0.686619	2	7.93097	0.800902	1		0.840324	2	15.8952	0.792913	2	13.1339	6.964e-06	83.41	52.67	68.07	0
MGINPIMMSAGELESGNAGEPAK	37	37	4	A0A078BQY4;Q9M4V3;A0A078BTE9;A0A1D6S090	N-Term(iTRAQ4plex); M1(Oxidation); M7(Oxidation); M8(Oxidation); K23(iTRAQ4plex)	2640.26																																					1.265e-13	83.4	83.62	72.75	0
AYYTFEFTAQAPNFTR	19	5	2	W5EED6;A0A1D5Y6P3	N-Term(iTRAQ4plex)	2071																																					5.066e-15	83.37	100.73	68.26	0
LLPITTANFK	11	4	2	A0A1D6BKF0;A0A1D6CL88	N-Term(iTRAQ4plex); K10(iTRAQ4plex)	1405.86																																					1.243e-06	83.26	88.56	76.61	0
GILAMDESNATCGK	23	13	4	C0KTA6;W5FL09;W5EDL3;A0A0F7IN65	N-Term(iTRAQ4plex); C12(Carbamidomethyl); K14(iTRAQ4plex)	1754.86																																					5.615e-07	83.22	79.92	83.79	0
TDYEVDLITAVTK	47	3	3	W5BGE9;A0A1D5UJL4;A0A1D6RIR6	N-Term(iTRAQ4plex); K13(iTRAQ4plex)	1755.96																																					1.155e-06	83.15	85.63	87.9	0
ALGLDDVDAANMHMAIGR	11	1	1	A0A1D5SSJ7	N-Term(iTRAQ4plex); M12(Oxidation); M14(Oxidation)	2045.99	0.850986	2	43.7872	0.770719	4	23.0356	0.77191	5	28.4921	1.071	2	20.4482	1.10371	4	6.31991	1.06173	5	6.54497	0.79413	2	52.2732	0.687035	4	20.2203	0.998471	5	17.2257	1.25632	2	37.0599	1.48598	4	16.5159	1.22315	5	47.3972	1.034e-10	83.14	105.54	76.25	0
AWEMANTEASNNLAK	6	4	2	A0A1D6AAH2;A0A1D6APK5	N-Term(iTRAQ4plex); M4(Oxidation); K15(iTRAQ4plex)	1953.96																																					7.736e-07	83.08	81.3	100.82	0
AYATDVLSDGPVDNEK	8	3	2	A0A1D6DKE2;A0A1D6DKE3	N-Term(iTRAQ4plex); K16(iTRAQ4plex)	1981.98																																					0.0003297	83.08	77.35	66.21	0
EQQEAEVSAVEDSFAVR	5	3	1	A0A1D5UR76	N-Term(iTRAQ4plex)	2037.98	0.901435	2	1.60775	0.948918	2	2.93914	0.983903	1		0.783454	2	7.23731	0.8224	2	11.3068	0.842177	1		0.735824	2	14.9131	0.745566	2	1.92628	0.769338	1		1.9137	2	9.88257	1.7449	2	8.58749	1.64716	1		3.28e-07	83.08	66.69	78.69	0
VEPEVAAAAPAEETTTR	5	1	1	A0A1D5VJZ1	N-Term(iTRAQ4plex)	1885.96	0.806626	2	0.423071	0.830182	1		0.916589	2	8.70761	0.959451	2	0.795743	1.04648	1		0.982478	2	2.51354	0.588582	2	18.3124	0.366045	1		0.718475	2	43.8208	1.85574	2	4.40209	1.85122	1		1.4664	2	30.342	7.528e-06	83.07	73.84	81.08	0
QGDGSYACVAESASR	4	3	1	A0A1D6SAS2	N-Term(iTRAQ4plex); C8(Carbamidomethyl)	1701.76	0.849745	1		0.814314	1		0.883317	2	6.43021	0.962789	1		0.932079	1		0.914426	2	1.30288	0.985675	1		1.03459	1		1.05837	2	4.52925	1.42363	1		1.45682	1		1.37728	2	0.702328	3.217e-15	83.06	87.06	82.62	0
IINEPTAASLAYGFEK	5	12	3	A0A1D5YW85;A0A1D6A4M1;A0A1D5T371	N-Term(iTRAQ4plex); K16(iTRAQ4plex)	2012.09																																					6.92e-12	83.05	85.06	70.26	0
VYYGTAASAANYGGYGGNANK	11	3	1	A0A1D6CJV4	N-Term(iTRAQ4plex); K21(iTRAQ4plex)	2357.14	1.08969	4	5.11449	1.0946	4	5.26763	1.04975	3	0.214176	1.03107	4	9.9848	0.973531	4	5.36765	1.03232	3	19.4399	1.10748	4	5.93996	1.19346	4	8.52505	1.14842	3	2.54261	0.824067	4	30.3783	0.83966	4	20.9716	0.932142	3	22.1187	9.766e-17	83.03	109.61	70.51	0
VLQAQDDLVNK	4	3	1	A0A1D5WJH0	N-Term(iTRAQ4plex); K11(iTRAQ4plex)	1530.87	0.950451	2	1.24827	0.981541	1		0.967712	1		1.30294	2	0.373966	1.30991	1		1.31934	1		0.870058	2	1.07726	0.877739	1		0.826071	1		0.760242	2	2.15125	0.67024	1		0.731302	1		3.773e-05	82.88	82.91	79.95	0
RGDNEWVDGIFSLIDSVDTHIPVPQR	8	3	1	A0A1D6S9T8	N-Term(iTRAQ4plex)	3109.59	1.07557	4	7.09502	1.00342	3	4.42568	1.04149	1		0.898062	4	6.7689	0.97517	3	9.47424	1.06829	1		1.0432	4	2.36592	0.942424	3	13.6897	0.955041	1		1.19222	4	18.5478	1.04547	3	22.3579	0.976949	1		1.153e-07	82.83	73.02	51.95	1
AEVVELITQLEAR	52	3	1	A0A1D5ZNS0	N-Term(iTRAQ4plex)	1614.92	1.1933	17	14.5531	1.15458	18	6.51901	1.10553	17	10.6102	1.09262	17	11.0898	1.09284	18	8.57047	1.11519	17	7.31616	0.921226	17	6.35482	0.970145	18	17.016	0.966992	17	7.94274	0.733935	17	15.4428	0.776574	18	8.00791	0.807941	17	6.25181	5.702e-05	82.74	82.59	82.72	0
GHYLNATAGTCEEMIK	21	8	1	P11383	N-Term(iTRAQ4plex); C11(Carbamidomethyl); M14(Oxidation); K16(iTRAQ4plex)	2099.01	0.907461	4	5.95562	0.960311	9	11.809	0.937994	8	11.6044	1.25727	4	4.91124	1.26363	9	9.49992	1.33556	8	13.7331	0.987209	4	12.2926	0.962526	9	29.6423	0.93681	8	22.5849	0.628951	4	10.5795	0.636713	9	14.4548	0.569676	8	11.5482	0.0007784	82.71	68.46	77.28	0
FIPQAPALGPPVHTNSK	2	4	2	A0A1D5ZQB7;A0A1D6BZ67	N-Term(iTRAQ4plex); K17(iTRAQ4plex)	2062.17																																					5.896e-07	82.68	70.95		0
STLGIGGGGDLIAVIR	4	4	2	A0A1D6APB5;A0A1D6B7L4	N-Term(iTRAQ4plex)	1642.96																																					3.021e-06	82.68	69.31	11.95	0
MISPSNVAVDIGR	11	6	1	A0A1D6ANS4	N-Term(iTRAQ4plex); M1(Oxidation)	1518.81	1.17209	3	3.8758	1.18147	3	0.354793	1.03165	5	6.872	0.829343	3	7.58208	0.81783	3	6.71324	0.830222	5	6.78638	1.08579	3	9.46725	1.05738	3	6.73605	0.890114	5	11.5627	1.29225	3	3.74488	1.17383	3	0.357823	1.33297	5	4.58939	0.0001324	82.64	75.86	78.13	0
TLGAELASCPDSEPLGR	5	2	1	A0A1D6BKF0	N-Term(iTRAQ4plex); C9(Carbamidomethyl)	1916.95	0.979802	2	1.0051	1.00123	1		0.796147	2	46.135	0.936548	2	8.03417	0.999478	1		0.73449	2	33.0281	0.995945	2	9.20492	1.01616	1		0.725797	2	54.6554	1.28246	2	3.21476	1.09482	1		1.82857	2	75.686	4.509e-06	82.57	77.56	39.91	0
VLLLNYIGGSTNTGIVSK	8	6	3	W5FMA5;A0A1D6A242;A0A1D5YRZ9	N-Term(iTRAQ4plex); K18(iTRAQ4plex)	2137.25																																					3.373e-08	82.56	80.44	105.12	0
SAFYEGIGLNTK	7	12	1	A0A077RSF9	N-Term(iTRAQ4plex); K12(iTRAQ4plex)	1587.86	1.25678	2	7.46237	1.18079	3	7.66229	1.23402	2	0.867458	0.990809	2	2.7523	1.01155	3	7.3835	0.995733	2	0.830767	1.13361	2	2.6376	1.14025	3	7.76497	1.12716	2	0.054057	0.675802	2	15.4242	0.746438	3	26.1836	0.691243	2	0.0493807	5.549e-06	82.55	74.43	74.51	0
DGIDYAAVTVQLPGGER	114	9	2	P27665;A0A1D5TVV3	N-Term(iTRAQ4plex)	1904.98																																					2.646e-05	82.51	76.51	83	0
TAIQAKPDSVYFVVSR	18	4	1	A0A1D6BH84	N-Term(iTRAQ4plex); K6(iTRAQ4plex)	2069.16	1.29696	6	17.0147	1.28287	5	8.27478	1.29962	7	5.48765	0.824222	6	19.7538	0.704938	5	2.39814	0.700671	7	17.0906	1.51704	6	16.4116	1.84357	5	2.81077	1.64443	7	24.2121	0.605938	6	29.656	0.600739	5	47.1964	0.565995	7	44.9945	5.958e-07	82.51	64.62	71.95	0
LTYTLDEMEGPLEVGADGTLKFEEK	11	8	1	A0A1D5TVV3	N-Term(iTRAQ4plex); M8(Oxidation); K21(iTRAQ4plex); K25(iTRAQ4plex)	3233.66	1.16743	4	15.5374	1.25037	4	9.18307	1.1962	3	13.3262	0.738601	4	14.6876	0.726351	4	14.8161	0.669851	3	2.09206	1.65995	4	12.0964	1.68629	4	33.0633	1.93084	3	15.3858	0.549933	4	56.0361	0.570867	4	21.7442	0.474773	3	17.9349	2.302e-06	82.46	78.8	65.49	1
SIAGQGPDGTLLELQDGR	3	3	2	W5EC41;A0A1D6DIS7	N-Term(iTRAQ4plex)	1971.03																																					3.097e-06	82.46	61.71	71.29	0
ACPTDVLEMIPWDGCK	38	1	1	P69415	N-Term(iTRAQ4plex); C2(Carbamidomethyl); M9(Oxidation); C15(Carbamidomethyl); K16(iTRAQ4plex)	2196.04	1.26434	8	11.3673	1.21655	13	7.80035	1.20684	17	10.1065	0.97912	8	10.3957	0.999051	13	5.10503	0.97016	17	14.7544	1.12306	8	5.61878	1.19332	13	16.606	1.12202	17	10.9786	0.589661	8	49.4611	0.634028	13	36.4154	0.776073	17	35.7223	5.977e-05	82.45	71.23	68.11	0
ETFSTFEELLEK	5	1	1	A0A1D5WFB4	N-Term(iTRAQ4plex); K12(iTRAQ4plex)	1760.92	0.998655	2	0.850864	0.99254	2	0.607452	1.0335	1		1.35589	2	2.09651	1.29779	2	0.331885	1.35341	1		0.740637	2	0.814077	0.80096	2	1.25203	0.725101	1		0.715864	2	9.83024	0.750195	2	3.42493	0.673725	1		9.591e-06	82.4	82.48	37.02	0
IDVDELAEVAK	3	3	1	A0A1D5YFS2	N-Term(iTRAQ4plex); K11(iTRAQ4plex)	1489.84	1.08312	2	0.4947	1.0787	1					1.15625	2	4.10593	1.19944	1					1.03933	2	7.8831	0.993975	1					0.684197	2	25.5233	0.63612	1					4.35e-05	82.4	73.8		0
TGVEVCTFSLILK	6	4	2	A0A1D5Z4D2;A0A1D5YRH9	N-Term(iTRAQ4plex); C6(Carbamidomethyl); K13(iTRAQ4plex)	1754.99																																					2.458e-12	82.31	84.88	79.53	0
SILDFIVSAIVK	18	2	2	W5FCQ7;A0A1D5ZQH0	N-Term(iTRAQ4plex); K12(iTRAQ4plex)	1592.99																																					5.883e-10	82.29	88.75	79.39	0
SCTAEFSGFLLYK	6	12	1	A0A077RSF9	N-Term(iTRAQ4plex); C2(Carbamidomethyl); K13(iTRAQ4plex)	1810.93	1.39865	2	3.73048	1.29663	2	4.19611	1.33083	2	0.103941	0.66157	2	0.552276	0.713649	2	4.75306	0.694686	2	2.77158	1.77588	2	1.14768	1.72809	2	6.1233	1.76931	2	8.06835	0.497846	2	19.5083	0.551602	2	20.0425	0.512805	2	18.7481	1.067e-14	82.22	84.49	77.51	0
FLDDVAAAVAGK	9	3	2	A0A1D5XCT4;A0A1D5XWX3	N-Term(iTRAQ4plex); K12(iTRAQ4plex)	1464.83																																					5.991e-05	82.07	51.81	58.12	0
LNDGLVTSYRPK	21	3	2	W5E091;A0A1D5XXI0	N-Term(iTRAQ4plex); K12(iTRAQ4plex)	1650.94																																					3.326e-05	82.02	82.46	87.5	0
LSLLLNYCGK	9	3	2	W5E216;W5EGN1	N-Term(iTRAQ4plex); C8(Carbamidomethyl); K10(iTRAQ4plex)	1468.84																																					0.0002697	81.97	45.11	64.95	0
TWGGRPENVAAAQEALLLR	44	7	2	C0KTA6;W5EDL3	N-Term(iTRAQ4plex)	2196.2																																					1.49e-17	81.96	99.98	73.9	0
NMITGTSQADCAVLIIDSTTGGFEAGISK	3	18	2	A0A1D5YL72;A0A1D5V1Q2	N-Term(iTRAQ4plex); C11(Carbamidomethyl); K29(iTRAQ4plex)	3245.62																																					3.984e-07	81.93	53.49	70.32	0
CPTCGAAQSFFDSK	7	3	1	A0A1D5YSL0	N-Term(iTRAQ4plex); C1(Carbamidomethyl); C4(Carbamidomethyl); K14(iTRAQ4plex)	1863.86	1.25126	3	1.64968	1.15758	3	4.98609	1.03236	1		0.803267	3	17.4458	0.72747	3	10.6637	0.949486	1		1.51895	3	21.1199	1.55448	3	24.0918	1.25803	1		0.678387	3	8.53368	0.831784	3	10.243	0.926662	1		2.427e-09	81.9	89.38	25.16	0
WAMLGAAGFIIPEALNK	46	4	2	A0A096URP1;A0A1D5X8C5	N-Term(iTRAQ4plex); K17(iTRAQ4plex)	2090.17																																					7.959e-15	81.86	91.27	76.87	0
IVDILVEQGIVPGIK	105	12	3	C0KTA6;W5EDL3;A0A0F7IN65	N-Term(iTRAQ4plex); K15(iTRAQ4plex)	1881.17																																					0.000413	81.82	83.31	84.22	0
GMEVIDTGAPLSVPVGGATLGR	6	3	1	P20858	N-Term(iTRAQ4plex)	2241.2	0.971467	3	10.6848	1.0136	1		0.979748	2	9.99427	0.889671	3	11.2749	0.86311	1		0.895041	2	12.3798	0.89444	3	5.63187	0.956283	1		0.900634	2	14.78	1.51249	3	2.0144	1.39007	1		1.4189	2	3.57035	3.218e-06	81.78	36	83.59	0
WAMLGALGCVFPEILSK	24	4	1	W5F8Z5	N-Term(iTRAQ4plex); C9(Carbamidomethyl); K17(iTRAQ4plex)	2180.19	1.13712	7	11.268	1.22033	8	8.06897	1.15156	9	4.90903	0.526305	7	23.3316	0.553359	8	34.2858	0.568019	9	26.4289	1.89451	7	12.4954	1.82672	8	28.5633	1.81738	9	12.426	0.723716	7	35.6889	0.811513	8	15.2916	0.842704	9	22.1941	3.144e-16	81.75	101.02	82.62	0
TQSNPNEQNVELNR	38	1	1	P60140	N-Term(iTRAQ4plex)	1786.87	0.569089	14	51.2671	0.511325	11	54.4988	0.554565	13	43.175	1.8581	14	20.0367	1.83163	11	23.8692	1.96359	13	13.0377	0.388389	14	81.6762	0.565538	11	49.1927	0.444739	13	84.7005	0.668119	14	29.3702	0.707434	11	26.0899	0.569377	13	10.0696	2.751e-06	81.63	82.44	84.09	0
DLSLTFADDGKR	11	4	1	A0A1D6AFZ4	N-Term(iTRAQ4plex); K11(iTRAQ4plex)	1625.87	0.973606	3	8.34594	1.00833	4	13.0649	1.02902	4	15.0466	1.2648	3	13.5826	1.20363	4	13.4929	1.22628	4	17.52	1.11244	3	16.1173	1.10825	4	8.03336	1.09896	4	5.45973	0.626326	3	12.8446	0.667022	4	5.71432	0.565672	4	21.7778	0.0001177	81.62	80.91	81.4	1
LDMINNAVISVSIGPPSSR	3	6	1	A0A1D6BJM3	N-Term(iTRAQ4plex)	2114.14	0.979098	1					1.00105	2	0.00700679	0.954791	1					0.928395	2	10.4387	0.926274	1					0.926843	2	6.56883	1.31938	1					1.30236	2	18.2286	3.664e-07	81.62		69.06	0
YETEEAAGVAHFVEHMLFK	5	5	3	A0A1D6RW71;A0A1D5XL42;A0A1D5Y4N6	N-Term(iTRAQ4plex); M16(Oxidation); K19(iTRAQ4plex)	2512.24																																					1.032e-15	81.57	93.63	71.06	0
TIPLEIMVDGEK	4	1	1	A0A1D6CBQ8	N-Term(iTRAQ4plex); M7(Oxidation); K12(iTRAQ4plex)	1648.91	0.994629	2	6.87826	1.10664	1		1.03674	1		1.17635	2	16.8258	1.27642	1		1.33572	1		0.903279	2	7.4071	0.829023	1		0.848435	1		0.848124	2	48.7153	0.609543	1		0.587037	1		3.413e-09	81.57	86.82	86.6	0
FTQANSEVSALLGR	9	10	2	A0A1D5VZ33;Q41534	N-Term(iTRAQ4plex)	1636.88																																					2.884e-06	81.48	78.41	78.48	0
NLIEAAEQDYEK	7	7	2	W5HDP4;A0A1D5WXT4	N-Term(iTRAQ4plex); K12(iTRAQ4plex)	1710.88																																					7.421e-06	81.45	66.1	85.16	0
APDFAAEAVFDQEFINVK	18	6	2	A0A0C4BJ55;A0A1D5U2B3	N-Term(iTRAQ4plex); K18(iTRAQ4plex)	2299.18																																					3.876e-08	81.42	68.16	106.69	0
YNEAIFSTAK	38	4	2	A0A1D5S053;A0A1D5SDV7	N-Term(iTRAQ4plex); K10(iTRAQ4plex)	1431.77																																					0.0002779	81.39	75.51	76.77	0
VEAELVEALASLEGQK	47	2	2	A0A1D5XZP7;W5E4T7	N-Term(iTRAQ4plex); K16(iTRAQ4plex)	1974.1																																					3.16e-15	81.29	93.03	82.74	0
ELISNASDALDK	5	26	2	A0A1D6C197;A0A1D6BHW6	N-Term(iTRAQ4plex); K12(iTRAQ4plex)	1563.85																																					2.221e-05	81.27	81.1	80.89	0
LIVTLDGEDVIDCEPILGYLHR	9	2	1	Q95H42	N-Term(iTRAQ4plex); C13(Carbamidomethyl)	2684.4	1.09528	3	0.576434	1.04513	4	3.90535	1.06823	2	8.9954	0.816704	3	3.8259	0.896644	4	5.51531	0.830429	2	5.56496	1.08953	3	26.1034	1.07016	4	17.647	0.942209	2	32.2235	1.07383	3	13.1865	1.10435	4	25.3504	1.3293	2	38.0247	6.301e-07	81.26	45.73	56.5	0
SVAGQGPDGTLLELQDGR	1	2	1	A0A1D5Y7T9	N-Term(iTRAQ4plex)	1957.01	0.999977	1								1.06288	1								0.949499	1								1.06741	1								1.019e-05	81.26			0
AGLLNAPEWYDAGK	68	6	2	W5FIZ2;W5FYI0	N-Term(iTRAQ4plex); K14(iTRAQ4plex)	1792.95																																					1.695e-05	81.21	77.28	79.63	0
VETGVIKPGMVVTFGPTGLTTEVK	11	23	2	A0A1D5YL72;A0A1D5V1Q2	N-Term(iTRAQ4plex); K7(iTRAQ4plex); M10(Oxidation); K24(iTRAQ4plex)	2908.62																																					1.667e-15	81.19	86.26	35.9	0
IGLGDTYESPSLIGVHHEGK	4	3	2	A0A1D5RS02;A0A1D5STJ6	N-Term(iTRAQ4plex); K20(iTRAQ4plex)	2397.27																																					8.631e-07	81.16	28.22	65.52	0
LVQENISSALSILK	15	3	2	A0A1D5SSJ7;A0A1D5SDG5	N-Term(iTRAQ4plex); K14(iTRAQ4plex)	1803.08																																					1.903e-07	81.14	70.81	90.88	0
GVDNDTDLTANDLR	3	8	1	A0A1D5RX09	N-Term(iTRAQ4plex)	1662.8	0.694725	1		0.678081	1		0.634759	1		1.16809	1		1.26295	1		1.21826	1		0.554089	1		0.493975	1		0.686186	1		1.65462	1		1.5309	1		1.49807	1		7.471e-06	81.13	77.79	65.16	0
QADLILTAGTVTMK	11	2	1	P26304	N-Term(iTRAQ4plex); M13(Oxidation); K14(iTRAQ4plex)	1766	1.05934	3	5.6023	0.985941	4	3.21197	1.06902	4	6.17405	1.09168	3	11.1123	1.02582	4	15.1685	1.07015	4	13.8471	1.05627	3	4.74347	1.00184	4	4.16663	1.03897	4	11.1041	0.800952	3	15.772	0.933519	4	21.5064	0.78604	4	11.1848	1.506e-05	81.12	53.85	72.06	0
EAAPVSGDDLLK	5	4	3	A0A1D6AFM7;W5H1E3;A0A1D6B0P4	N-Term(iTRAQ4plex); K12(iTRAQ4plex)	1502.83																																					0.0001378	81.06	81.16	80.95	0
AGADIVSVHCEQTATIHLHR	7	2	1	W5E5Z3	N-Term(iTRAQ4plex); C10(Carbamidomethyl)	2359.21	0.957814	3	11.0915	0.908187	2	16.4885	0.954898	2	7.27882	0.901609	3	23.7621	0.921407	2	16.6373	0.887167	2	1.15034	0.956674	3	18.1766	1.09632	2	8.82001	1.1109	2	4.27564	1.30294	3	41.9708	1.26596	2	13.881	1.27942	2	9.31502	6.278e-07	81.02	77.83	75.49	0
TATDNPNIVFLK	3	4	1	A0A1D5SJD7	N-Term(iTRAQ4plex); K12(iTRAQ4plex)	1620.92	0.925568	2	2.10127				0.949212	1		1.37475	2	2.27334				1.41118	1		0.877442	2	5.89656				0.796482	1		0.651417	2	5.55559				0.613589	1		1.003e-05	81.02		63.84	0
FVLTTQLSVEGPIR	11	6	2	A0A1D5TVF1;A0A1D5THJ9	N-Term(iTRAQ4plex)	1703.98																																					3.592e-12	81	81.52	76.58	0
YAPVCITMPTAK	32	2	1	A0A1D5UFV4	N-Term(iTRAQ4plex); C5(Carbamidomethyl); M8(Oxidation); K12(iTRAQ4plex)	1655.88	1.02109	11	8.12233	0.992822	11	18.4339	1.02074	10	17.0843	1.09866	11	8.44619	1.02697	11	11.2093	1.0693	10	12.8024	1.26371	11	4.23475	1.21877	11	15.5891	1.23083	10	8.49058	0.680348	11	40.3543	0.689189	11	25.9589	0.685172	10	29.3146	2.018e-05	81	68.64	86.76	0
VYAVDLLGFGWSEK	6	3	3	A0A1D6B6M2;A0A1D6AKP9;A0A1D6ABU9	N-Term(iTRAQ4plex); K14(iTRAQ4plex)	1872.02																																					6.032e-07	80.96	71.49	94.19	0
TAEGLDVAALNEVFAR	1	2	1	A0A1D6CAZ6	N-Term(iTRAQ4plex)	1819.96	0.88087	1								0.985022	1								0.801889	1								1.51243	1								5.879e-07	80.96			0
IVAGMEGTVMTDGK	23	8	2	A0A191VYY7;A0A1D6CBM2	N-Term(iTRAQ4plex); M5(Oxidation); M10(Oxidation); K14(iTRAQ4plex)	1728.87																																					1.002e-05	80.95	68.23	78.27	0
ELTGVQPLVEALPPAGR	5	4	3	A0A1D5SSJ7;A0A1D5SDG5;A0A1D5RWJ9	N-Term(iTRAQ4plex)	1891.08																																					5.311e-07	80.87	73.11	79.92	0
TLYSAYGSSGQWGFFDK	13	3	3	W5BGE9;A0A1D5UJL4;A0A1D6RIR6	N-Term(iTRAQ4plex); K17(iTRAQ4plex)	2202.08																																					3.601e-05	80.83	40.37	45.72	0
MLANEGVGSFYK	5	4	1	A0A077RY29	N-Term(iTRAQ4plex); M1(Oxidation); K12(iTRAQ4plex)	1619.83	0.93793	2	0.969591	0.984655	2	4.79175	0.900735	1		1.13531	2	4.89574	1.1186	2	8.69473	1.18781	1		0.952262	2	0.584903	0.915584	2	2.96709	0.910039	1		1.0101	2	9.59169	0.982397	2	9.43631	0.987053	1		0.0001178	80.78	75.67	80.52	0
SIPSAEDEDFNYR	17	3	2	A0A1D6CAZ2;A0A1D6BNX9	N-Term(iTRAQ4plex)	1686.77																																					4.499e-09	80.71	99.11	85.63	0
MCCLFINDLDAGAGR	18	40	4	A0A078BQY4;Q9M4V3;A0A078BTE9;A0A1D6S090	M1(Oxidation); N-Term(iTRAQ4plex); C2(Carbamidomethyl); C3(Carbamidomethyl)	1872.85																																					1.076e-14	80.65	91.59	83.49	0
GGLDFTKDDENVNSQPFMR	30	7	1	P11383	N-Term(iTRAQ4plex); K7(iTRAQ4plex); M18(Oxidation)	2474.18	0.868783	11	11.7501	0.902987	10	12.7345	0.948597	9	11.4233	1.42283	11	6.98092	1.28953	10	14.3698	1.25272	9	4.79448	0.825496	11	8.46708	0.881106	10	18.7043	0.830686	9	7.16717	0.70444	11	24.8862	0.737012	10	23.5195	0.764243	9	22.8884	3.319e-05	80.65	70.55	42	1
EAMLASMPAELK	5	6	2	A0A1D5V159;A0A1D5UB36	N-Term(iTRAQ4plex); K12(iTRAQ4plex)	1578.85																																					2.461e-05	80.63	32.83	54.4	0
EAEAIIEGVMSDVK	14	4	3	A0A1D5SSJ7;A0A1D5SDG5;A0A1D5RWJ9	N-Term(iTRAQ4plex); K14(iTRAQ4plex)	1778.94																																					4.001e-13	80.62	85.55	68.04	0
LLAGVTIAHGGVVPK	12	3	1	A0A1D6AXF6	N-Term(iTRAQ4plex); K15(iTRAQ4plex)	1720.08	1.10415	5	4.54393	1.17044	4	3.19665	1.15638	3	11.6534	0.977131	5	6.53695	0.95692	4	2.72118	0.94011	3	3.75548	1.36132	5	2.24415	1.30203	4	6.63306	1.34817	3	2.03106	0.62439	5	62.9928	0.674479	4	25.783	0.626449	3	16.2624	0.0001044	80.59	47.14	59.83	0
SEVSSLIAELASAAAAER	11	4	1	A0A1D6BIH4	N-Term(iTRAQ4plex)	1919.02	0.963286	2	22.5619	0.973446	5	8.30427	0.837012	4	9.74183	0.995786	2	16.1033	0.967329	5	15.2558	1.05589	4	2.80135	0.775568	2	30.9316	0.775345	5	23.2986	0.639956	4	17.8716	1.35711	2	15.8802	1.516	5	14.7719	1.59807	4	21.5631	3.126e-06	80.56	84.03	83.65	0
WNIEWFGDSSPGTFASK	7	3	1	A0A1D5THJ9	N-Term(iTRAQ4plex); K17(iTRAQ4plex)	2217.08	1.2406	2	4.52976	1.20394	3	3.17343	1.19635	2	3.22211	0.872817	2	3.33642	0.969196	3	2.74997	0.885463	2	0.987056	1.26051	2	10.123	1.16835	3	0.546925	1.28305	2	9.71429	0.795711	2	17.8268	0.738203	3	0.920882	0.788277	2	23.6058	3.125e-07	80.55	80.68	85.04	0
ITNGLEFDDK	27	3	2	A0A096URP1;A0A1D5X8C5	N-Term(iTRAQ4plex); K10(iTRAQ4plex)	1439.76																																					0.0003477	80.43	68.31	66.3	0
DVNKQDVLLFIDNIFR	64	3	1	P20858	N-Term(iTRAQ4plex); K4(iTRAQ4plex)	2237.26	1.46158	23	12.3476	1.54456	19	12.5927	1.45923	22	12.6498	0.477351	23	30.512	0.440617	19	37.3116	0.509804	22	26.6467	1.67776	23	13.406	1.7639	19	14.474	1.68756	22	11.0636	0.774741	23	18.3198	0.719883	19	24.5727	0.753764	22	22.9308	3.532e-06	80.41	70.17	68.61	1
SDPPAVYPDAFEK	10	1	1	A0A1D5T1C4	N-Term(iTRAQ4plex); K13(iTRAQ4plex)	1723.87	1.05748	4	6.37478	1.00549	3	2.80234	1.00606	3	0.950875	1.15271	4	11.1397	1.12187	3	9.42356	1.23249	3	4.67054	1.02617	4	4.30461	1.03025	3	4.42506	0.994437	3	3.51042	0.674069	4	14.0686	0.743085	3	0.361787	0.664096	3	7.33348	0.0002898	80.39	76.61	75.43	0
RMPTFFETFPVVLVDEEGIVR	72	1	1	P24065	N-Term(iTRAQ4plex)	2625.39	1.1483	18	15.8351	1.199	24	17.62	1.16352	27	26.039	0.869317	18	12.5335	0.85756	24	21.6281	0.907692	27	21.6814	1.15721	18	20.9596	1.11455	24	23.2127	1.05624	27	28.0462	0.928121	18	34.9565	0.968566	24	25.9821	0.969426	27	36.412	6.274e-13	80.37	92.25	54.96	1
LDMINNAVISVSIGPPSSR	6	6	1	A0A1D6BJM3	N-Term(iTRAQ4plex); M3(Oxidation)	2130.13	0.951732	3	4.1044	1.00194	2	18.4393	0.926799	1		0.982641	3	4.42677	0.921572	2	1.7104	0.943953	1		0.901156	3	13.5248	0.868079	2	1.97043	0.987935	1		1.36305	3	16.4258	1.3597	2	17.3934	1.33135	1		2.487e-06	80.33	73.71	67.55	0
LTYTLDEMEGPLEVGADGTLK	134	8	1	A0A1D5TVV3	N-Term(iTRAQ4plex); M8(Oxidation); K21(iTRAQ4plex)	2556.3	1.08985	43	12.8373	1.04195	45	18.6851	1.05624	46	17.1865	1.24847	43	12.8901	1.21593	45	14.6599	1.23479	46	17.172	0.710327	43	18.6832	0.72171	45	17.6726	0.678207	46	23.7396	0.792302	43	50.4389	0.81486	45	63.2052	0.934696	46	46.8414	2.015e-12	80.32	83.83	79.32	0
VGQAIDKDDLAAAGDVLGPAPDAPWVQNVNAAFSK	8	2	1	A0A1D5SQB6	N-Term(iTRAQ4plex); K7(iTRAQ4plex); K35(iTRAQ4plex)	3953.08	1.2014	2	1.86487	1.35398	3	8.936	1.18824	3	14.0592	1.12173	2	20.5133	0.964815	3	1.24132	0.961304	3	0.860161	1.1549	2	14.6304	1.17709	3	13.0585	1.2715	3	3.73592	0.438767	2	57.2265	0.667697	3	11.0218	0.762938	3	6.29673	2.462e-07	80.27	55.3	35.65	1
NTVLSGSTFDEANMK	8	3	3	A0A1D5SWI2;A0A1D5RWP3;A0A1D5S820	N-Term(iTRAQ4plex); K15(iTRAQ4plex)	1901.95																																					5.489e-15	80.25	87.64	37.86	0
KTITDYGSPEEFLSQVGFLLGQQSYGGK	24	2	1	Q00434	N-Term(iTRAQ4plex); K1(iTRAQ4plex); K28(iTRAQ4plex)	3481.83	1.06366	7	6.47858	1.38074	6	10.3237	1.13248	8	16.3092	0.700254	7	15.4909	0.652908	6	15.5176	0.814037	8	12.2174	2.11217	7	32.4904	2.04479	6	26.338	1.9336	8	15.9761	0.357365	7	169.304	0.366205	6	53.8723	0.404007	8	48.187	2.314e-18	80.23	80.67	67.73	1
LGVSAASFAPAAAVAAPAAAAAEEAPVEK	12	3	1	A0A077S298	N-Term(iTRAQ4plex); K29(iTRAQ4plex)	2896.57	1.12887	5	9.42896	1.11349	4	15.1855	1.09657	3	20.0632	0.990805	5	4.23837	1.04891	4	0.773629	0.957015	3	5.75557	0.760152	5	12.7372	0.853212	4	16.7519	0.861398	3	24.317	1.04169	5	30.3415	0.987583	4	48.7049	1.19645	3	64.2383	4.461e-16	80.21	85.59	72.28	0
GSNNIGVVVNPVR	6	4	2	A0A096UME1;A0A1D5USX9	N-Term(iTRAQ4plex)	1468.83																																					1.079e-06	80.21	72.49	81.76	0
LPIVNQDNQVIGIVTR	5	8	1	A0A1D6ACJ1	N-Term(iTRAQ4plex)	1923.11	0.896952	2	7.69434	0.914872	2	1.80082	0.925228	1		0.893049	2	3.36891	0.890663	2	5.5705	0.939057	1		0.818101	2	5.60256	0.709889	2	3.09983	0.707492	1		1.64382	2	4.86942	1.70179	2	5.55529	1.60436	1		2.465e-05	80.19	52.15	58.48	0
AGVPDLASAQELAR	17	3	2	A0A077RU36;A0A1D5V4N4	N-Term(iTRAQ4plex)	1541.84																																					8.33e-11	80.17	87.68	68.17	0
LVLEVAQHLGENVVR	14	8	2	A0A1D5VZ33;Q41534	N-Term(iTRAQ4plex)	1820.05																																					4.821e-06	80.15	80.55	84.96	0
QGLGVTGGTPYGFDVGNSER	13	4	1	A0A096USR6	N-Term(iTRAQ4plex)	2155.05	0.992245	7	9.04933	0.915976	3	4.69327	0.930733	3	3.45518	1.05755	7	9.62166	1.03664	3	8.65322	1.02024	3	0.612953	0.899515	7	16.6592	0.906898	3	0.958114	0.885327	3	6.26532	1.18855	7	13.2079	1.27669	3	13.0365	1.25256	3	6.57366	1.753e-16	80.13	102.5	90.82	0
FPDGTVFDSSYK	25	3	2	A0A1D6B4P3;A0A1D6ARG9	N-Term(iTRAQ4plex); K12(iTRAQ4plex)	1650.83																																					0.0001418	80.13	94.46	107.35	0
FGTDATGAPTAELSVR	20	3	2	W5E091;A0A1D5XXI0	N-Term(iTRAQ4plex)	1736.89																																					2.945e-16	80.05	87.59	82.23	0
YSVEQVGVTVEFYGGELNGVSYSDPATVK	50	2	2	P24065;A0A1D6S107	N-Term(iTRAQ4plex); K29(iTRAQ4plex)	3382.69																																					4.626e-07	80.03	77.44	77.9	0
GSGASPPGACCSGVR	16	3	1	Q1KMV1	N-Term(iTRAQ4plex); C10(Carbamidomethyl); C11(Carbamidomethyl)	1563.71	0.939968	4	18.2473	0.958142	7	6.40473	0.978736	5	10.9967	0.67912	4	28.056	0.692641	7	16.0327	0.662331	5	14.0588	1.49496	4	19.582	1.375	7	11.5274	1.46895	5	6.55507	1.41925	4	22.2808	1.42317	7	18.5076	1.34618	5	22.4627	0.0001331	80.02	59.53	75.23	0
SSTAQLLEAILTK	2	2	1	W5AAU0	N-Term(iTRAQ4plex); K13(iTRAQ4plex)	1662.99	1.00481	1					0.93845	1		1.0502	1					1.11359	1		1.01178	1					1.04445	1		1.02614	1					0.948356	1		2.804e-06	79.95		47.61	0
AFVVHELEDDLGK	17	5	2	H9NAV2;A0A1D6CM42	N-Term(iTRAQ4plex); K13(iTRAQ4plex)	1759.95																																					3.436e-06	79.92	84.37	84.92	0
EGQSIGVIADGEDK	27	6	2	A0A1D6AEP1;A0A1D6BF30	N-Term(iTRAQ4plex); K14(iTRAQ4plex)	1705.89																																					1.768e-06	79.86	84.72	90.09	0
EAFVEMCADDYVQR	6	5	1	A0A1D6ANS4	N-Term(iTRAQ4plex); M6(Oxidation); C7(Carbamidomethyl)	1892.82	1.01398	2	11.3624	0.952984	2	5.40378	1.05142	2	5.7398	0.929158	2	5.82247	0.926229	2	5.48078	0.897525	2	1.60528	0.811052	2	14.4491	0.852366	2	14.9981	0.926272	2	1.80716	1.39766	2	26.5025	1.4443	2	6.55891	1.30433	2	7.08854	2.672e-05	79.85	61.1	73.75	0
LTYYTPEYETK	97	17	2	P11383;G8D5C5	N-Term(iTRAQ4plex); K11(iTRAQ4plex)	1695.87																																					0.000177	79.83	75.39	78.3	0
LTYTLDEMEGPLEVGADGTLKFEEK	7	8	1	A0A1D5TVV3	N-Term(iTRAQ4plex); K21(iTRAQ4plex); K25(iTRAQ4plex)	3217.64	1.21371	4	3.10302	1.40242	2	13.8948	1.31336	1		0.65546	4	11.5002	0.512629	2	27.1193	0.653513	1		1.83864	4	19.3291	2.03664	2	9.45086	1.83914	1		0.596367	4	3.36024	0.457169	2	42.07	0.554209	1		3.443e-08	79.82	77.24	32.83	1
EHVNLVDDQLQK	5	4	2	W5AVI1;A0A1D5UFX0	N-Term(iTRAQ4plex); K12(iTRAQ4plex)	1725.94																																					9.125e-07	79.78	23.35	88.99	0
AAAESNAVTLPPVPLR	3	1	1	A0A1D6RWY8	N-Term(iTRAQ4plex)	1750	0.993798	1		0.963852	1		0.921598	1		0.906617	1		0.984524	1		1.02701	1		0.891797	1		0.896064	1		0.916394	1		1.42186	1		1.28667	1		1.25116	1		2.79e-06	79.76	79.87	42.13	0
KIVDILVEQGVVPGIK	22	1	1	W5FL09	N-Term(iTRAQ4plex); K1(iTRAQ4plex); K16(iTRAQ4plex)	2139.36	1.03475	7	26.9291	1.16126	10	15.0837	1.17545	5	9.33887	1.02021	7	14.1934	1.0713	10	11.4506	1.15464	5	15.4774	1.20243	7	31.501	1.10127	10	25.356	1.06664	5	17.31	0.450827	7	20.6165	0.617345	10	35.2515	0.563831	5	14.7418	2.341e-08	79.75	82.1	43.27	1
DSGGFESFVSGK	20	3	1	A0A1D5TVF1	N-Term(iTRAQ4plex); K12(iTRAQ4plex)	1504.75	1.09417	6	4.33002	1.08217	7	10.0908	1.09852	7	7.44128	1.10406	6	7.2711	1.08318	7	10.6355	1.05282	7	6.00998	1.07909	6	14.8381	1.12194	7	12.0401	1.15283	7	7.2228	0.748358	6	21.9846	0.866961	7	25.9258	0.818901	7	21.1826	2.988e-15	79.71	85.64	82.7	0
ALLLQTLSSPVASAR	1	3	1	A0A1D5YU87	N-Term(iTRAQ4plex)	1671	1.03054	1								0.795537	1								0.911975	1								1.56077	1								0.0001013	79.71			0
MLANEGVGSFYK	6	4	1	A0A077RY29	N-Term(iTRAQ4plex); K12(iTRAQ4plex)	1603.84	1.02521	1		0.973444	3	5.06431	0.998343	2	1.74985	1.049	1		0.993497	3	1.19801	1.09212	2	3.43586	1.03566	1		1.02652	3	1.64552	1.0242	2	7.1801	0.978372	1		1.08811	3	5.01514	0.924479	2	2.44234	7.049e-15	79.69	99.6	80.3	0
LASLADLFVNDAFGTAHR	30	14	1	P12782	N-Term(iTRAQ4plex)	2062.08	1.04424	10	10.9693	1.11507	9	10.3955	1.08113	11	18.6978	0.979332	10	10.8112	0.951323	9	12.8285	0.952617	11	10.2094	0.92344	10	13.4237	0.911272	9	20.4439	0.781098	11	29.3326	1.28574	10	10.1319	1.16289	9	17.6694	1.25206	11	10.3551	3.778e-18	79.68	102.75	81.11	0
TIQNSLEDISYLLR	26	6	2	A0A1D5V159;A0A1D5UB36	N-Term(iTRAQ4plex)	1808.99																																					7.761e-07	79.65	78.2	83.87	0
IQAGLSALEEAMK	9	5	2	A0A1D5UZP8;A0A1D5U6I3	N-Term(iTRAQ4plex); M12(Oxidation); K13(iTRAQ4plex)	1664.91																																					4.616e-11	79.62	88.26	85.31	0
TAQQEEAEAEASSR	3	1	1	A0A1D6AZ94	N-Term(iTRAQ4plex)	1650.77	0.709154	1		0.790773	1		0.801677	1		1.06703	1		1.07877	1		1.07248	1		0.651828	1		0.548096	1		0.603911	1		1.73222	1		1.67245	1		1.62019	1		7.085e-07	79.57	74.45	80.99	0
ADASGATAASALSR	2	1	1	A0A1D5WMM3	N-Term(iTRAQ4plex)	1392.72	0.799143	1					0.803306	1		1.00348	1					1.01802	1		0.881715	1					0.826596	1		1.51358	1					1.51109	1		1.011e-06	79.56		69.05	0
ALEAHLAGK	10	4	1	A0A1D5TKE5	N-Term(iTRAQ4plex); K9(iTRAQ4plex)	1197.72	0.87907	3	11.6669	0.969202	4	7.92136	0.945612	3	12.0311	0.962273	3	2.46733	0.972029	4	6.88491	0.944478	3	3.55413	1.10607	3	14.4572	1.10579	4	2.50284	1.13185	3	2.60905	1.23531	3	5.92213	1.16509	4	3.37041	1.17035	3	14.2892	0.0003342	79.49	65.7	79.35	0
TLQQIDDFFNK	23	4	3	A0A1D5WIH5;A0A1D5VNU1;A0A1D5VA12	N-Term(iTRAQ4plex); K11(iTRAQ4plex)	1656.89																																					3.398e-05	79.45	59.1	65.3	0
LAVHSGAAGIIVSNHGAR	7	5	2	A0A1D5YN89;A0A1D6S6Q0	N-Term(iTRAQ4plex)	1874.05																																					5.174e-09	79.41	70.88	68.02	0
AQDLLASENASAADAEEVR	9	3	1	A0A1D5Z4D2	N-Term(iTRAQ4plex)	2104.02	0.938864	3	6.08011	0.970346	3	6.72525	0.934493	3	12.3744	1.0848	3	10.3418	1.10567	3	5.094	1.08453	3	4.59063	0.671115	3	17.6551	0.698044	3	18.3791	0.780483	3	5.09522	1.38736	3	18.703	1.26019	3	0.875626	1.20905	3	17.4285	3.006e-07	79.39	98.84	114.16	0
DTDDKQINVTCEVQQLLGNNR	39	4	2	P20858;A0A1D5U3E9	N-Term(iTRAQ4plex); K5(iTRAQ4plex); C11(Carbamidomethyl)	2748.37																																					6.895e-09	79.39	79.1	99.96	1
ILFLGLDNAGK	11	12	2	A0A1D5YUV4;A0A077RZ13	N-Term(iTRAQ4plex); K11(iTRAQ4plex)	1448.87																																					1.334e-10	79.25	87.25	87.17	0
NFAIDFLMGGVSAAVSK	9	7	1	A0A1D6B8P9	N-Term(iTRAQ4plex); M8(Oxidation); K17(iTRAQ4plex)	2031.09	1.0448	3	4.95272	1.03534	3	8.16518	1.03723	3	4.91043	0.995813	3	5.5658	0.971335	3	3.70798	1.0041	3	0.985005	0.991043	3	2.80449	0.976389	3	20.0445	1.00916	3	12.7045	1.05766	3	0.634879	1.05963	3	5.89543	0.979565	3	11.0753	6.978e-06	79.23	87.81	94.41	0
VVEVSTSSLGK	9	2	1	A0A1D5WI37	N-Term(iTRAQ4plex); K11(iTRAQ4plex)	1393.82	1.20031	3	10.3908	1.16215	4	3.23779	1.12125	2	0.736555	1.05824	3	1.49752	0.995938	4	4.85669	1.01522	2	0.687201	1.08499	3	0.980684	1.05469	4	1.85264	1.07011	2	8.4701	0.757352	3	15.1036	0.85598	4	6.76549	0.856775	2	10.0925	6.412e-10	79.22	89.71	62.92	0
YDFDNTMGGFYIAPAFMDK	6	31	2	A0A078BQY4;A0A1D6S090	N-Term(iTRAQ4plex); K19(iTRAQ4plex)	2491.16																																					9.739e-15	79.2	97.13	79.7	0
LIGATNPLQAEPGTIR	3	5	1	W5G396	N-Term(iTRAQ4plex)	1795.02	0.81096	1		0.779101	1		0.768172	1		1.41157	1		1.48366	1		1.45964	1		0.49324	1		0.47143	1		0.547732	1		1.09962	1		1.00176	1		0.999952	1		1.975e-16	79.16	79.56	79.16	0
FHPSDAIEFGSDK	12	9	1	W5ASU4	N-Term(iTRAQ4plex); K13(iTRAQ4plex)	1737.87	1.25174	5	16.9922	1.12956	4	15.1416	1.04206	3	13.6941	1.09562	5	9.6725	1.09456	4	5.00836	1.15929	3	4.73666	0.92977	5	6.55221	0.950453	4	6.25552	0.94955	3	1.36724	0.752047	5	38.7351	0.78424	4	17.2921	0.742844	3	19.3707	5.32e-09	79.14	79.78	79.25	0
SQDNISIVIADLGR	5	5	1	A0A1D5VXH7	N-Term(iTRAQ4plex)	1644.9	0.976746	1		0.916376	1		0.993243	3	1.3945	0.957492	1		0.99152	1		0.94116	3	12.9004	0.929178	1		0.805777	1		0.953038	3	3.96879	1.31479	1		1.42296	1		1.40899	3	3.33901	3.544e-07	79.12	82.07	87.4	0
AHASTEGVTK	23	30	3	Q850M3;P12782;A0A068CAS6	N-Term(iTRAQ4plex); K10(iTRAQ4plex)	1288.71																																					0.0005058	79.11	59.67	58.45	0
MPSAVGYQPTLSTEMGSLQER	36	3	1	P20858	N-Term(iTRAQ4plex); M1(Oxidation); M15(Oxidation)	2458.17	0.873509	15	16.8126	0.932242	12	12.6663	0.803303	9	11.8828	1.10235	15	10.3424	1.13585	12	9.41959	1.14247	9	7.3939	0.767331	15	26.155	0.726372	12	30.9216	0.736821	9	22.4005	1.24182	15	27.2413	1.25374	12	23.6015	1.28491	9	13.677	0.0004648	78.98	70.11	63.65	0
INGEANTIAVDAAK	4	3	1	A0A1D5TDS6	N-Term(iTRAQ4plex); K14(iTRAQ4plex)	1674.93	0.931011	1		0.910953	2	3.70396	0.811378	1		1.37117	1		1.30349	2	7.40971	1.37485	1		0.770842	1		0.875551	2	15.838	0.844155	1		0.752299	1		0.771808	2	0.645953	0.822204	1		2.007e-05	78.98	67.57	71.21	0
ISEQLQALIAPAILPR	4	4	2	A0A1D5SWY0;A0A1D5SGE5	N-Term(iTRAQ4plex)	1877.13																																					6.34e-05	78.98	66.38	66.59	0
LSVSNLDEVILVGGSTR	5	10	2	A0A1D5YW85;A0A1D6A4M1	N-Term(iTRAQ4plex)	1903.06																																					1.01e-06	78.95	71.19	64.19	0
AAPAHPTYAEMVAEAIAALK	30	5	1	A0A1D5YPK5	N-Term(iTRAQ4plex); M11(Oxidation); K20(iTRAQ4plex)	2329.25	1.09718	11	9.86607	1.11902	10	7.4643	1.07432	9	13.3649	1.04182	11	10.5471	1.04553	10	15.2761	1.07638	9	18.7612	1.23867	11	15.7699	1.06549	10	11.8049	1.05819	9	6.36632	0.696932	11	51.315	0.787418	10	26.7389	0.694268	9	29.6614	3.708e-05	78.95	62.36	82.05	0
EIIIDVELAAR	530	3	1	W5FDV7	N-Term(iTRAQ4plex)	1385.81	1.05896	177	6.55906	1.06385	171	7.58061	1.06886	181	7.58828	1.06564	177	5.66711	1.05957	171	6.04983	1.06519	181	6.46187	0.825216	177	12.2936	0.80677	171	14.7856	0.800659	181	15.6092	1.09471	177	10.9555	1.09612	171	12.8788	1.07724	181	14.4465	0.000222	78.92	71.44	72.32	0
VGQQCLAIGNPFGFDHTLTVGVISGLNR	4	3	3	W5BD72;A0A1D5UKB9;A0A1D5TG67	N-Term(iTRAQ4plex); C5(Carbamidomethyl)	3114.63																																					5.148e-09	78.88	78.11	51.44	0
NESTLIFGSQHSLDPHTSVK	4	5	1	A0A1D5VZV3	N-Term(iTRAQ4plex); K20(iTRAQ4plex)	2485.3	1.09661	1		1.10862	1		1.07372	2	2.76231	1.00205	1		0.9593	1		1.067	2	1.34403	1.14036	1		1.20511	1		1.0253	2	1.27436	0.871317	1		0.846581	1		0.869773	2	2.94121	6.538e-07	78.88	45.36	48.44	0
WAMLGVAGMLIPEVLTK	83	6	2	W5FIZ2;W5FYI0	N-Term(iTRAQ4plex); M9(Oxidation); K17(iTRAQ4plex)	2133.21																																					1.323e-05	78.87	71.56	104.59	0
EASIYTGITIAEYFR	2	10	1	Q1W681	N-Term(iTRAQ4plex)	1877.98	0.958685	1		0.932411	1					0.937736	1		0.883239	1					0.915569	1		0.963073	1					1.3889	1		1.45587	1					1.026e-06	78.86	61		0
TFTEQAEILLK	202	1	1	P12112	N-Term(iTRAQ4plex); K11(iTRAQ4plex)	1580.91	1.16015	67	8.31543	1.15692	63	7.89699	1.1657	70	6.59389	1.11096	67	6.66489	1.09372	63	5.52301	1.08357	70	6.47298	1.17861	67	4.94257	1.15158	63	7.76077	1.15041	70	8.16183	0.555272	67	24.4508	0.535474	63	22.9844	0.570296	70	23.4318	7.511e-12	78.83	84.81	71.95	0
ANNDNSDAVGAPDR	4	2	1	A0A1D6APQ8	N-Term(iTRAQ4plex)	1559.72	0.928999	2	21.9981	1.14739	1		0.997891	1		0.869823	2	10.4643	1.01862	1		1.10286	1		0.796996	2	19.8198	0.873044	1		0.867435	1		1.59396	2	37.9743	0.995976	1		1.0534	1		9.039e-12	78.76	97.21	87.35	0
TAATDGYDAVQVGYHGVR	8	3	1	A0A1D6BFT8	N-Term(iTRAQ4plex)	2023.99	0.909582	3	2.56008	0.976624	2	6.67854	0.921281	3	6.80177	0.914239	3	3.60721	0.841549	2	3.12256	0.899077	3	5.15508	0.929537	3	0.864564	0.933671	2	10.7905	0.83149	3	16.6691	1.59436	3	1.69376	1.49512	2	8.96113	1.61331	3	1.06762	5.277e-07	78.76	57.94	58.62	0
KYPGGAFDPLGFSK	136	6	2	W5HDU4;A0A1D6D3F7	N-Term(iTRAQ4plex); K1(iTRAQ4plex); K14(iTRAQ4plex)	1916.07																																					0.000539	78.74	78.02	70.97	1
ASLTEDYDPESSYGLVLAK	18	5	3	A0A077RU36;A0A1D5V4N4;A0A1D5WI37	N-Term(iTRAQ4plex); K19(iTRAQ4plex)	2346.2																																					3.815e-06	78.7	67.49	82.61	0
YTSDGEAAAAK	47	1	1	W5EDL3	N-Term(iTRAQ4plex); K11(iTRAQ4plex)	1371.7	1.1461	16	10.2762	1.14356	15	6.58062	1.08553	16	10.2784	1.03578	16	9.49261	1.06077	15	6.43263	1.06196	16	6.26685	1.17611	16	9.22576	1.15639	15	8.41886	1.15073	16	8.03021	0.648256	16	28.9513	0.664823	15	27.7203	0.639905	16	35.8257	5.147e-05	78.69	74.42	88.77	0
LLEASMAYIAGNPIMSDAEFDELK	2	3	1	W5FVP1	N-Term(iTRAQ4plex); K24(iTRAQ4plex)	2916.46	1.09069	1		1.1415	1					1.04287	1		0.915519	1					1.11101	1		1.14472	1					0.830581	1		0.941038	1					1.87e-15	78.68	81.46		0
ALQESLASELAAR	73	3	2	D3K4D8;A0A1D6DME9	N-Term(iTRAQ4plex)	1502.83																																					5.97e-06	78.65	76.49	84.27	0
LAMLAFLGFLVQHNVTGK	22	7	2	W5FIZ2;W5FYI0	N-Term(iTRAQ4plex); M3(Oxidation); K18(iTRAQ4plex)	2263.29																																					7.931e-13	78.61	83.9	73.47	0
ELVSNASDALDK	2	13	1	A0A1D5YKH6	N-Term(iTRAQ4plex); K12(iTRAQ4plex)	1549.83	1.04142	1					1.07506	1		1.21076	1					1.20635	1		0.819215	1					0.878194	1		0.857308	1					0.747453	1		0.0001386	78.61		63.22	0
KAGAEVIGISGDDAASHK	16	2	1	Q5S1S6	N-Term(iTRAQ4plex); K1(iTRAQ4plex); K18(iTRAQ4plex)	2158.18	1.04828	6	6.63023	0.982903	5	11.8157	1.09879	5	7.12156	1.10715	6	5.06031	1.11815	5	7.53603	1.06276	5	6.65104	1.12081	6	5.58302	1.13667	5	6.5749	1.06862	5	3.50374	0.730145	6	18.5452	0.724364	5	3.06523	0.773367	5	8.19875	1.629e-05	78.6	60.42	54.58	1
AMSLNMGMLASYDQSVEVLR	4	4	1	A0A077RY29	N-Term(iTRAQ4plex); M2(Oxidation); M6(Oxidation); M8(Oxidation)	2407.14	0.828061	2	16.3456	0.82874	1		0.854066	1		0.8812	2	10.8776	1.05857	1		0.839099	1		0.854551	2	16.2698	0.800978	1		1.12627	1		1.71015	2	7.80427	1.42049	1		1.49464	1		0.0001543	78.57	58.51	43.56	0
ATPAHPTYAEMVSEAITTLK	19	4	1	W5F969	N-Term(iTRAQ4plex); K20(iTRAQ4plex)	2419.28	1.24535	5	4.42086	1.23542	7	4.40833	1.21127	7	7.8724	0.913211	5	0.95301	0.927265	7	6.64366	0.955456	7	4.57431	1.31732	5	14.8066	1.24628	7	8.07829	1.30597	7	12.2489	0.608179	5	30.1426	0.750501	7	17.008	0.670711	7	4.84922	0.000459	78.56	70.52	60.47	0
EIILSTNSGQIGVLPNHAPINTAVDMGPLR	15	2	1	P69443	N-Term(iTRAQ4plex)	3271.75	1.11881	5	1.00767	1.02397	7	9.09708	1.08909	3	3.14965	0.936491	5	7.74617	0.969466	7	7.44905	0.930347	3	5.20768	0.951881	5	7.58057	0.936113	7	6.4171	1.10336	3	4.39094	1.07471	5	1.93419	1.11975	7	20.5588	1.02999	3	2.96619	1.212e-07	78.54	89.25	102.77	0
IVDILVEQGVVPGIK	40	1	1	W5FL09	N-Term(iTRAQ4plex); K15(iTRAQ4plex)	1867.15	1.09859	11	9.18175	1.13543	15	6.52833	1.06934	14	4.56622	1.10487	11	9.84656	1.10254	15	7.99244	1.11187	14	5.73741	0.981409	11	13.5288	1.00699	15	8.19173	1.03208	14	9.227	0.705007	11	18.6064	0.675478	15	21.0824	0.832824	14	18.3584	0.0003025	78.54	66.9	67.5	0
GDSSPLEVIAINDTGGVK	13	6	2	A0A1D5TTT4;A0A1D5T798	N-Term(iTRAQ4plex); K18(iTRAQ4plex)	2060.11																																					1.288e-17	78.49	96.02	79.43	0
VFDQALEGGGAK	3	2	1	A0A1D6B3M9	N-Term(iTRAQ4plex); K12(iTRAQ4plex)	1479.81	1.10681	1		1.19562	1		1.0945	1		1.09024	1		1.0627	1		1.04816	1		1.07564	1		1.09576	1		1.19061	1		0.753482	1		0.638113	1		0.722908	1		4.44e-05	78.48	42.76	56.83	0
SPTSVAHFTGLDVVIR	19	6	2	A0A1D5TVF1;A0A1D5THJ9	N-Term(iTRAQ4plex)	1843.02																																					1.94e-05	78.44	49.73	92.35	0
VVDALGVPIDGK	16	8	2	Q332R4;A0A077RVA5	N-Term(iTRAQ4plex); K12(iTRAQ4plex)	1470.88																																					3.776e-05	78.34	55.94	71.16	0
MVVDEGVGGFGFTAYNELVNGK	2	3	1	W5E9E7	N-Term(iTRAQ4plex); K22(iTRAQ4plex)	2591.3	0.897808	1					0.934743	1		1.24718	1					1.27917	1		0.757141	1					0.664979	1		1.04171	1					1.0006	1		8.646e-07	78.27		66.85	0
SLLPVESETDDLQGHIIILGFGR	9	3	1	A0A1D5TCW5	N-Term(iTRAQ4plex)	2653.43	0.940115	3	14.3767	0.898322	3	8.16773	0.88667	3	9.5828	0.924271	3	3.65902	0.911775	3	2.14585	0.956634	3	2.13719	0.816341	3	1.95911	0.818407	3	5.01329	0.69328	3	4.82943	1.39332	3	1.14115	1.54025	3	16.9773	1.42946	3	0.259203	9.744e-08	78.26	89.86	94.52	0
HPALLLVDGVSSICALDFR	4	3	1	A0A1D6BXG5	N-Term(iTRAQ4plex); C14(Carbamidomethyl)	2227.2	0.940724	2	14.8641	0.884171	1		0.926221	1		0.932697	2	8.9748	0.807574	1		0.961774	1		0.974969	2	20.8234	0.630636	1		0.983728	1		1.29959	2	42.2784	1.97638	1		1.30301	1		9.07e-07	78.24	75.13	76.18	0
LAGIGGVSEFFGWTDQQR	5	5	2	A0A1D6B3T2;A0A1D6AD18	N-Term(iTRAQ4plex)	2112.07																																					4.562e-07	78.16	42.68	92.78	0
FTHFVDPAGASSGGPSGASPSLTGLAR	3	6	1	A0A1D5UMA7	N-Term(iTRAQ4plex)	2688.36	0.979405	2	2.08057				0.935303	1		1.0369	2	2.18966				1.14693	1		0.916643	2	3.52654				0.810342	1		1.17362	2	3.85103				1.10933	1		7.358e-07	78.14		45.87	0
GPDFATICNSVTSK	4	5	1	W5FIN0	N-Term(iTRAQ4plex); C8(Carbamidomethyl); K14(iTRAQ4plex)	1784.91	1.06966	1		1.02665	1		0.982064	2	5.02538	1.01967	1		1.0007	1		1.05547	2	2.45843	0.962059	1		1.02473	1		1.04433	2	0.627921	1.04213	1		1.05001	1		0.993729	2	10.9382	0.0001092	78.11	72.82	55.18	0
TMLYGGIYGYPSDQK	2	3	1	A0A1D5XM65	N-Term(iTRAQ4plex); M2(Oxidation); K15(iTRAQ4plex)	1996.99	0.938914	1		0.988655	1					1.33149	1		1.28942	1					0.83296	1		0.814846	1					0.757468	1		0.758283	1					0.0003544	78.11	66.68		0
VDKPLGLGGGLTVDIDANGR	17	3	1	Q6XW17	N-Term(iTRAQ4plex); K3(iTRAQ4plex)	2255.25	0.902417	5	7.5991	0.862607	6	3.14163	0.881411	6	13.4494	1.37921	5	13.7539	1.44096	6	4.51163	1.39419	6	16.0296	0.927191	5	13.1393	0.748707	6	14.7455	0.824867	6	6.56584	0.702742	5	12.5858	0.744104	6	25.5073	0.725805	6	22.1484	7.095e-07	78.09	78.88	89.74	0
QVAVMSAFFGPDQAATEEK	13	3	3	W5BGE9;A0A1D5UJL4;A0A1D6RIR6	N-Term(iTRAQ4plex); K19(iTRAQ4plex)	2314.16																																					8.256e-06	78.04	80.15	90.04	0
VVPGLIGGSADLASSNMTLLK	8	7	2	A0A1D6D2L5;A0A1D6BU60	N-Term(iTRAQ4plex); M17(Oxidation); K21(iTRAQ4plex)	2347.31																																					1.263e-05	78.02	69.96	46.12	0
QAQALAGGPLVQAR	6	6	2	W5AP51;A0A1D5UPP7	N-Term(iTRAQ4plex)	1523.88																																					0.0001967	77.96	71.94	75.87	0
KEWGVPSDLFGTLPGR	40	2	1	Q5S1S6	N-Term(iTRAQ4plex); K1(iTRAQ4plex)	2047.13	1.08195	13	12.7008	1.14042	12	8.85919	1.16088	15	6.48488	1.00117	13	7.07215	0.926206	12	8.94459	0.95069	15	5.97481	1.14804	13	11.9096	1.22566	12	18.4635	1.22808	15	11.2974	0.781166	13	20.414	0.774279	12	9.40479	0.802583	15	14.9987	3.855e-06	77.95	75.75	71.62	1
FALLADDLK	3	4	1	A0A1D5WL54	N-Term(iTRAQ4plex); K9(iTRAQ4plex)	1293.76	1.10147	1		1.11364	1		1.11211	1		1.18256	1		1.12582	1		1.14068	1		0.909302	1		1.01214	1		0.966115	1		0.744276	1		0.709655	1		0.737204	1		0.000894	77.94	77.89	77.91	0
DQVFSFDTFFVTSHEPYEGGILFK	8	7	1	A0A1D5WRR9	N-Term(iTRAQ4plex); K24(iTRAQ4plex)	3098.53	1.28836	4	9.32283	1.20018	3	2.96862	0.946431	1		0.997586	4	8.21084	1.02377	3	1.83827	1.06664	1		1.04306	4	4.05776	0.999074	3	32.8398	1.12783	1		0.707071	4	4.50372	0.710714	3	12.3317	0.946803	1		3.748e-07	77.94	33.76	32.86	0
ALQSVVSSLEVK	11	5	2	A0A077RX13;A0A1D6RQF2	N-Term(iTRAQ4plex); K12(iTRAQ4plex)	1547.93																																					3.146e-05	77.93	66.61	58.48	0
INGLVDGISGSWYIK	5	4	1	W5ASU4	N-Term(iTRAQ4plex); K15(iTRAQ4plex)	1910.06	1.08867	2	3.54641	1.12877	2	0.451037	1.05289	1		1.19829	2	10.9232	1.14686	2	0.0473873	1.16238	1		1.17113	2	16.5087	1.1406	2	6.06599	1.25191	1		0.473297	2	2.38788	0.526222	2	11.2961	0.509968	1		4.808e-06	77.92	71.38	46.45	0
LAYVALDYEQELENAK	6	2	1	W5FAY5	N-Term(iTRAQ4plex); K16(iTRAQ4plex)	2157.14	0.992847	1		0.89838	2	6.80378	0.937167	3	6.63526	1.22181	1		1.17842	2	1.85989	1.20026	3	3.38235	0.615698	1		0.610927	2	4.58616	0.64064	3	10.838	1.0933	1		1.279	2	1.18977	1.27471	3	9.54038	2.203e-14	77.91	85.33	70.94	0
MISPSNVAVDIGR	9	6	1	A0A1D6ANS4	N-Term(iTRAQ4plex)	1502.81	1.08565	3	6.35513	1.07098	3	7.3312	1.07809	3	5.18254	0.766846	3	1.16549	0.789121	3	13.2757	0.723401	3	2.00932	1.14184	3	7.71214	0.982056	3	3.96561	1.07691	3	1.2934	1.37442	3	5.71456	1.45116	3	1.08249	1.40166	3	1.11481	0.0001262	77.91	70.29	67.88	0
AIALHSQVITEFCK	21	2	1	H9C8A5	N-Term(iTRAQ4plex); C13(Carbamidomethyl); K14(iTRAQ4plex)	1905.05	1.08924	5	14.5817	1.19547	7	11.1959	1.09874	9	7.9309	0.689722	5	27.8706	0.788233	7	3.43413	0.746058	9	8.22961	1.97522	5	14.2366	1.73323	7	9.66656	1.79572	9	19.7603	0.615125	5	25.4364	0.585598	7	23.9328	0.575198	9	12.2561	9.814e-12	77.89	95.72	90.42	0
DANVNDQIILNK	6	7	1	A0A1D6AIC4	N-Term(iTRAQ4plex); K12(iTRAQ4plex)	1644.92	1.02278	2	7.09572	1.00347	2	2.63917	1.05712	2	6.44355	1.25613	2	2.54909	1.25068	2	0.559826	1.18816	2	3.24423	0.756728	2	9.17087	0.814448	2	4.87089	0.881344	2	6.69438	0.852915	2	3.14014	0.810515	2	1.42987	0.798101	2	9.45207	1.761e-05	77.89	60.26	72.57	0
VAGAGAVAADVLR	20	4	3	A0A1D5WIX4;A0A1D5WAA1;A0A1D5VED9	N-Term(iTRAQ4plex)	1313.77																																					2.849e-05	77.88	75.93	71.41	0
FVVTSDGSVLAK	6	4	1	A0A1D6AFN8	N-Term(iTRAQ4plex); K12(iTRAQ4plex)	1510.87	0.877026	1		0.882193	3	0.834649	0.959033	2	11.7861	1.40913	1		1.17893	3	13.3657	1.22639	2	16.6823	0.774597	1		0.83366	3	2.66421	0.900632	2	15.9993	0.750861	1		0.912774	3	25.0513	0.820302	2	11.1924	3.559e-05	77.86	82.18	84.81	0
GGLYSLDVASAYK	4	2	1	W5DXN4	N-Term(iTRAQ4plex); K13(iTRAQ4plex)	1631.89	0.848256	1		0.936756	2	2.9749	0.953685	1		1.06049	1		1.07146	2	6.8454	1.08522	1		0.761731	1		0.993534	2	16.5434	1.01298	1		1.45321	1		1.03688	2	32.3188	1.00981	1		4.637e-06	77.84	74.28	42.7	0
ADNASLSDEELK	2	2	1	A0A1D6C767	N-Term(iTRAQ4plex); K12(iTRAQ4plex)	1579.8	0.985571	1		1.00377	1					1.2721	1		1.24688	1					0.918016	1		0.96979	1					0.725531	1		0.671472	1					0.0001013	77.81	76.51		0
LGPLPSLEIPLGGGDVGR	5	1	1	A0A1D5VKG1	N-Term(iTRAQ4plex)	1891.08	1.00352	1		1.03896	2	6.76006	0.981258	2	12.8987	1.11826	1		0.955644	2	15.3644	0.845212	2	10.5266	0.60958	1		0.792367	2	42.335	0.88659	2	5.87742	1.27806	1		1.29483	2	9.90952	1.50403	2	25.7787	0.0002498	77.75	58.65	19.41	0
IFAEEAIAEFFDNPTVPR	31	3	2	A0A1D6B301;A0A1D6ARF6	N-Term(iTRAQ4plex)	2210.12																																					7.964e-17	77.73	89.74	86.88	0
SAELIGNAIANNPAFVALR	8	2	1	W5FEQ2	N-Term(iTRAQ4plex)	2085.16	0.946618	2	6.34005	0.931153	2	3.56015	1.00233	4	8.23153	0.831217	2	12.2792	0.957311	2	10.18	0.945237	4	10.4899	0.866744	2	0.331599	0.80788	2	15.1494	0.828102	4	15.4845	1.63315	2	16.8596	1.4546	2	7.72467	1.36242	4	4.30685	5.13e-14	77.73	79.52	76.95	0
GLGPISLAGDFDHDK	24	2	2	A0A1D5SSJ7;A0A1D5RWJ9	N-Term(iTRAQ4plex); K15(iTRAQ4plex)	1829.97																																					0.0001674	77.72	55.46	71.92	0
ASALIQHEFMPK	8	3	1	A0A1D5YR80	N-Term(iTRAQ4plex); M10(Oxidation); K12(iTRAQ4plex)	1675.91	0.891843	2	5.36542	1.05065	3	3.64907	1.02921	3	2.66072	1.21422	2	6.27566	1.09887	3	4.96573	1.07043	3	11.3942	1.06692	2	5.83649	0.989917	3	10.0607	1.14096	3	14.19	0.810958	2	18.4261	0.77561	3	6.52185	0.817513	3	0.27971	2.086e-05	77.67	58.52	77.18	0
HVVTIDGYK	7	5	1	W5AJS8	N-Term(iTRAQ4plex); K9(iTRAQ4plex)	1319.75	0.985983	2	5.70763	0.967647	3	1.13684	0.967362	2	4.94986	1.16552	2	3.99044	1.08893	3	6.46252	1.20772	2	3.99147	1.08491	2	5.74382	1.05857	3	6.1391	1.06179	2	2.58332	0.761725	2	13.7636	0.900528	3	5.60951	0.711747	2	18.1224	0.01092	77.66	77.38	77.76	0
GQMEAWDGPALLLFSDGR	1	6	2	A0A1D5UEG1;A0A1D5UWH3	N-Term(iTRAQ4plex); M3(Oxidation)	2123.04																																					5.159e-06	77.66			0
IIVDTFESLGFNVYGAK	6	9	1	A0A1D5XDV2	N-Term(iTRAQ4plex); K17(iTRAQ4plex)	2161.17	1.14082	3	4.37799	1.0763	3	5.33383				1.22047	3	5.3208	1.33562	3	3.34278				0.778051	3	3.20552	0.813783	3	1.22106				0.823709	3	0.166055	0.592476	3	9.31133				7.592e-05	77.61	74.12		0
FNSVSFSGK	16	3	2	A0A1D6CAZ2;A0A1D6BNX9	N-Term(iTRAQ4plex); K9(iTRAQ4plex)	1260.68																																					1.111e-06	77.6	78.66	78.16	0
LQDWYNPGSMGK	25	4	1	A0A1D6AWF0	N-Term(iTRAQ4plex); K12(iTRAQ4plex)	1683.84	1.20861	9	4.98954	1.21532	8	11.1735	1.22079	8	7.22867	0.952535	9	6.27198	0.943401	8	7.2671	0.882244	8	9.89645	1.20191	9	6.10553	1.16376	8	6.87865	1.23922	8	7.003	0.75351	9	10.2397	0.727826	8	16.7969	0.782875	8	7.99492	7.464e-05	77.6	73.26	77.29	0
EENDLFDTMDDWLR	20	2	1	B2CHJ7	N-Term(iTRAQ4plex); M9(Oxidation)	1958.86	0.819875	8	14.5882	0.855905	5	12.9587	0.872368	7	12.3255	1.3705	8	12.9006	1.30112	5	17.7479	1.21854	7	14.2357	0.589401	8	25.2934	0.580284	5	25.5557	0.67225	7	19.7791	1.14876	8	9.5297	1.20421	5	6.1386	1.18556	7	2.56371	0.0003103	77.58	73.65	66.74	0
TLGLQSLPVAFGMETAK	4	5	1	A0A1D5RX33	N-Term(iTRAQ4plex); K17(iTRAQ4plex)	2051.14	1.07749	2	1.98405	1.15588	1		1.18266	1		1.1406	2	2.75865	1.08071	1		1.05368	1		0.920917	2	0.784941	0.921012	1		0.847204	1		0.84354	2	2.73769	0.822911	1		0.914426	1		4.913e-15	77.57	80.16	69.01	0
ESLGEGDAAGDSASFR	4	3	1	A0A1D5YM41	N-Term(iTRAQ4plex)	1712.78	1.01187	1		1.03193	2	8.92052	1.0458	1		1.00318	1		1.00166	2	2.72421	1.00006	1		0.845346	1		0.879567	2	12.9962	0.775623	1		1.26058	1		1.17104	2	5.82221	1.26514	1		2.96e-08	77.55	66.98	97.75	0
YTSDGEAAEAK	59	5	1	W5FL09	N-Term(iTRAQ4plex); K11(iTRAQ4plex)	1429.71	1.06126	21	15.0171	1.12718	20	11.0999	1.0315	18	12.8985	1.19587	21	8.50304	1.24433	20	8.73376	1.23321	18	5.60176	1.05481	21	13.3333	0.975442	20	11.9344	1.02626	18	12.0766	0.564181	21	22.905	0.602989	20	35.0428	0.560153	18	36.1622	4.214e-09	77.54	79.67	76.66	0
DGMTALDQTLYGPR	9	2	1	A0A1D5RS02	N-Term(iTRAQ4plex); M3(Oxidation)	1697.83	0.880088	3	14.457	0.852874	3	10.8517	0.886071	3	9.96845	1.00848	3	8.12768	1.11619	3	5.62131	1.06269	3	11.7955	0.862175	3	5.7756	0.840654	3	1.21184	0.849091	3	3.93052	1.19752	3	0.291402	1.15517	3	0.0198158	1.15387	3	4.30241	2.861e-05	77.54	73.25	74.91	0
LELQEVVDFLK	55	4	1	A0A1D6BKU8	N-Term(iTRAQ4plex); K11(iTRAQ4plex)	1620.95	1.35283	21	6.38808	1.30714	16	7.17005	1.36323	18	10.3844	0.896481	21	9.45214	0.905069	16	6.30144	0.87541	18	7.43639	1.16116	21	14.429	1.11039	16	9.66666	1.15545	18	12.199	0.722268	21	24.6358	0.665465	16	11.5207	0.657914	18	15.9914	2.046e-13	77.53	84.57	81.87	0
SFNTDLAAAPSK	6	1	1	A0A1D6DKE3	N-Term(iTRAQ4plex); K12(iTRAQ4plex)	1509.83	0.936106	3	0.871638	0.964281	1		0.96905	2	0.705031	1.05154	3	1.19108	1.12138	1		1.10205	2	4.20714	1.00265	3	0.441428	0.971318	1		0.945685	2	5.2706	1.10672	3	3.05071	0.958673	1		1.01912	2	2.96588	6.72e-05	77.44	64.48	73.57	0
AGATALFQQEGK	7	4	2	A0A096UME1;A0A1D5USX9	N-Term(iTRAQ4plex); K12(iTRAQ4plex)	1508.84																																					1.918e-06	77.38	73.28	78.23	0
HADFPGSNNGTGLFQTIVGLK	4	4	1	A0A1D6DFN1	N-Term(iTRAQ4plex); K21(iTRAQ4plex)	2461.3	0.739545	2	5.64382	0.82637	1		0.992021	1		1.56334	2	1.98559	1.42618	1		1.01914	1		0.650706	2	9.43463	0.789837	1		0.917922	1		0.761646	2	7.7664	0.745301	1		1.1694	1		4.998e-05	77.36	53.69	13.12	0
IQFFNDFAQLIGDER	22	4	2	A0A1D6BKF0;A0A1D6CL88	N-Term(iTRAQ4plex)	1957																																					2.306e-05	77.33	65.99	77.66	0
IQSQSLIDNPDQR	5	6	2	A0A1D5WTK6;A0A1D5VIG5	N-Term(iTRAQ4plex)	1657.87																																					1.368e-13	77.32	95.78	67.34	0
NTDFVAYSGEGFK	135	4	1	Q00434	N-Term(iTRAQ4plex); K13(iTRAQ4plex)	1722.86	1.13262	45	5.04138	1.10197	41	6.80106	1.12131	49	7.49529	1.04848	45	4.91082	1.00439	41	11.0837	1.02836	49	7.34661	1.11233	45	7.87897	1.13255	41	11.1606	1.08506	49	9.40442	0.746584	45	17.6664	0.798797	41	23.0151	0.745103	49	24.9091	1.384e-05	77.27	72.3	75.14	0
ELSETDSIYDSEK	7	6	2	P08823;A0A1D5UD54	N-Term(iTRAQ4plex); K13(iTRAQ4plex)	1803.88																																					9.612e-06	77.24	74.4	73.82	0
IGLFGGAGVGK	224	11	3	A0A1D5VZ33;Q41534;P20858	N-Term(iTRAQ4plex); K11(iTRAQ4plex)	1263.77																																					2.647e-05	77.22	77.09	77.71	0
KIVDILVEQGIVPGIK	48	12	3	C0KTA6;W5EDL3;A0A0F7IN65	N-Term(iTRAQ4plex); K1(iTRAQ4plex); K16(iTRAQ4plex)	2153.37																																					7.432e-06	77.2	77.3	77.38	1
EQTVAGTVHHLTLEALEAGR	6	4	1	A0A1D5VJ56	N-Term(iTRAQ4plex)	2276.21	0.965856	2	7.18985	0.983829	2	10.8574	0.989991	2	7.20623	0.989299	2	2.65804	0.968244	2	7.69013	0.91355	2	5.24201	0.96284	2	4.24718	1.00433	2	16.9106	1.01542	2	16.3512	1.2363	2	0.513222	1.17076	2	14.079	1.26388	2	12.8231	2.407e-07	77.13	48.75	56.37	0
VSGLGNLPVWFEAGATK	7	3	3	W5G9W6;W5GYP4;A0A1D6ARV8	N-Term(iTRAQ4plex); K17(iTRAQ4plex)	2034.13																																					2.062e-06	77.07	74.93	73.08	0
AILSEFTEIPVENR	25	6	2	A0A191VYY7;A0A1D6CBM2	N-Term(iTRAQ4plex)	1761.95																																					1.043e-06	77.05	81.03	81.12	0
NLQDIIAILGMDELSEDDKMTVAR	7	4	1	Q41534	N-Term(iTRAQ4plex); M11(Oxidation); K19(iTRAQ4plex); M20(Oxidation)	3010.53	1.17338	3	4.3676	1.22751	1		0.946498	3	0.772544	1.11172	3	12.933	1.01917	1		1.33739	3	9.22857	1.01421	3	4.19524	0.976573	1		0.718554	3	28.4423	0.680962	3	20.1548	0.788856	1		0.896492	3	14.9969	6.696e-06	77.05	48.96	65.87	1
YAAISQDNGLVPIVEPEILLDGEHGIER	14	5	1	W5FL09	N-Term(iTRAQ4plex)	3191.67	1.11721	6	5.92555	1.08316	4	6.3278	1.09434	4	2.68342	1.07914	6	9.5854	1.09107	4	4.01737	1.06428	4	4.46792	0.840909	6	22.7571	0.79756	4	16.702	0.842546	4	4.79954	0.981188	6	16.3582	0.983043	4	25.6255	1.02652	4	0.84139	2.928e-08	77.04	66.15	85.94	0
GQAGGLTFFAPSEER	12	4	1	A0A1D6BKU8	N-Term(iTRAQ4plex)	1710.85	0.834195	4	4.27152	0.75259	4	20.1416	0.802518	4	6.0081	0.753134	4	19.8735	0.754073	4	24.3648	0.791418	4	28.1444	0.689766	4	16.858	0.726122	4	17.9633	0.735838	4	11.9569	1.94222	4	29.2165	2.06673	4	36.3883	1.93405	4	31.6997	1.868e-07	77.02	73.24	71	0
MPADLIISAEK	8	1	1	A0A1D6DKE3	N-Term(iTRAQ4plex); M1(Oxidation); K11(iTRAQ4plex)	1491.84	0.93349	2	9.42579	0.857619	3	6.42288	0.843799	3	0.668864	1.14481	2	17.317	1.23195	3	1.15254	1.2334	3	3.43127	0.883403	2	2.37317	0.953187	3	4.31423	0.892798	3	1.88463	1.03338	2	26.3742	0.912976	3	0.697913	0.95132	3	1.48453	0.002414	76.99	73.61	76.9	0
GVCSNFLCDLKPGSEVK	31	6	2	A0A1D6AEP1;A0A1D6BF30	N-Term(iTRAQ4plex); C3(Carbamidomethyl); C8(Carbamidomethyl); K11(iTRAQ4plex); K17(iTRAQ4plex)	2342.22																																					1.591e-05	76.97	70.96	79.63	0
YASPVPVHVDHTAILEAPETR	3	3	1	A0A1D6RW71	N-Term(iTRAQ4plex)	2446.29	0.988944	2	1.36506				1.08087	1		0.915259	2	0.260662				1.00446	1		1.00883	2	2.12751				0.80096	1		1.30199	2	3.29157				1.18606	1		4.709e-07	76.95		55.83	0
GAVEVTVATK	5	2	1	A0A1D5UGI9	N-Term(iTRAQ4plex); K10(iTRAQ4plex)	1262.76	0.819549	2	9.72536	0.849206	1		0.828624	2	7.03955	1.03892	2	1.95052	1.05033	1		1.00673	2	4.24992	0.968779	2	4.83156	0.99556	1		1.03596	2	6.62816	1.33284	2	8.53735	1.22478	1		1.29875	2	4.87602	5.953e-10	76.91	80.23	66.61	0
YFEVILVDVAHSAVR	8	4	1	A0A1D5UYA3	N-Term(iTRAQ4plex)	1862.02	0.943516	3	1.17047	0.991972	2	4.08825	0.941504	3	5.47425	0.928364	3	8.27179	0.926253	2	2.26185	0.916007	3	1.62892	0.945159	3	14.1602	0.94704	2	2.35205	0.964222	3	6.13924	1.32078	3	2.37339	1.30868	2	2.79958	1.2962	3	14.1095	3.936e-06	76.9	81.39	81.29	0
ITADDAPGETWHMVFSTDGEVPYK	12	2	1	A0A1D6BXL7	N-Term(iTRAQ4plex); K24(iTRAQ4plex)	2954.4	1.38445	5	18.2258	1.53622	4	5.74976	1.46547	3	9.89452	0.822215	5	17.4307	0.877458	4	9.10716	0.766533	3	4.00254	1.10011	5	13.7522	0.920888	4	24.0869	1.19835	3	6.89683	0.7729	5	8.23622	0.752022	4	6.6695	0.737863	3	26.457	0.0001244	76.84	44.32	38.17	0
NLLCDLGPSFIK	5	3	2	W5EB01;W5ER46	N-Term(iTRAQ4plex); C4(Carbamidomethyl); K12(iTRAQ4plex)	1664.94																																					8.945e-12	76.83	86.39	80.25	0
IIADEGVLALWK	8	4	1	A0A077RY29	N-Term(iTRAQ4plex); K12(iTRAQ4plex)	1615.97	0.999802	4	8.92858	1.00037	3	1.62345	0.916379	1		1.12517	4	9.89765	1.12762	3	1.71169	1.19334	1		1.08061	4	6.85365	1.0651	3	7.61202	1.06226	1		0.807084	4	3.71442	0.819608	3	5.85441	0.813617	1		1.356e-13	76.83	81.46	53.02	0
IAVLTTLAAVGLFGSQR	8	4	2	W5F9P6;A0A1D5YHX0	N-Term(iTRAQ4plex)	1861.1																																					2.985e-13	76.81	87.92	87.51	0
VYESYLYYEK	27	5	2	W5GZB9;A0A1D6AK58	N-Term(iTRAQ4plex); K10(iTRAQ4plex)	1644.84																																					6.359e-05	76.72	71.84	76.13	0
AIINDVLILK	39	5	2	W5FVP1;A0A1D5X3D0	N-Term(iTRAQ4plex); K10(iTRAQ4plex)	1399.91																																					0.0005059	76.69	76.73	76.63	0
QAQAALAAGTSPGFR	6	1	1	A0A1D5X4W9	N-Term(iTRAQ4plex)	1589.85	0.837588	2	10.5779	0.841673	2	13.6392	0.869214	2	10.404	0.861356	2	10.425	0.844056	2	17.7685	0.800067	2	21.619	0.986644	2	21.7776	1.05482	2	21.1286	1.06634	2	15.6459	1.60881	2	9.46823	1.53874	2	5.45609	1.57851	2	2.62247	6.212e-06	76.69	72.22	73.06	0
DLALQISNLQSK	4	2	1	A0A1D6RQF2	N-Term(iTRAQ4plex); K12(iTRAQ4plex)	1617.94	1.11844	2	6.24362	1.03932	1		1.04462	1		1.05829	2	2.60884	1.1133	1		1.10886	1		1.15839	2	6.99794	1.14451	1		1.10663	1		0.716597	2	4.63466	0.708942	1		0.755976	1		0.0001347	76.61	61.98	45.98	0
ILYEEIDYINEGK	5	5	1	A0A1D5YEP7	N-Term(iTRAQ4plex); K13(iTRAQ4plex)	1886.99	1.06432	2	8.17118	1.11819	1		1.07729	2	13.6048	1.18764	2	1.49051	1.20236	1		1.18982	2	0.546388	1.05461	2	2.36871	1.05817	1		1.03804	2	4.88758	0.635533	2	27.7337	0.516662	1		0.594663	2	44.5109	2.488e-13	76.6	90.34	85.52	0
YPGGAFDPLGFSK	70	6	2	W5HDU4;A0A1D6D3F7	N-Term(iTRAQ4plex); K13(iTRAQ4plex)	1643.87																																					0.000197	76.59	89.92	94.99	0
AVGVSNYGPK	3	6	1	A0A1D5RT77	N-Term(iTRAQ4plex); K10(iTRAQ4plex)	1279.72	0.890364	1		0.923316	1		0.908991	1		1.15483	1		1.13893	1		1.14927	1		1.11979	1		1.08643	1		1.08596	1		0.88407	1		0.872737	1		0.883155	1		0.0003122	76.58	71.8	59.17	0
AHGGVSVFGGVGER	401	3	1	P20858	N-Term(iTRAQ4plex)	1472.77	1.08742	114	7.05744	1.09985	142	6.8209	1.1093	143	8.08807	0.897299	114	8.23324	0.889881	142	8.85528	0.895736	143	9.03112	1.18722	114	8.34254	1.19147	142	10.1782	1.18934	143	8.21245	1.01082	114	11.8255	0.994007	142	10.9568	0.99494	143	10.6731	0.0002515	76.53	72.97	66.19	0
GHYLNATAGTCEEMIK	20	8	1	P11383	N-Term(iTRAQ4plex); C11(Carbamidomethyl); K16(iTRAQ4plex)	2083.03	0.961718	6	2.92779	1.12267	7	7.91376	1.06325	7	9.88594	1.03774	6	17.7506	0.97712	7	12.0093	0.997778	7	9.65619	1.12701	6	21.8124	1.1879	7	11.7545	1.05202	7	10.8212	0.782953	6	8.18387	0.735364	7	9.18056	0.815107	7	25.0328	1.898e-11	76.52	79.05	65.96	0
YIGQSFITTLSHTNR	12	1	1	P05312	N-Term(iTRAQ4plex)	1882	1.0134	3	2.13572	1.01031	5	4.70691	1.07781	4	3.91246	0.690574	3	13.4433	0.702825	5	15.225	0.717793	4	3.3158	1.31714	3	5.52417	1.3498	5	4.41414	1.23737	4	6.71014	1.41953	3	13.717	1.38263	5	10.1643	1.34501	4	13.5922	8.958e-06	76.48	51.88	50.14	0
AADSSPPAAPASSSGAADDK	12	2	1	A0A1D5XPG3	N-Term(iTRAQ4plex); K20(iTRAQ4plex)	2061	1.21765	4	11.7249	1.09062	5	10.8149	1.18912	3	16.3709	1.10051	4	13.676	1.03762	5	14.3006	1.14987	3	4.01281	0.983962	4	25.5924	0.976752	5	47.6222	0.922654	3	20.4078	0.592518	4	18.7359	0.633065	5	30.9993	0.558721	3	47.2902	1.896e-07	76.44	75	72.54	0
DAVTHLTDAQEWAGGGSMVGAVLGSTK	2	3	1	W5C050	N-Term(iTRAQ4plex); M18(Oxidation); K27(iTRAQ4plex)	2962.48	0.900265	1					1.00492	1		1.42462	1					1.36581	1		0.833658	1					0.959735	1		0.635077	1					0.470216	1		3.764e-06	76.44		73.49	0
YDDIDGYLANISLLK	6	2	1	A0A1D6BPE3	N-Term(iTRAQ4plex); K15(iTRAQ4plex)	2001.08	1.11138	2	2.65144	1.14739	2	4.63107	1.18637	2	10.5886	1.02146	2	0.987789	1.04591	2	4.29811	1.03507	2	4.96445	0.977942	2	1.08941	0.971766	2	12.0057	0.984948	2	3.17541	0.967135	2	1.13716	0.846629	2	5.48563	0.794345	2	30.0401	5.954e-06	76.4	74.35	78.18	0
YAPTTSPLSIEK	3	9	1	A0A0B5E940	N-Term(iTRAQ4plex); K12(iTRAQ4plex)	1594.89	1.05819	1		1.03451	1		1.03842	1		0.997548	1		0.948465	1		0.999617	1		0.931829	1		0.961604	1		0.895653	1		1.12733	1		1.19679	1		1.16385	1		0.0001187	76.39	80.3	99.55	0
AFASIAGSISGQPPLK	58	3	2	W5A2K2;A0A1D5SQ35	N-Term(iTRAQ4plex); K16(iTRAQ4plex)	1832.05																																					6.971e-14	76.37	91.52	76.58	0
GEICDVNGICVDATEDELFK	26	1	1	A0A1D6DME9	N-Term(iTRAQ4plex); C4(Carbamidomethyl); C10(Carbamidomethyl); K20(iTRAQ4plex)	2572.21	0.99745	11	2.71345	0.987385	9	10.1207	1.01742	6	10.4674	1.18224	11	10.1163	1.16494	9	9.89778	1.24009	6	9.99374	0.810179	11	17.4934	0.846229	9	24.9458	0.780241	6	12.0439	0.885991	11	28.6662	0.723878	9	18.0519	0.844959	6	19.9372	1.404e-06	76.36	82.15	84.91	0
ILMVGLDAAGK	6	14	2	A0A1D5YN62;A0A1D6DIT9	N-Term(iTRAQ4plex); K11(iTRAQ4plex)	1375.82																																					0.0003255	76.34	76.18	66.1	0
EVAGFAPYEK	6	8	1	A0A1D5S0F0	N-Term(iTRAQ4plex); K10(iTRAQ4plex)	1398.75	0.990731	2	3.4174	0.980409	2	1.3878	0.97607	2	2.04417	1.10358	2	0.997843	1.12523	2	0.230461	1.12829	2	1.30331	1.0331	2	4.11926	1.05486	2	3.68494	1.05536	2	2.86139	0.924484	2	2.85977	0.850443	2	1.57056	0.859618	2	3.23613	0.0002985	76.33	76.28	69.05	0
ITADDAPGETWHMVFSTDGEVPYK	18	2	1	A0A1D6BXL7	N-Term(iTRAQ4plex); M13(Oxidation); K24(iTRAQ4plex)	2970.41	1.39592	4	12.8044	1.3575	7	17.6501	1.37385	7	23.2823	0.946938	4	21.1273	1.06174	7	7.51792	0.973863	7	16.4726	0.909958	4	9.90867	0.99374	7	5.17092	0.968609	7	7.69073	0.767891	4	11.3223	0.628763	7	4.51724	0.665322	7	22.0054	1.409e-14	76.32	87.81	83.96	0
TVLIMELINDIAK	105	1	1	A0A1D5WJS1	N-Term(iTRAQ4plex); M5(Oxidation); K13(iTRAQ4plex)	1777.04	1.3127	31	7.99408	1.3246	39	7.83064	1.30083	35	11.9021	0.895201	31	12.3055	0.898066	39	9.06049	0.899339	35	9.70634	1.24192	31	8.48273	1.24597	39	7.71152	1.24796	35	10.0785	0.637247	31	28.0484	0.696409	39	20.5568	0.644761	35	27.6006	9.102e-14	76.31	91.95	78.08	0
IVLDFLGLVEK	10	6	1	A0A1D5WMM0	N-Term(iTRAQ4plex); K11(iTRAQ4plex)	1533.95	0.993223	4	6.06399	0.95745	3	2.48667	1.03345	3	8.2812	1.13945	4	6.15476	1.15179	3	1.3778	1.13037	3	3.07139	1.09146	4	13.2259	1.03219	3	1.33803	1.07436	3	3.22884	0.830926	4	3.19561	0.8663	3	16.3434	0.782883	3	5.53462	0.0002676	76.31	65.83	75.08	0
QGIISSSAAETGYLQDLVYK	5	1	1	A0A1D5SQB6	N-Term(iTRAQ4plex); K20(iTRAQ4plex)	2431.31	1.04003	1		1.11845	2	5.93694	1.10937	2	6.99749	1.0812	1		1.00144	2	12.1321	0.985926	2	11.5851	0.980359	1		0.8625	2	21.1581	0.956112	2	14.8203	0.950061	1		1.05715	2	13.8777	1.018	2	18.1815	7.976e-12	76.3	94.41	83.58	0
IGLAGLAVMGQNLALNIAEK	3	9	1	A0A1D6D541	N-Term(iTRAQ4plex); K20(iTRAQ4plex)	2284.34	1.2633	1		1.30236	1		1.41718	1		1.04189	1		0.902698	1		0.829512	1		1.01561	1		1.09695	1		1.14671	1		0.6885	1		0.7923	1		0.734383	1		1.429e-12	76.28	80.08	78.17	0
VFLDSGDLLLGLQSLK	8	2	1	W5FEQ2	N-Term(iTRAQ4plex); K16(iTRAQ4plex)	2006.18	0.988422	3	5.37652	0.983118	2	2.15096	0.972919	3	7.76434	1.12347	3	2.19126	1.1224	2	0.791038	1.16788	3	3.69169	1.10947	3	5.03801	1.00348	2	6.26744	1.00161	3	14.1913	0.835968	3	3.28524	0.898637	2	7.93645	0.903462	3	0.749786	1.666e-06	76.26	78.21	80.95	0
ALEALMATPGLK	13	3	1	A0A1D6S9T8	N-Term(iTRAQ4plex); M6(Oxidation); K12(iTRAQ4plex)	1518.87	0.967799	6	11.9838	0.922286	3	4.12357	0.973596	4	0.692796	1.00198	6	5.39354	0.974967	3	10.5002	0.97398	4	6.36126	0.984215	6	11.2984	1.05403	3	19.1924	0.943783	4	2.60997	0.95481	6	8.49019	0.91288	3	1.30113	1.09249	4	28.35	8.001e-11	76.23	86.2	73.62	0
KVQTAQPYGPGGGVVFK	36	3	1	W5G6S0	N-Term(iTRAQ4plex); K1(iTRAQ4plex); K17(iTRAQ4plex)	2165.24	1.33345	11	24.308	1.26022	10	18.5623	1.26088	15	28.5635	0.874856	11	17.3179	0.888569	10	12.7593	0.922061	15	10.1781	1.13521	11	17.8675	1.04874	10	10.1366	1.0176	15	16.762	0.665288	11	11.2445	0.751926	10	37.9223	0.710599	15	18.2376	1.564e-06	76.23	65.84	74.28	1
GAGAGAEQGGGNR	4	1	1	A0A1D5TB56	N-Term(iTRAQ4plex)	1245.61	0.624642	2	20.532	0.503957	1		0.672753	1		0.871441	2	13.5549	1.02631	1		0.947847	1		0.834264	2	2.64739	0.926146	1		0.959783	1		2.01039	2	18.5871	1.80268	1		1.69281	1		4.611e-05	76.23	41.47	60.74	0
YASGTNPITGVSTR	3	2	1	W5G6X5	N-Term(iTRAQ4plex)	1567.82	0.723941	1		0.848898	1		1.00583	1		0.915344	1		0.920846	1		0.882199	1		0.929637	1		1.01773	1		1.0897	1		1.73498	1		1.44694	1		1.24433	1		5.432e-05	76.2	75.22	11.3	0
LPYDVLATDYDNYAVVSGAK	12	7	2	Q38JB3;A0A1D6RPF7	N-Term(iTRAQ4plex); K20(iTRAQ4plex)	2462.27																																					1.833e-06	76.19	87.99	100.68	0
IAQIPVSEAYLGR	98	1	1	P12112	N-Term(iTRAQ4plex)	1560.89	1.01026	33	7.41367	1.04338	33	7.64055	1.04239	32	9.57957	1.00152	33	6.66549	1.01085	33	7.04186	0.988814	32	10.5841	1.02041	33	10.9742	1.01849	33	10.9599	1.01707	32	8.92275	1.06068	33	20.7868	1.00814	33	25.0717	1.00806	32	26.4799	7.13e-10	76.09	75.76	70.16	0
CSGEGIYFAAK	6	11	1	A0A1D6ANS4	N-Term(iTRAQ4plex); C1(Carbamidomethyl); K11(iTRAQ4plex)	1490.76	1.22977	1		1.19232	2	0.221368	1.15185	3	4.15653	0.96893	1		1.00162	2	1.52944	0.978643	3	1.00439	1.33752	1		1.21439	2	6.06171	1.23608	3	3.84013	0.568139	1		0.643456	2	6.87808	0.669907	3	18.9781	1.76e-06	76.01	75.65	78.75	0
LTGLHETASISDFSWGVANR	14	7	2	C7DPL4;A0A1D5TVU1	N-Term(iTRAQ4plex)	2305.17																																					7.756e-07	76	57.24	70.63	0
VTPAHPSYAEMVSEAIAALK	51	13	1	A0A1D5YHQ2	N-Term(iTRAQ4plex); K20(iTRAQ4plex)	2373.28	1.29576	19	20.2986	1.35869	17	18.0299	1.33609	15	17.3216	0.867376	19	15.4712	0.821597	17	12.4636	0.820908	15	6.95614	1.53138	19	8.67015	1.52544	17	15.2858	1.61173	15	7.66082	0.542505	19	23.6775	0.524161	17	18.3171	0.502055	15	26.5208	5.801e-07	75.98	76.8	68.13	0
LLADDLFLAK	15	7	1	A0A1D5RQS5	N-Term(iTRAQ4plex); K10(iTRAQ4plex)	1406.85	0.899902	4	3.70111	0.941527	5	8.93868	0.952049	6	6.66712	1.3799	4	6.97421	1.32055	5	3.38356	1.35998	6	6.92698	0.959416	4	6.97248	0.962423	5	5.39129	0.909435	6	8.90106	0.62549	4	15.7166	0.66551	5	26.2965	0.579435	6	17.5817	0.0003929	75.96	73.89	69.6	0
FVANQSQYTLDK	5	2	2	A0A1D6B6M2;A0A1D6AKP9	N-Term(iTRAQ4plex); K12(iTRAQ4plex)	1701.9																																					1.989e-06	75.92	62.81	92.34	0
ALQHYAELPDIK	5	6	2	A0A1D5ZA24;A0A1D5X106	N-Term(iTRAQ4plex); K12(iTRAQ4plex)	1685.95																																					7.087e-05	75.9	53.62	51.2	0
APCIVFIDEIDAVGR	29	5	1	A0A1D6BKU8	N-Term(iTRAQ4plex); C3(Carbamidomethyl)	1818.96	1.19154	9	7.31348	1.21214	12	5.29705	1.17244	8	6.20873	0.756357	9	11.5087	0.789146	12	24.1048	0.861	8	4.78653	1.24988	9	4.91179	1.16468	12	10.3395	1.14716	8	10.1313	1.0607	9	6.08078	1.08243	12	11.1509	1.0424	8	8.02943	3.88e-06	75.85	78.87	82.68	0
LTVNFVLPYK	3	3	1	A0A1D5UEB9	N-Term(iTRAQ4plex); K10(iTRAQ4plex)	1481.9	0.941827	1		0.973538	1		0.96425	1		1.00257	1		1.02476	1		0.993092	1		1.33086	1		1.23988	1		1.32651	1		0.900933	1		0.874027	1		0.873676	1		0.0003218	75.85	63.09	58.72	0
LIADYNSMDIWDFNEK	4	3	1	W5CRX9	N-Term(iTRAQ4plex); M8(Oxidation); K16(iTRAQ4plex)	2278.09	1.25894	1		1.17232	2	7.20851	1.22492	1		1.16574	1		1.04269	2	8.45385	1.07763	1		0.836674	1		0.945455	2	2.78037	1.01899	1		0.630899	1		0.826005	2	31.3253	0.652704	1		1.356e-05	75.84	79.64	82.03	0
LSSELVDAAK	6	4	1	A0A077RQZ2	N-Term(iTRAQ4plex); K10(iTRAQ4plex)	1320.76	1.07794	2	1.85836	1.08237	2	0.230034	1.0966	2	2.77083	1.14853	2	0.492578	1.16932	2	2.58435	1.18693	2	0.160934	1.02054	2	2.22951	0.956704	2	0.0468192	0.957441	2	1.81533	0.734987	2	2.2195	0.721283	2	8.26901	0.679981	2	3.11529	0.0002044	75.83	75.93	76.01	0
DEQEFIETNPLLNK	25	2	2	W5FCQ7;A0A1D5ZQH0	N-Term(iTRAQ4plex); K14(iTRAQ4plex)	1978.03																																					9.008e-06	75.83	72.09	78.14	0
GMLEDGTVFDSSYGR	6	7	1	A0A1D6BHP3	N-Term(iTRAQ4plex)	1777.82	0.955902	2	17.9719	0.914042	2	29.2402	0.943916	2	29.7173	0.854563	2	7.26155	0.846922	2	4.61944	0.814368	2	3.06891	0.845313	2	19.8676	0.922398	2	32.3753	0.955215	2	38.4799	1.58515	2	17.2281	1.49648	2	38.3426	1.45946	2	46.9286	2.901e-07	75.82	69.48	81.2	0
SEVPEYLNGEVPGDYGYDPFGLGK	22	2	1	A0A096URP1	N-Term(iTRAQ4plex); K24(iTRAQ4plex)	2890.4	1.16876	8	12.2718	1.08652	5	12.0315	1.12416	9	20.2397	1.26903	8	11.2087	1.32982	5	4.88462	1.18121	9	15.4976	0.716394	8	19.9526	0.701885	5	11.3108	0.730626	9	9.62294	0.672203	8	11.1598	0.767035	5	36.4942	0.880197	9	24.9793	1.013e-06	75.82	64.27	82.92	0
SSDATAVSANVVVDER	9	3	1	A0A1D6DHJ2	N-Term(iTRAQ4plex)	1763.89	0.990216	4	4.44934	1.03594	2	3.47759	0.887786	3	1.08387	1.05055	4	5.25384	0.993912	2	9.22526	1.04655	3	16.2808	0.78012	4	10.9894	0.996012	2	34.2372	0.860111	3	29.4922	1.2151	4	12.063	1.04143	2	18.589	1.17042	3	17.1721	2.004e-14	75.8	77.12	67.19	0
LENALVQAVALLR	20	1	1	A0A1D6DKE3	N-Term(iTRAQ4plex)	1553.95	1.02202	6	7.92254	0.965523	7	11.5455	1.05402	7	5.76742	0.57239	6	19.1097	0.588577	7	8.12362	0.598258	7	17.7384	1.01446	6	6.59559	0.979664	7	5.62964	0.970831	7	1.16436	1.83288	6	7.04959	1.89418	7	10.3004	1.77009	7	19.1488	0.0001038	75.8	74.4	71.05	0
SILASDSWNTK	2	11	2	A0A077S683;A0A1D5V8T1	N-Term(iTRAQ4plex); K11(iTRAQ4plex)	1509.82																																					0.0004915	75.78		47.35	0
IPLILGIWGGK	45	29	2	A0A078BQY4;A0A1D6S090	N-Term(iTRAQ4plex); K11(iTRAQ4plex)	1454.93																																					0.0006578	75.77	63.6	75.62	0
AQNLLASENASAADAEEVR	4	1	1	A0A1D5YRH9	N-Term(iTRAQ4plex)	2103.04	1.06966	1		0.909728	1		0.937208	2	26.6645	0.982227	1		1.20328	1		0.9457	2	5.36446	0.763329	1		0.935852	1		0.826835	2	0.284403	1.29853	1		0.912499	1		1.41485	2	30.4831	9.191e-07	75.77	60.92	94.38	0
SAAGGLNAGK	5	9	1	Q1KMU9	N-Term(iTRAQ4plex); K10(iTRAQ4plex)	1133.65	0.89938	1		0.943138	2	8.60296	0.972237	2	16.5274	0.850362	1		0.807204	2	14.6024	0.834487	2	3.98761	1.45987	1		1.49822	2	28.32	1.43322	2	8.95187	1.12166	1		1.04415	2	6.2126	1.04608	2	3.27575	2.567e-05	75.71	81.63	81.75	0
AICIVHNETATGVTNDLHAVR	3	3	1	A0A1D6BXG5	N-Term(iTRAQ4plex); C3(Carbamidomethyl)	2435.27	0.955806	1		1.06311	1		1.01962	1		1.16594	1		1.12751	1		1.10328	1		0.920107	1		1.01416	1		0.930561	1		0.962172	1		0.773006	1		0.964389	1		2.961e-08	75.7	54.02	77.52	0
GDPTYLVVESDK	60	6	2	A0A1D5V1U8;A0A1D6CSS0	N-Term(iTRAQ4plex); K12(iTRAQ4plex)	1610.85																																					2.86e-12	75.69	87.52	75.44	0
SITSGFGVLLK	9	2	1	A0A1D6BAX2	N-Term(iTRAQ4plex); K11(iTRAQ4plex)	1409.86	0.976356	3	6.90296	1.00302	2	2.06413	0.97983	4	5.51381	1.00011	3	1.53057	1.00019	2	1.66469	1.0001	4	2.92371	1.11113	3	10.219	1.06714	2	7.86339	1.13457	4	4.91929	1.03914	3	1.93554	1.04126	2	1.90119	1.04306	4	6.8394	4.308e-05	75.68	75.65	75.67	0
EAYPGDVFYLHSR	103	1	1	P12112	N-Term(iTRAQ4plex)	1697.84	1.05721	35	8.65406	1.03301	31	8.35411	1.01854	37	10.6851	0.94497	35	9.83718	0.959764	31	10.0264	0.919876	37	11.6368	1.08817	35	8.1191	1.12021	31	7.69239	1.07945	37	7.99592	1.04286	35	22.1698	1.02946	31	26.4752	1.09214	37	27.4209	8.009e-05	75.68	73.93	73.81	0
GPGLFTDIGK	2	2	1	W5DXN4	N-Term(iTRAQ4plex); K10(iTRAQ4plex)	1292.75	1.0379	1		1.0885	1					1.06013	1		1.07136	1					0.865955	1		0.951823	1					1.09965	1		0.902605	1					0.0007127	75.67	54.01		0
GPLENLADHIADPVNNNAWAFATNFAPGK	5	2	1	A0A1D5RQT5	N-Term(iTRAQ4plex); K29(iTRAQ4plex)	3352.69	0.907267	2	1.85334	1.00994	2	7.13759	0.990103	1		1.40435	2	17.6984	1.3249	2	4.64814	1.36516	1		0.625022	2	26.972	0.633456	2	10.0577	0.640527	1		0.801272	2	42.1941	0.829343	2	5.07962	0.789387	1		7.929e-07	75.66	74.49	36.06	0
VVGVDTSGDGVK	4	4	1	A0A1D5SM88	N-Term(iTRAQ4plex); K12(iTRAQ4plex)	1420.79	0.964293	1		1.0694	1		1.04063	2	7.3509	1.26167	1		1.24384	1		1.23445	2	3.82005	1.0496	1		1.00018	1		1.05533	2	0.838725	0.650347	1		0.559658	1		0.573885	2	1.27702	4.198e-10	75.65	78.81	78.25	0
ILYEMGGVSETVAR	6	3	1	Q95H50	N-Term(iTRAQ4plex); M5(Oxidation)	1684.87	1.06975	2	2.60395	1.08166	2	8.00621	1.0487	2	1.55125	0.949398	2	6.79422	0.914256	2	10.7988	0.92175	2	4.59185	0.905483	2	0.931633	0.923505	2	1.3752	0.91916	2	3.3812	1.22323	2	6.12219	1.22571	2	4.53342	1.27	2	6.74004	1.19e-05	75.59	68.9	72.73	0
AAVAVLGDLADTLGPISK	2	6	1	A0A1D6RFZ3	N-Term(iTRAQ4plex); K18(iTRAQ4plex)	1999.17	1.00891	1		0.970682	1					1.11379	1		1.0653	1					0.999593	1		0.897184	1					0.913219	1		1.125	1					3.064e-06	75.51	54.14		0
KLVQENISSALSILK	14	3	2	A0A1D5SSJ7;A0A1D5SDG5	N-Term(iTRAQ4plex); K1(iTRAQ4plex); K15(iTRAQ4plex)	2075.28																																					2.806e-07	75.5	61.43	69.66	1
TVTVGELTAGK	11	4	1	A0A1D6B042	N-Term(iTRAQ4plex); K11(iTRAQ4plex)	1363.8	0.866066	4	14.8021	0.860061	4	8.02533	0.876675	3	1.19848	1.26907	4	10.0859	1.34147	4	12.5857	1.30444	3	0.964802	0.81783	4	4.64564	0.756452	4	5.02101	0.756077	3	4.11734	0.887243	4	53.0065	0.848972	4	56.5945	0.946983	3	24.9614	0.0001584	75.47	65.35	64.46	0
VANILSGNYCQPK	7	3	2	A0A1D5WIJ6;A0A1D5V9S0	N-Term(iTRAQ4plex); C10(Carbamidomethyl); K13(iTRAQ4plex)	1751.94																																					7.219e-05	75.45	68.61	57.33	0
EAGPLPGIGTK	20	6	1	A0A1D5YIT3	N-Term(iTRAQ4plex); K11(iTRAQ4plex)	1327.78	1.07436	3	3.3659	1.05269	3	0.514746	1.07487	4	1.22193	1.17638	3	0.0570666	1.17008	3	1.71577	1.14275	4	3.52345	1.20714	3	4.07909	1.18397	3	2.32867	1.22391	4	3.47042	0.484372	3	1.70064	0.534526	3	3.5927	0.58853	4	4.79776	0.000114	75.42	91.13	94.41	0
TLFGNAIQLGVISR	6	3	2	A0A1D5ZZM6;A0A1D5YGV2	N-Term(iTRAQ4plex)	1632.96																																					7.107e-07	75.39	47.8	77.58	0
LFPDEIAADQSK	8	6	2	A0A1D5XMN0;W5EL23	N-Term(iTRAQ4plex); K12(iTRAQ4plex)	1621.87																																					0.0002296	75.33	40.16	78.64	0
DANFELDSLISEPLR	12	1	1	A0A1D6DKE3	N-Term(iTRAQ4plex)	1862.96	0.870096	4	8.96495	0.86839	4	10.1527	0.819198	4	14.1078	0.907992	4	0.421845	0.935547	4	1.96671	0.957472	4	6.73525	0.825118	4	26.8426	0.77748	4	24.9927	0.784287	4	23.4969	1.72121	4	9.40388	1.67553	4	8.35038	1.79249	4	6.60253	2.409e-07	75.3	69.81	84.53	0
TADVGELTVEER	5	6	1	L0GED8	N-Term(iTRAQ4plex)	1462.75	0.84389	2	12.1326	0.838582	2	15.8478	0.935098	1		1.18039	2	8.98561	1.11656	2	5.26203	1.08966	1		0.627512	2	8.73185	0.610697	2	2.11658	0.676645	1		1.35218	2	0.624464	1.46906	2	5.53646	1.34062	1		8.549e-05	75.28	63.14	62.72	0
GGSTGYDNAVALPAGGRGDEEELAK	62	7	1	A0A1D5TVV3	N-Term(iTRAQ4plex); K25(iTRAQ4plex)	2722.36	1.22215	17	11.1984	1.15408	25	11.7903	1.25106	19	12.3062	0.971217	17	6.23421	0.925711	25	6.25628	0.906691	19	8.01788	1.2138	17	9.6756	1.15876	25	18.5959	1.11657	19	11.2942	0.638187	17	17.2348	0.75033	25	29.6899	0.710865	19	29.489	2.212e-05	75.24	66.74	80.69	1
VLNTGSPITVPVGR	10	9	2	A0A1D5VZ33;Q41534	N-Term(iTRAQ4plex)	1553.91																																					1.889e-05	75.23	75.01	61.48	0
LELVECDLEK	12	6	2	W5F8Y0;A0A1D5ZZR4	N-Term(iTRAQ4plex); C6(Carbamidomethyl); K10(iTRAQ4plex)	1535.83																																					0.0003027	75.23	74.89	70.37	0
NLSQQCLNALAK	7	10	2	A0A1D6D2L5;A0A1D6BU60	N-Term(iTRAQ4plex); C6(Carbamidomethyl); K12(iTRAQ4plex)	1647.91																																					2.196e-06	75.21	75.38	76.58	0
AVALVLPNLK	21	7	2	A0A1D5TTT4;A0A1D5T798	N-Term(iTRAQ4plex); K10(iTRAQ4plex)	1325.87																																					0.0008286	75.2	72.4	72.32	0
VNEILSHYPSNYK	3	7	1	A0A1D5RY49	N-Term(iTRAQ4plex); K13(iTRAQ4plex)	1851.99	0.986159	1		1.11986	1		1.10059	1		1.15043	1		1.05524	1		1.09272	1		1.10525	1		1.04684	1		1.05243	1		0.776403	1		0.80077	1		0.761085	1		2.173e-05	75.2	59.97	64.59	0
LIDESTFYDK	13	3	2	W5GGG6;A0A1D6B131	N-Term(iTRAQ4plex); K10(iTRAQ4plex)	1518.79																																					0.0007432	75.17	75.36	74.72	0
LSLLSQQNDSK	3	3	1	A0A077RX13	N-Term(iTRAQ4plex); K11(iTRAQ4plex)	1520.85	1.08563	1		1.18337	1		1.21056	1		0.973425	1		0.970428	1		0.907314	1		1.18556	1		1.19356	1		1.25194	1		0.897236	1		0.735408	1		0.770368	1		4.701e-09	75.13	75.5	70.79	0
VVLGCDGVNSPIAR	5	5	3	W5EC41;A0A1D5Y7T9;A0A1D6DIS7	N-Term(iTRAQ4plex); C5(Carbamidomethyl)	1600.87																																					3.771e-11	75.1	94.92	95.09	0
RLVAEEGYTVLDVR	12	3	2	A0A1D5Z4L9;A0A1D5YQK7	N-Term(iTRAQ4plex)	1763.98																																					3.854e-06	75.09	60.89	65.12	1
SSLDAFQQILAK	17	2	1	A0A1D6B8P9	N-Term(iTRAQ4plex); K12(iTRAQ4plex)	1608.92	0.977459	6	7.88318	0.996663	5	8.72866	1.00256	6	8.28394	1.044	6	0.986204	1.04195	5	2.80802	1.05957	6	2.14086	1.10382	6	6.51803	1.08699	5	3.85898	1.05919	6	5.08147	0.954962	6	6.57353	0.954632	5	6.17767	0.919532	6	8.59966	7.803e-13	75.06	81.09	75	0
ITVGLFGDAAPAGAAR	17	4	2	A0A077RR71;A0A1D6RUK1	N-Term(iTRAQ4plex)	1630.9																																					0.0001579	75.03	61.51	66.05	0
LASIGLENTEANR	53	8	3	C0KTA6;W5EDL3;A0A0F7IN65	N-Term(iTRAQ4plex)	1531.82																																					2.564e-06	74.98	80.27	84.4	0
GIDEIMIPLASK	28	3	1	A0A1D6BXL7	N-Term(iTRAQ4plex); K12(iTRAQ4plex)	1574.91	1.20969	9	6.10031	1.20329	9	6.71712	1.22073	10	6.27761	0.869447	9	11.3888	0.802253	9	13.891	0.812922	10	16.5499	1.31288	9	6.93627	1.16322	9	19.138	1.2504	10	4.37556	0.848128	9	3.89124	0.888117	9	14.9715	0.873465	10	8.0855	4.589e-05	74.98	66.69	74.36	0
LALQEGLLVGISSGAAAAAAIK	3	1	1	A0A1D5VKI1	N-Term(iTRAQ4plex); K22(iTRAQ4plex)	2312.38	1.19058	1		1.03553	1		1.17795	1		0.969206	1		1.09589	1		1.00243	1		0.949916	1		0.92209	1		0.942838	1		0.98428	1		0.956388	1		0.92654	1		4.871e-15	74.97	93.91	76.38	0
SQCAYDVAPGGSLASVYHLTR	10	2	2	Q95H60;A0A077RQZ5	N-Term(iTRAQ4plex); C3(Carbamidomethyl)	2396.17																																					8.899e-08	74.96	73.59	75.67	0
GIYPAVDPLDSTSTMLQPR	39	3	1	P20858	N-Term(iTRAQ4plex); M15(Oxidation)	2221.13	1.04099	15	16.1365	0.924684	14	7.90182	0.932474	10	15.033	1.03521	15	11.9266	1.00407	14	9.75577	1.0469	10	20.6564	0.859101	15	18.7617	0.861795	14	20.5293	0.878281	10	19.8941	1.21729	15	34.4115	1.36977	14	25.8918	1.14712	10	44.0539	2.096e-05	74.96	69.47	64.84	0
LAMFSMFGYFVQAIVTGK	53	1	1	A0A1D6DEW4	N-Term(iTRAQ4plex); M3(Oxidation); M6(Oxidation); K18(iTRAQ4plex)	2330.22	0.97875	16	12.8297	0.937571	16	8.11514	1.01667	17	10.0276	1.32169	16	8.31055	1.34518	16	9.8209	1.30785	17	5.07888	1.16512	16	15.126	1.22774	16	11.443	1.2408	17	15.6096	0.352641	16	38.1461	0.321076	16	52.53	0.260027	17	41.9652	3.881e-13	74.94	95.93	93.21	0
VAGGGEAFVDTFGDGK	9	3	1	A0A1D5Y989	N-Term(iTRAQ4plex); K16(iTRAQ4plex)	1814.91	1.17156	4	2.43868	1.06495	3	6.42412	1.20343	2	0.37291	1.17225	4	0.665532	1.13367	3	7.56524	1.11099	2	5.55637	0.983833	4	5.29793	1.00564	3	1.54228	1.00591	2	4.32039	0.632397	4	15.5482	0.807235	3	41.153	0.627867	2	12.759	1.756e-13	74.92	83.1	52.38	0
DIDPIQVDLLLGK	9	3	2	A0A1D6RJK8;A0A1D5TXK1	N-Term(iTRAQ4plex); K13(iTRAQ4plex)	1727.02																																					1.736e-06	74.86	83.89	83.71	0
LIDGVPETLDLLR	6	3	1	W5C050	N-Term(iTRAQ4plex)	1597.93	0.772541	2	10.6517	0.775285	2	17.7182	0.821825	2	19.5509	1.56818	2	4.18874	1.53853	2	3.78525	1.52225	2	4.79187	0.501214	2	11.0678	0.499501	2	7.55996	0.529508	2	12.3206	0.845891	2	4.76693	0.865444	2	12.9139	0.810412	2	17.4515	8.983e-05	74.79	62.65	57.9	0
VGVADVMSHISTGGGASLELLEGK	6	3	1	P12782	N-Term(iTRAQ4plex); K24(iTRAQ4plex)	2615.4	1.13985	3	2.67849	0.983119	2	14.1858	1.22997	1		1.45308	3	2.29482	1.48454	2	4.8585	1.06523	1		0.782555	3	7.67784	0.792023	2	7.94772	1.05089	1		0.315523	3	53.8146	0.406055	2	28.037	0.639095	1		1.86e-14	74.75	78.53	31.64	0
AAVIGDTIGDPLKDTSGPSLNILIK	4	33	4	A0A1D6SFF6;A0A1D6CQ89;A0A1D6BHM5;A0A1D6C5Q3	N-Term(iTRAQ4plex); K13(iTRAQ4plex); K25(iTRAQ4plex)	2940.7																																					1.464e-05	74.75	20.11		1
LITAADPDAKPPLLGLANR	14	1	1	A0A1D5YZ93	N-Term(iTRAQ4plex); K10(iTRAQ4plex)	2234.31	1.20151	5	8.66926	1.14974	4	5.96656	1.0487	5	16.8134	1.12324	5	6.67753	1.14325	4	4.14781	1.13928	5	11.1025	1.02443	5	10.5429	1.00634	4	3.76478	0.983032	5	6.74936	0.666625	5	30.2738	0.668158	4	26.0971	0.719116	5	16.063	4.919e-07	74.72	51.26	31.17	0
EAAENTLVAYK	3	6	1	L0GED8	N-Term(iTRAQ4plex); K11(iTRAQ4plex)	1496.82	1.02668	1		0.952433	1		0.95918	1		1.17214	1		1.17636	1		1.17414	1		0.865638	1		0.880074	1		0.934304	1		0.905836	1		0.957703	1		0.910988	1		5.807e-12	74.66	75.5	74.61	0
AKPVSSGSPWYGSDR	81	3	1	A0A1D5RS51	N-Term(iTRAQ4plex); K2(iTRAQ4plex)	1881.97	1.18264	31	9.34213	1.14061	27	13.4428	1.10832	23	9.03736	0.928657	31	9.88706	0.946252	27	10.1184	0.930232	23	6.35712	1.23191	31	9.53964	1.25661	27	10.7103	1.18645	23	13.7677	0.725154	31	13.9503	0.733206	27	15.255	0.82226	23	19.4967	1.084e-05	74.65	73.24	58.63	0
QLEEQAQAILK	48	4	2	A0A1D5XZP7;W5E4T7	N-Term(iTRAQ4plex); K11(iTRAQ4plex)	1558.91																																					1.771e-05	74.62	74.82	76.65	0
KAQVEEFYVITWTSPK	123	2	1	A0A1D5YZ83	N-Term(iTRAQ4plex); K1(iTRAQ4plex); K16(iTRAQ4plex)	2358.32	1.20517	38	13.813	1.24571	40	11.9037	1.26102	42	13.4463	0.964234	38	10.0969	0.937336	40	9.33845	0.915422	42	8.95601	1.20528	38	14.2584	1.25502	40	12.9403	1.27553	42	11.5383	0.684828	38	39.7228	0.587354	40	41.5398	0.641888	42	33.0122	3e-05	74.61	72.77	69.95	1
LLPVVINSSK	4	14	1	A0A1D5Z9E0	N-Term(iTRAQ4plex); K10(iTRAQ4plex)	1357.86	1.01835	1		1.01855	1		0.976804	2	2.40753	1.13297	1		1.10735	1		1.08267	2	6.00302	0.930351	1		1.03618	1		1.03347	2	2.34512	0.929572	1		0.850339	1		0.961275	2	6.88322	0.0002283	74.56	88.42	88.53	0
LYPGGSYFDPLGLAADPVKK	69	1	1	A0A0C4BJ37	N-Term(iTRAQ4plex); K19(iTRAQ4plex); K20(iTRAQ4plex)	2540.42	1.2185	23	14.4358	1.20811	25	13.3029	1.16903	21	10.027	0.982867	23	9.88226	0.976965	25	10.8249	0.998676	21	8.4418	1.52088	23	15.404	1.42181	25	20.8799	1.38028	21	15.1563	0.351522	23	44.6487	0.349008	25	65.1285	0.46667	21	76.9875	2.829e-14	74.55	76.61	67.9	1
EGDLVDVSAK	9	4	1	A0A1D6BFT8	N-Term(iTRAQ4plex); K10(iTRAQ4plex)	1320.73	1.26466	2	1.62962	1.09064	4	13.2673	1.21379	3	1.21753	1.06725	2	1.63861	1.09099	4	3.43558	1.03062	3	1.81015	1.01291	2	2.74024	1.0977	4	4.70129	1.07592	3	1.07342	0.641283	2	3.31184	0.723541	4	3.08018	0.718659	3	3.21205	0.0003544	74.55	61.76	58.86	0
VVPGYVQHAGVVSYPVIPAVTDR	14	4	2	A0A077RR71;A0A1D6RUK1	N-Term(iTRAQ4plex)	2567.4																																					1.907e-12	74.51	86.62	83.72	0
GLSDFNLALDLGFLTK	17	13	2	A0A077RSF9;Q7XJI6	N-Term(iTRAQ4plex); K16(iTRAQ4plex)	2012.13																																					3.04e-06	74.49	65.24	90.03	0
FVFCAEAIYK	58	11	1	P11383	N-Term(iTRAQ4plex); C4(Carbamidomethyl); K10(iTRAQ4plex)	1535.81	1.07861	22	6.73012	1.05468	16	6.68004	1.03355	19	3.49135	0.89096	22	3.99181	0.895602	16	3.632	0.902777	19	5.60871	1.58852	22	9.67237	1.56074	16	14.3415	1.54777	19	8.54221	0.712324	22	11.0174	0.672301	16	15.4351	0.731521	19	20.3177	0.0001094	74.46	70.17	69.09	0
ALEIAEANLSK	71	3	1	P69443	N-Term(iTRAQ4plex); K11(iTRAQ4plex)	1446.84	1.109	22	6.55377	1.09974	22	5.79802	1.07796	27	7.72387	1.06985	22	5.99321	1.07129	22	5.29002	1.06936	27	8.58621	1.11887	22	8.4829	1.12224	22	3.8927	1.12638	27	10.9838	0.705625	22	28.5953	0.682659	22	20.8845	0.693926	27	22.7244	8.155e-06	74.45	73	86.77	0
DTPEAPALAAQK	8	1	1	A0A1D6D3M3	N-Term(iTRAQ4plex); K12(iTRAQ4plex)	1499.84	1.02666	2	5.19318	0.905641	4	1.36503	0.941958	2	1.86323	1.12594	2	8.52549	1.19113	4	16.2681	1.16438	2	0.901581	1.0339	2	9.92877	0.933689	4	2.75551	1.00317	2	10.2835	0.816418	2	25.1589	0.930659	4	32.0869	0.883022	2	11.3867	0.0001151	74.43	65.31	62.86	0
EVYASEDSGSMVADAK	4	4	2	A0A1D5YXC6;A0A1D6CYE6	N-Term(iTRAQ4plex); M11(Oxidation); K16(iTRAQ4plex)	1962.92																																					2.106e-06	74.4	77.87	64.88	0
YTTVQFTGEVLK	3	10	1	A0A1D6RQ37	N-Term(iTRAQ4plex); K12(iTRAQ4plex)	1673.93	1.001	1		0.91867	1		0.973819	1		1.17059	1		1.2389	1		1.15337	1		0.901574	1		0.822384	1		0.968411	1		0.909752	1		0.940613	1		0.897923	1		6.213e-05	74.37	58.31	33.94	0
DLDDVVGAALEFYDER	10	9	2	A0A1D5XA86;A0A1D5XWH6	N-Term(iTRAQ4plex)	1970.95																																					1.042e-05	74.35	64.97	70.21	0
VLEGYQVTPTWHQGFIR	10	4	2	A0A1D5STJ6;A0A1D5RS02	N-Term(iTRAQ4plex)	2175.15																																					1.238e-06	74.35	62.73	63.36	0
VTPAHPSYAEMVSEAIAALK	50	13	1	A0A1D5YHQ2	N-Term(iTRAQ4plex); M11(Oxidation); K20(iTRAQ4plex)	2389.27	1.16282	17	12.1725	1.16061	18	10.6833	1.16158	15	3.95357	1.02166	17	5.4327	0.998767	18	8.30718	1.07072	15	7.33441	1.19131	17	8.80322	1.19892	18	10.3332	1.17109	15	6.53998	0.622152	17	37.2275	0.644916	18	19.5915	0.556087	15	26.4467	7.93e-08	74.34	76.29	76.29	0
WVELAGLTGK	31	4	3	A0A1D5SQB6;A0A1D6BP09;A0A1D6CSX1	N-Term(iTRAQ4plex); K10(iTRAQ4plex)	1361.8																																					0.0003594	74.3	58.38	59.95	0
SVYEPLQTGLIAIDSMIPIGR	5	1	1	P12112	N-Term(iTRAQ4plex)	2417.32	1.2304	2	8.99453	1.20325	2	5.0381	1.1855	1		1.00734	2	5.15494	1.06164	2	2.3413	0.972146	1		1.29175	2	6.66768	1.33844	2	6.3417	1.27551	1		0.521223	2	32.3485	0.372986	2	59.0262	0.661933	1		1.797e-06	74.3	55.24	62.34	0
KELATDIESLKK	45	4	1	A0A1D6BY94	N-Term(iTRAQ4plex); K1(iTRAQ4plex); K11(iTRAQ4plex); K12(iTRAQ4plex)	1951.19	1.17449	15	8.88705	1.13431	14	8.65741	1.1359	16	4.64079	1.14442	15	9.06094	1.14852	14	6.76619	1.12468	16	8.51176	1.27184	15	11.5889	1.37971	14	9.0068	1.26336	16	16.2011	0.429469	15	92.5805	0.418539	14	65.0246	0.461037	16	77.6623	1.01e-05	74.29	72.39	72.42	2
DLGPPDQVADALVR	16	2	1	W5EED6	N-Term(iTRAQ4plex)	1609.87	0.929728	7	6.6457	0.921122	3	1.05882	0.935869	6	4.30534	1.09745	7	18.373	1.08138	3	6.1089	1.06639	6	11.358	0.71541	7	14.331	0.702624	3	1.25387	0.705852	6	5.19848	1.33137	7	10.9821	1.26022	3	5.12155	1.26752	6	24.0781	7.644e-11	74.28	87.43	86.27	0
VGHGSSYGVGVK	5	3	1	A0A1D5XZU1	N-Term(iTRAQ4plex); K12(iTRAQ4plex)	1434.79	1.07711	2	1.2844	1.05574	1		1.04642	2	2.16775	1.03799	2	3.96001	0.968085	1		1.03354	2	3.7483	1.12425	2	1.05628	1.11455	1		1.08428	2	4.54829	0.84297	2	10.0228	0.987086	1		0.912831	2	0.523933	0.0003153	74.27	13.35	29.57	0
ATPAHPTYAEMVSEAITALK	47	8	2	O65795;A0A1D5ZS57	N-Term(iTRAQ4plex); K20(iTRAQ4plex)	2389.27																																					5.007e-07	74.25	65.08	69.47	0
AFFEGWYFK	10	4	2	A0A1D5STJ6;A0A1D5RS02	N-Term(iTRAQ4plex); K9(iTRAQ4plex)	1482.76																																					0.000323	74.24	57.01	34.26	0
AELGLAVLYLNK	10	3	2	W5EF24;A0A1D5YIA2	N-Term(iTRAQ4plex); K12(iTRAQ4plex)	1591.97																																					4.941e-06	74.14	76.35	80.35	0
TFQGPPHGIQVER	35	20	2	P11383;G8D5C5	N-Term(iTRAQ4plex)	1609.86																																					1.676e-05	74.12	70.13	77.9	0
IEYFATVGDK	7	2	1	A0A1D6B4P3	N-Term(iTRAQ4plex); K10(iTRAQ4plex)	1430.78	1.10019	2	1.44909	1.13177	3	0.0157229	1.09948	2	0.199555	1.16339	2	1.62251	1.11089	3	7.72403	1.17124	2	1.04348	1.17308	2	2.21597	1.13144	3	2.7166	1.08723	2	4.38659	0.531192	2	15.3508	0.607512	3	16.0236	0.583758	2	4.25078	0.0006583	74.11	66.06	62.77	0
LVLDGAYDGATLK	15	5	2	A0A1D5V159;A0A1D5UB36	N-Term(iTRAQ4plex); K13(iTRAQ4plex)	1623.92																																					3.418e-12	74.07	92.3	82.15	0
FSELTSAGAK	6	4	1	W5GDS3	N-Term(iTRAQ4plex); K10(iTRAQ4plex)	1298.72	0.865986	2	0.291734	0.892201	2	0.244049	0.882406	2	1.2784	1.28476	2	4.04129	1.28773	2	1.79171	1.26488	2	0.279773	0.999188	2	6.62712	0.949131	2	0.462129	0.949872	2	3.64894	0.785328	2	4.00997	0.764517	2	6.58656	0.831325	2	1.27335	1.71e-08	74.03	79.9	73.98	0
VYAIGNPFGLDHTLTTGVISGLR	24	3	1	A0A1D5SC90	N-Term(iTRAQ4plex)	2545.39	1.11575	6	6.99815	1.11511	10	4.45003	1.15049	8	1.40049	0.821445	6	10.5272	0.846319	10	9.86422	0.826552	8	12.4644	1.23567	6	13.7633	1.15154	10	13.242	1.22785	8	10.6131	1.20212	6	3.70867	1.10663	10	12.7874	1.1103	8	15.2914	3.293e-08	74.02	99.55	101.1	0
AGDGPAETPEILK	9	2	1	A0A1D5TNU6	N-Term(iTRAQ4plex); K13(iTRAQ4plex)	1585.87	1.19813	2	0.329459	1.17157	3	6.57063	1.08523	4	6.35628	1.09693	2	4.22007	1.03744	3	4.32865	1.08105	4	2.86061	1.09694	2	9.42526	1.05301	3	4.15849	1.0892	4	3.56716	0.594512	2	2.64624	0.647974	3	22.3917	0.710428	4	13.5044	0.0002535	74	74.07	56.48	0
GVGPGDFYYHGLATAGNTNNLIK	17	2	1	W5C3Z7	N-Term(iTRAQ4plex); K23(iTRAQ4plex)	2667.38	0.995827	6	11.1448	1.0468	7	16.8103	0.908841	4	8.13606	0.957171	6	7.14055	0.91263	7	8.41747	0.897442	4	2.60322	0.941411	6	11.9372	0.859615	7	19.5845	0.812655	4	8.94139	1.23871	6	32.7495	1.44286	7	52.8192	1.54182	4	14.539	3.214e-09	73.95	66.06	76.09	0
ALGLDDVDAANMHLAIGR	6	3	2	A0A1D5SDG5;A0A1D5RWJ9	N-Term(iTRAQ4plex)	1996.04																																					3.546e-19	73.91	130.8	74.68	0
SVDEGDSPPSDDPAEEAR	5	1	1	A0A1D6CNN1	N-Term(iTRAQ4plex)	2016.86	0.904733	1		0.841099	2	9.5804	1.00832	2	1.35517	1.10061	1		1.23108	2	3.39192	1.16883	2	3.50763	0.710699	1		0.674904	2	17.571	0.613319	2	37.2324	1.34977	1		1.19071	2	6.76727	1.13205	2	13.3584	1.974e-05	73.91	81.39	82.68	0
QLGHNYIGSEHLLLGLLR	16	8	2	A0A1D5UH61;A0A1D6B5N4	N-Term(iTRAQ4plex)	2177.23																																					7.664e-06	73.91	54.91	58.66	0
QDVMNFFQGLSK	7	4	2	W5AYW8;A0A1D6RNZ8	N-Term(iTRAQ4plex); K12(iTRAQ4plex)	1701.89																																					3.923e-11	73.89	81.82	61.52	0
LIASLGPFVTGNTLEPEEIIEASVEK	9	1	1	A0A1D5V9S0	N-Term(iTRAQ4plex); K26(iTRAQ4plex)	3044.67	1.22778	4	18.8084	1.30193	2	10.3904	1.09458	3	3.18302	1.07994	4	8.21122	1.08858	2	17.9769	1.07546	3	5.4891	0.850548	4	6.41006	0.980712	2	43.98	1.01296	3	0.311088	0.756035	4	24.336	0.476608	2	46.066	0.872194	3	11.4177	5.397e-06	73.88	41.75	48.17	0
SAPQSIWYGPDRPK	86	4	1	W5F8Z5	N-Term(iTRAQ4plex); K14(iTRAQ4plex)	1890.01	1.18799	22	16.1408	1.15033	28	11.7357	1.19027	34	15.0998	0.943211	22	9.34996	0.951345	28	5.87732	0.957667	34	6.87488	1.28077	22	10.5507	1.2778	28	12.9406	1.23958	34	12.4229	0.675844	22	18.3035	0.706409	28	21.9837	0.680816	34	28.547	9.299e-07	73.87	80.35	73.86	0
AAPAHPTYAEMVSEAITALK	23	4	1	A0A1D5YMS2	N-Term(iTRAQ4plex); K20(iTRAQ4plex)	2359.26	1.26126	8	6.08106	1.27075	7	2.93594	1.21279	8	4.82843	0.854375	8	8.30446	0.82838	7	15.1668	0.844308	8	9.69741	1.45848	8	6.08683	1.49236	7	12.8045	1.49739	8	10.8994	0.583231	8	28.0929	0.611494	7	9.36323	0.582108	8	12.5792	1.523e-06	73.85	74.54	92.5	0
ENDIVDYFIAVVK	11	13	1	A0A1D5Z9E0	N-Term(iTRAQ4plex); K13(iTRAQ4plex)	1813	1.12406	4	4.16747	1.20028	4	5.88439	1.15183	3	2.09076	1.06868	4	4.25117	0.969185	4	4.14821	1.07226	3	1.68967	0.937237	4	0.271053	1.05717	4	10.0513	0.996739	3	11.2749	0.898505	4	8.05968	0.771579	4	10.2796	0.911383	3	5.98481	0.0001273	73.85	65.72	57.31	0
AGSCSSCAGK	23	10	1	A0A1D6BRX1	N-Term(iTRAQ4plex); C4(Carbamidomethyl); C7(Carbamidomethyl); K10(iTRAQ4plex)	1272.59	1.00115	6	12.235	0.940878	10	9.11829	0.963778	7	10.8821	1.21099	6	8.65609	1.16982	10	5.16724	1.16712	7	8.22344	1.07048	6	5.6805	1.14561	10	8.72729	1.21257	7	8.69018	0.574331	6	21.1824	0.674689	10	18.7704	0.627177	7	22.6329	3.615e-06	73.82	72.89	93.1	0
VVGQSADLFTLQR	8	3	2	W5AVI1;A0A1D5UFX0	N-Term(iTRAQ4plex)	1577.87																																					7.506e-05	73.8	69.69	71.91	0
LVEDLLQTSISTGPR	6	6	2	A0A1D6DHJ2;A0A1D6CJU8	N-Term(iTRAQ4plex)	1772.99																																					6.422e-06	73.77	60	64.41	0
VINAFGPEVIGENVEGK	8	5	1	A0A1D5TVJ3	N-Term(iTRAQ4plex); K17(iTRAQ4plex)	2060.13	1.0594	4	2.40565	1.06141	2	0.798196	1.05644	2	5.7601	1.18874	4	8.88492	1.31709	2	0.141458	1.27828	2	0.736253	0.988591	4	3.6611	0.900747	2	0.716226	0.953596	2	10.4092	0.660084	4	27.9613	0.526822	2	2.66938	0.565496	2	1.22448	2.844e-12	73.76	77.64	78.05	0
GSGTSPSGACCSGVR	27	2	1	Q9ATG4	N-Term(iTRAQ4plex); C10(Carbamidomethyl); C11(Carbamidomethyl)	1583.7	0.815204	9	20.968	0.809754	10	10.9795	0.838648	8	19.8343	0.597216	9	26.5032	0.677854	10	15.8585	0.579974	8	11.9403	1.24875	9	13.5185	1.24093	10	16.2105	1.42942	8	7.76981	1.80129	9	17.2135	1.71751	10	24.1917	1.76447	8	25.1532	1.725e-06	73.76	74.81	83.51	0
AFNAQDEEFGIAGLK	4	2	1	A0A1D6C4E9	N-Term(iTRAQ4plex); K15(iTRAQ4plex)	1897.98	1.04912	1		1.07972	1		1.09268	2	3.11994	1.11855	1		1.13143	1		1.08125	2	0.877679	0.949103	1		0.922907	1		1.00178	2	2.23507	0.897314	1		0.829201	1		0.839163	2	5.87192	3.746e-06	73.72	83.74	88.05	0
ANLGMEVMHER	75	5	2	P12463;A0A1D6RZ14	N-Term(iTRAQ4plex); M5(Oxidation); M8(Oxidation)	1462.69																																					4.131e-07	73.7	79.08	77.98	0
IGGVAADLPYGWIEK	13	1	1	Q95H42	N-Term(iTRAQ4plex); K15(iTRAQ4plex)	1877.04	1.35321	3	3.13488	1.18687	5	12.3747	1.23788	5	8.49586	0.871705	3	7.64727	0.963684	5	8.1576	0.918402	5	5.60179	1.32562	3	14.2711	1.19245	5	17.1542	1.27057	5	11.061	0.546234	3	22.8825	0.761811	5	19.9768	0.722835	5	28.1591	2.211e-06	73.7	61.25	59.29	0
EAVNVSLQNLNTYPFVK	5	1	1	A0A1D6BHU7	N-Term(iTRAQ4plex); K17(iTRAQ4plex)	2224.26	1.04313	2	3.12343	0.940144	1		1.07486	2	4.23991	0.942138	2	10.4672	1.04893	1		0.929678	2	4.88313	1.07821	2	5.34807	0.993353	1		1.1216	2	21.6813	1.10079	2	17.7118	1.10635	1		0.989899	2	38.3756	0.002484	73.7	34.5	26.8	0
LGVSATVLEQGPSLR	3	2	2	W5EC41;A0A1D6DIS7	N-Term(iTRAQ4plex)	1670.96																																					1.34e-05	73.69	73.32	74.26	0
GDEEELAKENVK	33	8	2	P27665;A0A1D5TVV3	N-Term(iTRAQ4plex); K8(iTRAQ4plex); K12(iTRAQ4plex)	1792.97																																					9.528e-06	73.67	70.56	68.28	1
VTILASTVEGSTIR	4	6	1	A0A1D6RMN3	N-Term(iTRAQ4plex)	1590.91	0.9689	1		0.959911	1		0.878795	2	8.32131	1.02237	1		0.958516	1		0.986628	2	0.889354	0.84232	1		0.839008	1		0.846346	2	1.99243	1.28568	1		1.39453	1		1.44564	2	6.77847	0.0006474	73.66	73.81	56.33	0
SFQCELVFAK	34	39	4	A0A078BQY4;Q9M4V3;A0A078BTE9;A0A1D6S090	N-Term(iTRAQ4plex); C4(Carbamidomethyl); K10(iTRAQ4plex)	1516.8																																					4.158e-05	73.66	67.2	74.91	0
SYASNNELAVMPK	3	3	1	A0A1D5ZE77	N-Term(iTRAQ4plex); K13(iTRAQ4plex)	1711.9	1.14339	2	6.50824	1.16188	1					1.08076	2	8.40036	1.05914	1					1.03274	2	7.66205	0.938538	1					0.719447	2	49.7663	0.838681	1					2.4e-05	73.66	42.68		0
DDADIGSCYADTK	12	5	4	W5APZ1;W5B8G2;A0A1D5YZ93;A0A1D5ZXK4	N-Term(iTRAQ4plex); C8(Carbamidomethyl); K13(iTRAQ4plex)	1718.77																																					8.767e-06	73.64	73.41	61.75	0
FVLSGGAPLSGDTQR	3	3	2	A0A1D5YV40;A0A1D6DGA4	N-Term(iTRAQ4plex)	1648.88																																					4.028e-05	73.64	59.28	48.88	0
IYDTCIGCTQCVR	74	2	1	P69415	N-Term(iTRAQ4plex); C5(Carbamidomethyl); C8(Carbamidomethyl); C11(Carbamidomethyl)	1789.82	1.14493	25	5.09047	1.1257	25	9.08715	1.11262	24	11.1348	0.774215	25	15.7296	0.791897	25	14.3756	0.742504	24	18.8026	1.63221	25	15.9523	1.61623	25	14.8847	1.63098	24	18.2578	0.806407	25	22.8534	0.795536	25	28.9466	0.777435	24	27.5435	1.315e-05	73.63	74.78	75.78	0
YYCTVIDAPGHR	10	13	1	A0A1D5YL72	N-Term(iTRAQ4plex); C3(Carbamidomethyl)	1595.78	0.951956	4	11.3479	0.943685	3	16.2061	0.888364	3	2.2488	0.898906	4	9.00282	0.937228	3	6.89843	0.880566	3	11.0653	1.08206	4	11.3383	1.10564	3	9.5735	1.04423	3	0.324633	1.3781	4	24.5355	1.45846	3	11.7795	1.42983	3	5.08042	9.16e-05	73.62	45.41	54.63	0
AQGGPGGGPGGMGGPMDFGR	5	5	1	A0A1D6BKU8	N-Term(iTRAQ4plex); M12(Oxidation); M16(Oxidation)	1935.85	0.816546	1		0.634102	2	12.2067	0.744871	2	7.29293	0.976531	1		1.12014	2	22.4519	1.08771	2	2.26745	0.660029	1		0.691701	2	37.594	0.641118	2	2.47755	1.74838	1		1.62341	2	7.59888	1.63223	2	0.771709	1.638e-07	73.61	80.97	71.07	0
GDLLREELLEEIEQR	14	3	1	A0A1D6S944	N-Term(iTRAQ4plex)	1986.07	1.11404	5	3.61836	1.02854	4	5.19292	1.10607	5	1.94325	0.882773	5	15.1602	0.961278	4	8.96536	0.961929	5	5.50727	1.01575	5	16.278	0.952038	4	28.179	0.959732	5	16.1605	1.22382	5	10.8608	1.27693	4	7.39549	1.11503	5	16.8906	8.929e-18	73.61	80.32	69.32	1
QTVPTSIELVDIAGLVK	4	3	1	A0A1D5ZUF9	N-Term(iTRAQ4plex); K17(iTRAQ4plex)	2071.22	0.805296	2	7.99269				0.884445	2	0.965568	1.07164	2	0.272395				1.03288	2	2.50539	0.783093	2	10.6494				0.727839	2	5.77749	1.46245	2	11.6851				1.46555	2	0.18895	1.076e-05	73.6		46.19	0
LELQEVVDFLKNPDK	10	4	1	A0A1D6BKU8	N-Term(iTRAQ4plex); K11(iTRAQ4plex); K15(iTRAQ4plex)	2219.27	0.80147	2	15.6194	0.864068	5	21.5464	0.933888	3	2.22337	0.584764	2	15.0168	0.546287	5	9.95702	0.500985	3	6.45224	2.91475	2	1.3042	2.89094	5	9.46589	2.9426	3	1.57775	0.373123	2	8.18807	0.416942	5	21.0347	0.357811	3	43.7036	1.03e-14	73.59	80.59	61.56	1
YAAISQDNGLVPIVEPEIMLDGEHGIER	11	8	2	C0KTA6;W5EDL3	N-Term(iTRAQ4plex)	3209.63																																					1.324e-07	73.58	53.66	72.86	0
GITINTATVEYETETR	26	4	1	A0A1D6S9T8	N-Term(iTRAQ4plex)	1941.99	0.862796	8	6.44108	0.827202	10	6.8012	0.845966	8	12.061	0.842175	8	11.4251	0.873243	10	9.05617	0.848561	8	7.68155	0.775496	8	10.3492	0.811862	10	15.7658	0.813925	8	6.28468	1.88955	8	15.2219	1.75936	10	10.6327	1.8021	8	14.6293	9.74e-06	73.57	69.59	73.61	0
GHYLNATAGTCEEMIKR	22	8	1	P11383	N-Term(iTRAQ4plex); C11(Carbamidomethyl); M14(Oxidation); K16(iTRAQ4plex)	2255.11	0.828068	9	10.5767	0.848294	7	8.70927	0.852881	6	10.3452	0.985898	9	1.12548	1.01055	7	7.59142	1.04262	6	4.30029	1.51847	9	12.9778	1.52702	7	15.2634	1.46747	6	25.2927	0.844258	9	17.8635	0.70391	7	9.4145	0.70836	6	28.4182	4.287e-06	73.57	59.09	58.8	1
TLLTATGETISYK	2	5	1	A0A1D6SB87	N-Term(iTRAQ4plex); K13(iTRAQ4plex)	1685.96	0.948355	1		1.0145	1					1.20098	1		1.1144	1					0.8186	1		0.994938	1					1.00202	1		0.881502	1					0.003877	73.57	34.63		0
IIAEYIWVGGSGIDLR	26	9	2	C7DPL4;A0A1D5TVU1	N-Term(iTRAQ4plex)	1906.06																																					5.073e-12	73.56	79.62	51.99	0
DKLGNDILVEDWLK	44	5	1	A0A1D5V1U8	N-Term(iTRAQ4plex); K2(iTRAQ4plex); K14(iTRAQ4plex)	2090.19	1.25788	16	18.0051	1.17408	13	13.5212	1.21867	14	15.1954	1.07547	16	9.90053	1.06625	13	6.17637	1.02765	14	10.3118	1.25782	16	17.3609	1.24595	13	16.5148	1.29381	14	15.5327	0.320233	16	48.2711	0.381137	13	39.0293	0.3993	14	37.4977	2.88e-13	73.51	73.62	56.1	1
LSLLSQQNASK	3	5	1	A0A1D5WWJ3	N-Term(iTRAQ4plex); K11(iTRAQ4plex)	1476.86	1.09398	1		1.13566	1		1.0825	1		0.993767	1		0.929463	1		1.01385	1		1.32924	1		1.36405	1		1.34027	1		0.713136	1		0.716043	1		0.66297	1		6.623e-05	73.5	72.97	69.53	0
TYYQFELEPPHIFITATAAGNR	4	5	1	A0A1D5TVJ3	N-Term(iTRAQ4plex)	2683.37	1.02536	1		1.00939	2	8.50843	1.11228	1		0.967744	1		1.06557	2	7.9244	0.969376	1		1.05374	1		1.03192	2	17.3632	1.10466	1		1.11303	1		0.929506	2	13.6109	0.925242	1		1.3e-07	73.43	26.99	38.39	0
GYISPYFVTDSEK	6	11	2	W5HDP4;A0A1D5WXT4	N-Term(iTRAQ4plex); K13(iTRAQ4plex)	1793.92																																					1.775e-13	73.4	86.81	78.08	0
VAGGGGEAFVDTFGDGK	9	1	1	A0A1D6RYD7	N-Term(iTRAQ4plex); K17(iTRAQ4plex)	1871.94	1.17394	3	2.27051	1.2487	3	1.0791	1.23061	3	4.9268	1.20236	3	1.60455	1.16117	3	2.36265	1.16415	3	6.73156	0.979711	3	7.90125	0.983477	3	9.11927	0.999484	3	7.35747	0.543216	3	21.9047	0.49546	3	2.38351	0.557625	3	9.19335	8.194e-06	73.4	73.33	70.7	0
LSEPFLGFTK	9	3	1	A0A1D6B755	N-Term(iTRAQ4plex); K10(iTRAQ4plex)	1426.82	1.11095	3	0.558606	1.09434	3	1.59866	1.11657	3	0.08732	0.979228	3	10.3198	0.930063	3	5.90607	0.985434	3	1.03657	1.35704	3	1.78404	1.36512	3	0.566513	1.29396	3	2.44696	0.807643	3	16.4548	0.78081	3	25.6634	0.712092	3	4.42069	0.0002896	73.34	56.43	59.56	0
GMANPCTLAYQSR	4	6	2	A0A1D5T377;A0A1D5S5C4	N-Term(iTRAQ4plex); M2(Oxidation); C6(Carbamidomethyl)	1628.77																																					3.518e-05	73.34	45.75	78.91	0
VLAASYPYFAK	10	1	1	A0A1D6DG86	N-Term(iTRAQ4plex); K11(iTRAQ4plex)	1517.86	1.08759	4	11.9609	1.11073	3	12.8139	1.13675	3	3.02464	1.04565	4	8.74996	1.05123	3	9.76384	1.05601	3	2.45799	1.15582	4	7.4583	1.16175	3	13.3701	1.10774	3	3.80747	0.774832	4	9.53207	0.71233	3	18.0338	0.724313	3	12.3845	0.0002825	73.32	61.19	57.32	0
MGINPIMMSAGELESGNAGEPAK	29	37	4	A0A078BQY4;Q9M4V3;A0A078BTE9;A0A1D6S090	N-Term(iTRAQ4plex); M1(Oxidation); M8(Oxidation); K23(iTRAQ4plex)	2624.26																																					1.261e-06	73.29	65.02	56.04	0
MGINPIMMSAGELESGNAGEPAK	19	37	4	A0A078BQY4;Q9M4V3;A0A078BTE9;A0A1D6S090	N-Term(iTRAQ4plex); M7(Oxidation); K23(iTRAQ4plex)	2608.27																																					2.922e-15	73.27	92.28	80.12	0
AGSISADRVPDMSK	37	1	1	A0A1D5V1U8	N-Term(iTRAQ4plex); M12(Oxidation); K14(iTRAQ4plex)	1737.9	0.963007	14	31.7015	0.994069	12	17.8434	1.14087	11	16.2419	1.01202	14	16.784	1.01395	12	11.5266	0.934452	11	16.5796	1.47765	14	13.4127	1.44035	12	16.3608	1.44692	11	10.628	0.703179	14	22.1541	0.641936	12	15.8041	0.545538	11	32.1833	0.0007318	73.21	69.74	71.41	1
ELPGVVALDEGVMTR	20	3	1	P12782	N-Term(iTRAQ4plex); M13(Oxidation)	1745.92	0.891448	8	7.58883	0.842263	6	1.75597	0.878868	6	10.3278	1.11561	8	5.98356	1.04811	6	13.0991	1.10169	6	4.93803	0.756184	8	17.8561	0.787413	6	6.93916	0.688241	6	9.35529	1.40029	8	13.5931	1.4678	6	10.2177	1.34464	6	11.537	0.000558	73.21	69.63	75.92	0
LTGTDVGYPGGLWFDPLGYGTGSPEK	106	6	2	A0A1D5UAF1;A0A1D5UAF0	N-Term(iTRAQ4plex); K26(iTRAQ4plex)	2972.49																																					2.857e-06	73.14	72.47	70.52	0
GGHELSLSTGNAGGR	15	5	2	H9NAV2;A0A1D6CM42	N-Term(iTRAQ4plex)	1556.79																																					3.597e-07	73.08	77.64	84.91	0
LPMFGCTDATQVLNEVEEVKK	28	31	2	Q9FEE4;A0A1D5Z4N3	N-Term(iTRAQ4plex); C6(Carbamidomethyl); K20(iTRAQ4plex); K21(iTRAQ4plex)	2840.49																																					3.217e-16	73.07	77.02	67.72	1
AMLDDEVAALK	5	10	3	A0A077RX13;A0A1D5WWJ3;A0A1D6RQF2	N-Term(iTRAQ4plex); M2(Oxidation); K11(iTRAQ4plex)	1479.8																																					0.0001617	73.06	64.32	34.89	0
GAVDVTVATK	6	1	1	W5BCL4	N-Term(iTRAQ4plex); K10(iTRAQ4plex)	1248.74	0.9355	2	4.40258	0.929194	2	1.26218	0.890963	2	4.75548	0.982557	2	1.25259	0.988274	2	0.0879982	0.98301	2	2.34152	1.00278	2	2.55661	0.997192	2	0.850435	1.07174	2	3.19446	1.25334	2	4.52822	1.23105	2	2.07182	1.22752	2	3.77815	6.756e-05	73.03	72.99	77.93	0
HVDPANVTLLDQSPHQLEK	8	3	1	C4PW04	N-Term(iTRAQ4plex); K19(iTRAQ4plex)	2429.3	1.0399	3	0.843331	1.0021	3	3.68246	0.990984	2	6.1602	1.18406	3	1.08316	1.14838	3	0.0841977	1.18631	2	2.96163	0.915022	3	10.833	0.936413	3	4.98442	0.907668	2	1.763	0.855447	3	2.41677	0.88978	3	10.3552	0.868768	2	0.247723	9.691e-09	73.01	73.36	89.32	0
HVVFGQVLEGMDIVR	15	9	1	A0A1D5T4V5	N-Term(iTRAQ4plex)	1843	1.10989	6	7.73413	1.17103	4	3.45045	1.12501	5	9.48341	0.803154	6	4.89035	0.851921	4	10.4556	0.759537	5	7.62866	1.05003	6	13.4136	1.02256	4	2.30219	1.06738	5	1.96085	1.22788	6	8.82342	1.12627	4	8.0316	1.16553	5	6.20249	1.404e-05	73.01	66.93	78.69	0
DLVLGSGGLFPLLQQLNEHAK	4	4	1	A0A1D6RGU8	N-Term(iTRAQ4plex); K21(iTRAQ4plex)	2537.43	1.29593	1		1.21823	1		1.09736	2	18.7219	0.639609	1		0.583281	1		0.832845	2	30.4126	1.4548	1		1.72881	1		1.13052	2	31.4424	0.98393	1		0.909094	1		1.10488	2	12.6376	4.324e-07	72.96	70.2	37.01	0
GGPISFADLVQIGASQALKK	11	1	1	A0A1D6RIR6	N-Term(iTRAQ4plex); K19(iTRAQ4plex); K20(iTRAQ4plex)	2432.43	0.865298	3	0.927942	0.676978	3	18.0746	0.771322	5	9.07037	1.03698	3	1.25316	0.957149	3	2.40681	1.02597	5	5.80589	1.83387	3	18.52	2.06305	3	12.5305	1.82441	5	11.7898	0.596657	3	15.3363	0.626205	3	9.18641	0.615899	5	5.54146	4.841e-09	72.93	78.44	78.54	1
GSNIVVMDSYGDNSK	9	3	3	W5G8A5;A0A1D6B4Q8;A0A1D6S8Z3	N-Term(iTRAQ4plex); K15(iTRAQ4plex)	1873.92																																					6.102e-06	72.93	61.13	72.78	0
LAGIDIEAVKK	9	2	1	W5ES10	N-Term(iTRAQ4plex); K10(iTRAQ4plex); K11(iTRAQ4plex)	1589	1.05383	4	1.37638	1.03824	2	5.47809	1.04105	3	1.57729	0.829283	4	8.83345	0.82319	2	2.38368	0.805553	3	8.67616	1.80394	4	22.637	1.97435	2	2.17294	2.11514	3	8.45053	0.626647	4	41.4932	0.467224	2	17.349	0.425803	3	29.3374	0.0001007	72.87	40.21	67.87	1
ADPVSAFGGIVAFNTTIDEDLAK	4	10	1	A0A1D5W0W7	N-Term(iTRAQ4plex); K23(iTRAQ4plex)	2639.39	1.02538	2	8.0996	1.03716	1		1.11368	1		1.15975	2	4.20758	1.01166	1		1.12669	1		0.934294	2	6.30743	0.980615	1		0.832097	1		0.862291	2	3.96849	1.05686	1		0.886139	1		4.269e-05	72.82	31.39	63.05	0
SIDFAQAAGLPLAIETAHEGLER	3	4	1	A0A1D6AFN8	N-Term(iTRAQ4plex)	2553.34	0.943032	1		0.930924	1		0.836159	1		1.0198	1		1.03801	1		1.02878	1		0.671595	1		0.678105	1		0.744748	1		1.48564	1		1.4365	1		1.52326	1		9.718e-17	72.81	77.91	71.55	0
GLGLDDVDAANMHMEIGR	7	3	2	A0A1D6DKE2;A0A1D6DKE3	N-Term(iTRAQ4plex); M12(Oxidation); M14(Oxidation)	2089.98																																					9.721e-06	72.78	80.31	83.7	0
RSVYEPLQTGLIAIDSMIPIGR	26	1	1	P12112	N-Term(iTRAQ4plex); M17(Oxidation)	2589.42	1.06956	8	15.4953	1.11544	7	20.464	1.12121	11	13.2645	0.883711	8	22.1519	0.84797	7	15.9114	0.889158	11	11.9668	1.35674	8	40.0158	1.4253	7	47.5568	1.24474	11	48.261	0.883772	8	27.4079	0.843717	7	44.3706	0.950632	11	41.7157	3.886e-07	72.78	68.41	64.76	1
DLAEDVLQLAK	2	6	1	A0A1D5SKH0	N-Term(iTRAQ4plex); K11(iTRAQ4plex)	1502.87	0.88717	1					0.973719	1		1.49479	1					1.29731	1		0.737197	1					0.793881	1		0.612198	1					0.7941	1		6.774e-05	72.78		21.91	0
QDAFTLDVLEVPQGSGSGFVWDK	8	3	1	A0A1D5SC90	N-Term(iTRAQ4plex); K23(iTRAQ4plex)	2783.42	1.18379	2	12.1477	1.19832	3	26.8723	1.18854	3	27.0634	0.921094	2	2.73797	0.972219	3	3.73403	0.986581	3	10.9675	1.0822	2	4.8656	1.02061	3	2.78411	1.07825	3	3.06447	0.944252	2	20.4477	0.901926	3	41.8958	0.77489	3	28.9312	1.286e-06	72.77	62.9	70.58	0
TVIAFIEDPDGYK	12	10	1	A0A1D5YIT3	N-Term(iTRAQ4plex); K13(iTRAQ4plex)	1755.94	1.03594	5	12.566	0.824246	3	11.0498	1.00544	4	17.7109	1.1485	5	7.49885	1.03842	3	30.7838	1.21362	4	4.88869	0.818084	5	2.64925	0.495236	3	16.8511	0.77117	4	12.8697	1.08168	5	26.4537	1.83248	3	32.2567	0.83635	4	34.166	5.135e-05	72.76	63.22	68.75	0
LPPELAYGEK	20	4	1	A0A1D6BHP3	N-Term(iTRAQ4plex); K10(iTRAQ4plex)	1404.8	1.16248	8	7.61861	1.11772	6	5.80462	1.10683	6	8.11272	1.12604	8	7.9912	1.14079	6	5.26854	1.17259	6	4.04729	1.10282	8	8.40225	1.05507	6	13.0791	1.00669	6	8.74162	0.554679	8	20.8855	0.587105	6	16.0686	0.61772	6	6.21204	0.004646	72.71	72.95	72.21	0
MVGESTEAVGAGVGGGSSGQK	2	10	2	A0A1D5UH61;A0A1D6B5N4	N-Term(iTRAQ4plex); M1(Oxidation); K21(iTRAQ4plex)	2169.08																																					1.699e-05	72.71		72.83	0
MVITAAGAVK	6	5	3	A0A1D6RW71;A0A1D5XL42;A0A1D5Y4N6	N-Term(iTRAQ4plex); K10(iTRAQ4plex)	1248.76																																					0.0004713	72.7	67.59	69.91	0
AAAAAAGTK	4	2	1	W5AW93	N-Term(iTRAQ4plex); K9(iTRAQ4plex)	1019.61	1.19945	1		1.13386	1		1.08671	2	10.7047	0.672333	1		0.78009	1		0.765728	2	4.11891	1.66987	1		1.52677	1		1.35985	2	27.2886	0.851477	1		0.844999	1		1.03209	2	44.0073	0.00191	72.64	71.8	55.11	0
ATPAHPTYAEMVTEAIAALK	22	3	1	A0A1D5ZLB8	N-Term(iTRAQ4plex); M11(Oxidation); K20(iTRAQ4plex)	2389.27	1.11367	8	10.7058	1.13527	7	3.28388	1.05386	7	4.80896	1.02743	8	7.58985	1.05321	7	5.27758	1.09378	7	9.18769	1.14929	8	12.059	1.10549	7	1.9052	1.1222	7	8.87667	0.718962	8	20.8054	0.776053	7	27.8161	0.685829	7	24.5158	2.745e-07	72.64	66.13	82.27	0
VLELSLEEAR	8	8	2	A0A1D5UH61;A0A1D6B5N4	N-Term(iTRAQ4plex)	1302.74																																					0.001746	72.64	62.18	49.4	0
NALIGGIATGALVSAVSNNK	3	1	1	W5AQ24	N-Term(iTRAQ4plex); K20(iTRAQ4plex)	2158.24	0.920628	1		0.943047	1		0.96247	1		1.10667	1		1.05702	1		1.04805	1		0.91929	1		0.838736	1		0.916322	1		1.12125	1		1.23303	1		1.15713	1		1.014e-07	72.63	74.97	77.48	0
QDVLLFIDNIFR	87	3	1	P20858	N-Term(iTRAQ4plex)	1636.92	1.58749	29	18.0226	1.57737	29	12.2189	1.65005	29	11.971	0.300972	29	71.5657	0.303615	29	70.6977	0.280588	29	77.3304	1.04188	29	9.52719	1.04517	29	8.72383	1.02339	29	3.89572	1.47907	29	13.4298	1.53192	29	11.8887	1.52069	29	12.2752	1.941e-05	72.63	71.38	74.29	0
TCGGQGQVVSSTR	7	4	1	A0A1D5YSJ4	N-Term(iTRAQ4plex); C2(Carbamidomethyl)	1480.73	1.02863	2	3.59357	0.940961	3	9.11164	0.967188	2	3.77054	0.985205	2	1.42554	0.999011	3	0.266662	0.942418	2	6.86726	0.97168	2	8.32883	1.09254	3	6.56604	1.07229	2	0.0544201	1.15051	2	4.53018	1.09897	3	0.397651	1.19775	2	5.95674	0.001673	72.63	52.64	69.31	0
ISIEAGSTLGWQK	11	6	2	A0A1D6D2L5;A0A1D6BU60	N-Term(iTRAQ4plex); K13(iTRAQ4plex)	1677.94																																					1.051e-05	72.62	83.61	86.64	0
LYPGGSYFDPLGLAADPEKK	100	2	1	A0A1D5TP43	N-Term(iTRAQ4plex); K19(iTRAQ4plex); K20(iTRAQ4plex)	2570.39	1.24534	34	8.03808	1.21975	30	10.0843	1.2619	36	12.0176	1.08603	34	8.80451	1.0822	30	8.64972	1.09884	36	6.87111	1.23401	34	11.3361	1.15346	30	8.57196	1.19772	36	9.41909	0.420063	34	71.9256	0.45586	30	41.9664	0.368689	36	85.6535	2.851e-06	72.62	55.33	59.85	1
NATVTGVEMFQK	7	4	1	A0A1D6S9T8	N-Term(iTRAQ4plex); M9(Oxidation); K12(iTRAQ4plex)	1628.85	0.894292	2	1.88683	0.92556	3	2.11848	0.929665	2	8.11971	1.10707	2	1.49465	1.08176	3	2.41124	1.12132	2	2.44546	0.888905	2	0.41105	0.909339	3	4.15544	0.850804	2	4.86274	1.18392	2	4.25015	1.11942	3	3.44643	1.12244	2	7.97296	1.698e-07	72.61	75.11	64.16	0
SIMNSFINDIFEK	12	1	1	A0A1D6BE90	N-Term(iTRAQ4plex); K13(iTRAQ4plex)	1845.97	1.03277	5	21.88	1.13632	4	13.4072	1.10432	3	11.16	0.983436	5	11.221	0.967252	4	4.21398	0.980099	3	4.46599	1.30902	5	8.2856	1.14745	4	1.9131	1.20884	3	2.2158	0.711588	5	13.4179	0.617396	4	14.9841	0.801022	3	6.26739	9.939e-11	72.56	79.75	29.26	0
FPMGYMPELDSLASK	3	3	1	W5ES10	N-Term(iTRAQ4plex); M3(Oxidation); K15(iTRAQ4plex)	1989.99	1.29629	1		1.2827	1		1.26023	1		0.886532	1		0.808757	1		0.828832	1		0.937187	1		0.939335	1		0.965155	1		1.00773	1		1.14356	1		1.11667	1		0.001601	72.56	44.67	58.14	0
NAGEPVLPNVFSGFHGLAGMAR	3	6	2	A0A1B1QEI6;A0A1D6B496	N-Term(iTRAQ4plex); M20(Oxidation)	2401.22																																					1.082e-14	72.47	73.81	70.14	0
VLQFAGIDDVFTSSR	3	10	1	A0A1D5YZN0	N-Term(iTRAQ4plex)	1798.95	0.902943	1		0.870807	1		0.917682	1		1.02633	1		1.07909	1		1.05322	1		0.802225	1		0.753161	1		0.759678	1		1.4051	1		1.37015	1		1.35413	1		3.279e-14	72.4	74.18	67.86	0
EEPTAAAPAEPAPAAEEKPEAAVATK	6	1	1	A0A1D5Z2S6	N-Term(iTRAQ4plex); K18(iTRAQ4plex); K26(iTRAQ4plex)	2978.56	0.916149	2	7.73625	1.05679	2	34.0174	1.03509	2	11.3531	1.62373	2	5.29717	1.51834	2	20.8791	1.27551	2	15.631	0.577781	2	1.33263	0.540301	2	18.9766	0.880368	2	11.9865	0.447525	2	58.7333	0.42819	2	3.7793	0.646946	2	17.3725	7.447e-06	72.4	55.06	13.81	0
GIDDIMVDLAAK	20	5	2	A0A1D6AEP1;A0A1D6BF30	N-Term(iTRAQ4plex); M6(Oxidation); K12(iTRAQ4plex)	1564.85																																					1.105e-08	72.36	74.79	75.3	0
VEDGETADTFLVSGR	3	6	1	U3RA73	N-Term(iTRAQ4plex)	1739.86	0.710105	1		0.737808	1		0.750961	1		1.06383	1		1.0763	1		0.990828	1		0.67784	1		0.667257	1		0.650804	1		1.7125	1		1.63645	1		1.79616	1		2.119e-06	72.35	78.27	82.38	0
FGANCGPEAVWFK	33	4	2	A0A096URP1;A0A1D5X8C5	N-Term(iTRAQ4plex); C5(Carbamidomethyl); K13(iTRAQ4plex)	1770.89																																					0.0003708	72.32	68.62	72.34	0
LNTDENPDIASQYGVR	13	4	1	A0A1D5U5Y9	N-Term(iTRAQ4plex)	1935.94	0.928151	4	2.83735	0.961141	4	7.04626	0.87783	5	14.7711	1.04427	4	9.08268	1.00538	4	7.29165	1.03661	5	7.12425	0.794116	4	3.02252	0.742607	4	1.59752	0.818827	5	30.0198	1.26338	4	7.4761	1.40125	4	18.7942	1.20059	5	19.4946	5.835e-15	72.31	88.72	86.5	0
EHALLAFTLGVK	25	24	2	A0A1D5YL72;A0A1D5V1Q2	N-Term(iTRAQ4plex); K12(iTRAQ4plex)	1586.95																																					2.65e-06	72.3	64.9	93.13	0
LVAPVVDWASEEYEGR	3	3	1	A0A1D5TV59	N-Term(iTRAQ4plex)	1963.98	0.825931	1		0.870731	1		0.908808	1		1.08715	1		1.08765	1		1.0085	1		0.74672	1		0.675494	1		0.709335	1		1.44769	1		1.42744	1		1.496	1		0.002151	72.3	59.64	50.37	0
VLDDLEEALLVSDFGPK	4	4	1	A0A1D5V699	N-Term(iTRAQ4plex); K17(iTRAQ4plex)	2148.17	1.30884	1		1.17485	1		1.14223	2	13.3939	0.978991	1		1.11431	1		1.04913	2	11.096	0.895073	1		0.840377	1		0.912717	2	8.62563	0.85753	1		0.810282	1		0.902099	2	7.05393	0.0004776	72.26	48.17	72.43	0
VTLFLNLANDPTIER	6	9	1	A0A1D6RQ37	N-Term(iTRAQ4plex)	1860.04	1.00816	2	4.65933	0.970724	3	1.35764	0.903229	1		1.01623	2	3.7589	1.03732	3	5.26018	1.048	1		0.787885	2	13.8583	0.788495	3	2.98513	0.766956	1		1.29047	2	2.53789	1.31424	3	0.686619	1.37649	1		1.863e-06	72.25	54.43	67.33	0
FSNYEAWLSDPTHIGPSAQVVWPIVGQEILNGDVGGGFR	8	1	1	P58311	N-Term(iTRAQ4plex)	4357.18	0.86515	3	11.6877	0.807456	2	13.2688	0.9827	2	14.2734	1.23817	3	12.8181	1.34138	2	14.8852	1.11889	2	29.1037	0.65373	3	51.4109	0.469972	2	82.1666	0.709595	2	56.5729	1.16397	3	11.1183	1.15941	2	8.87074	1.10412	2	4.56114	8.912e-16	72.24	79.48	72.4	0
MLGALGCVFPELLAR	3	2	1	A0A1D5SSP1	N-Term(iTRAQ4plex); M1(Oxidation); C7(Carbamidomethyl)	1806.97	1.31264	1		1.24839	1		1.25493	1		0.565818	1		0.585519	1		0.553107	1		1.31255	1		1.2748	1		1.3374	1		1.23267	1		1.29209	1		1.28753	1		2.344e-06	72.14	69.15	71.4	0
VVNDELVQLMGGEVSDLVFAK	2	7	1	A0A1D5XSV8	N-Term(iTRAQ4plex); K21(iTRAQ4plex)	2550.36	0.887444	1		0.929825	1					1.00723	1		0.872778	1					0.848801	1		0.92315	1					1.41804	1		1.51661	1					2.699e-05	72.13	50.76		0
TQGFEILAFPCNQFGFQEPGSNTQIK	2	5	1	A0A1D6BVG7	N-Term(iTRAQ4plex); C11(Carbamidomethyl); K26(iTRAQ4plex)	3246.61	1.13519	1					0.925257	1		0.974759	1					1.09772	1		1.21846	1					0.986715	1		0.796864	1					1.04947	1		2.997e-06	72.13		20.17	0
DMGAGDYEYAIAFQER	11	6	1	A0A1D6ANS4	N-Term(iTRAQ4plex); M2(Oxidation)	1995.89	1.08403	3	12.2002	1.05165	4	6.63207	1.05826	4	8.00833	1.02664	3	10.7305	0.976095	4	6.91274	0.94998	4	10.0866	0.85058	3	0.643584	0.803702	4	14.5601	0.812349	4	4.03748	1.25565	3	4.46501	1.3203	4	11.9277	1.29242	4	6.96574	2.881e-07	72.11	80.33	107.56	0
GVFTVVVDAFGK	7	8	1	A0A1D5T8Q1	N-Term(iTRAQ4plex); K12(iTRAQ4plex)	1526.88	1.09462	2	0.53275	1.06451	3	7.39963	1.01311	2	2.41983	1.00927	2	1.70652	1.02872	3	1.01285	0.979757	2	6.75852	1.09854	2	1.59065	1.23352	3	6.67283	1.21176	2	0.723837	0.899431	2	2.63195	0.84275	3	0.390557	0.935984	2	8.71354	6.336e-10	72.11	75.12	69.32	0
TTLCTIIDK	6	4	1	A0A1D5YSS0	N-Term(iTRAQ4plex); C4(Carbamidomethyl); K9(iTRAQ4plex)	1352.77	1.11658	2	4.58346	1.10784	2	2.97219	1.10785	2	0.992418	0.987337	2	4.35421	0.993237	2	3.42812	0.965134	2	2.75885	1.67558	2	14.4076	1.61906	2	7.52012	1.67303	2	7.45547	0.357096	2	21.5106	0.391011	2	1.61225	0.404633	2	12.9265	4.117e-07	72.1	76.63	77.28	0
TNWGIGHGLK	22	3	1	P58311	N-Term(iTRAQ4plex); K10(iTRAQ4plex)	1370.78	1.31899	7	9.03484	1.45167	7	24.3177	1.32174	8	15.5433	0.729033	7	4.8351	0.575507	7	37.8637	0.731995	8	12.4969	1.32934	7	1.9035	1.31963	7	9.41827	1.32721	8	11.6469	0.877483	7	26.1324	0.749596	7	8.73375	0.862844	8	22.1066	6.215e-09	72.1	72.75	68.8	0
GIPAASFVEDVETYLR	5	2	1	A0A1D6S420	N-Term(iTRAQ4plex)	1910.99	0.848998	2	16.3983	0.730242	2	20.4601	0.886965	1		0.727268	2	5.594	0.829025	2	5.70922	0.757665	1		0.722012	2	0.250665	0.636133	2	33.4169	0.790776	1		2.10284	2	5.22065	2.10424	2	14.7347	1.9145	1		0.005028	72.08	65.06	19.94	0
IAIGAPGELSHPDTFR	10	6	1	A0A077S3F8	N-Term(iTRAQ4plex)	1824.97	0.745912	4	2.74477	0.728075	3	4.49209	0.758271	3	1.36001	1.06274	4	11.658	1.09959	3	2.25116	1.11905	3	0.681148	0.599396	4	43.8034	0.581832	3	6.27345	0.581476	3	11.0469	1.53613	4	19.7499	1.69386	3	9.45383	1.59028	3	2.1309	5.865e-06	72.05	70.91	65.33	0
VAILNSPLTVSSPVPGVFK	10	4	2	A0A1D6DF67;W5B8E3	N-Term(iTRAQ4plex); K19(iTRAQ4plex)	2213.31																																					0.000758	72.04	54.12	50.51	0
SPIEGFYLAGDYTK	3	6	2	A0A1D5XMN0;W5EL23	N-Term(iTRAQ4plex); K14(iTRAQ4plex)	1848.97																																					2.389e-05	72	66.75		0
LLGGATIASGGVMPNIHQHLLPK	13	3	1	Q43208	N-Term(iTRAQ4plex); K23(iTRAQ4plex)	2612.5	0.995205	3	0.551546	1.07975	5	4.33381	1.06366	5	12.1287	0.720983	3	3.95459	0.72088	5	12.8328	0.85883	5	25.4907	1.93989	3	9.03073	1.85444	5	11.1558	1.6467	5	13.6359	0.596532	3	10.6154	0.519268	5	17.5812	0.579598	5	10.5854	9.58e-07	71.95	61.2	62.77	0
VSPLSLSEK	2	1	1	Q95H62	N-Term(iTRAQ4plex); K9(iTRAQ4plex)	1247.75	0.986154	1		0.996509	1					1.20567	1		1.22273	1					1.14706	1		1.1056	1					0.633964	1		0.598534	1					0.01182	71.94	72.09		0
GSNIVVMDSYGDNSK	7	3	3	W5G8A5;A0A1D6B4Q8;A0A1D6S8Z3	N-Term(iTRAQ4plex); M7(Oxidation); K15(iTRAQ4plex)	1889.91																																					1.396e-05	71.94	71.31	21.6	0
WAMLGALGCVFPEVLQK	52	3	1	A0A1D5SV65	N-Term(iTRAQ4plex); M3(Oxidation); C9(Carbamidomethyl); K17(iTRAQ4plex)	2223.19	1.22732	19	12.8748	1.25305	19	13.0062	1.25644	14	13.5082	0.526775	19	34.0088	0.495401	19	12.765	0.483379	14	25.8008	1.7567	19	26.9134	1.90531	19	17.4903	2.02739	14	8.66421	0.804697	19	52.4881	0.852997	19	29.8804	0.707893	14	52.423	1.092e-05	71.88	75.68	82.97	0
LAQLFDQAGVVEVAEVIYNR	4	4	1	A0A1D6BU45	N-Term(iTRAQ4plex)	2378.28	1.01634	2	5.2932	1.0198	2	7.32051				0.959334	2	4.81565	0.842254	2	20.4535				1.04018	2	7.93589	1.12786	2	33.1128				1.14913	2	7.10982	1.21625	2	6.23844				1.709e-16	71.88	73.31		0
FIFYATYLSEK	7	12	2	A0A077RSF9;Q7XJI6	N-Term(iTRAQ4plex); K11(iTRAQ4plex)	1669.92																																					0.0001563	71.86	71.73	71.8	0
SQGVETLGTIYSSSLFPNR	6	6	3	W5FMA5;A0A1D6A242;A0A1D5YRZ9	N-Term(iTRAQ4plex)	2200.15																																					2.098e-13	71.84	77.68	74.92	0
ANFLSADDFEPALIPSK	3	9	1	A0A1D6AJT8	N-Term(iTRAQ4plex); K17(iTRAQ4plex)	2123.13	0.985004	1		1.16797	1		1.09639	1		1.14694	1		1.03116	1		1.10309	1		0.801358	1		0.959822	1		0.834322	1		1.0696	1		0.86281	1		0.951136	1		5.253e-05	71.84	42.64	69.4	0
NNAGFPHNVVFDEDAVPSGVDVSK	75	1	1	A0A1D6D5D4	N-Term(iTRAQ4plex); K24(iTRAQ4plex)	2802.4	1.01058	32	12.1947	0.998314	21	9.85391	0.985148	22	12.8321	1.19892	32	15.5961	1.32648	21	16.2404	1.21374	22	12.0195	0.883309	32	17.4334	0.836696	21	13.9896	0.833752	22	13.3475	0.874014	32	44.3689	0.668018	21	38.378	0.786399	22	38.0637	9.69e-08	71.82	75.46	71.47	0
AQLAQAYAQELLETVGNK	3	3	1	W5GAD2	N-Term(iTRAQ4plex); K18(iTRAQ4plex)	2235.22	1.0675	1		1.16432	1		1.05669	1		0.972922	1		0.971864	1		1.02179	1		1.18013	1		1.09219	1		1.18389	1		0.927785	1		0.854078	1		0.829018	1		2.535e-05	71.81	63.52	53.57	0
VPQWSTASVQEMK	13	2	2	A0A1D5UJL4;A0A1D6RIR6	N-Term(iTRAQ4plex); M12(Oxidation); K13(iTRAQ4plex)	1794.93																																					0.0008067	71.79	71.5	72.15	0
GSAYAQIAIGTDDVYK	4	2	1	A0A1D5YIT3	N-Term(iTRAQ4plex); K16(iTRAQ4plex)	1960.03	1.04931	2	3.0072	1.10141	1		1.05328	1		1.22912	2	4.34503	1.20004	1		1.21948	1		0.891907	2	1.37341	0.778929	1		0.994275	1		0.735547	2	21.0837	0.806998	1		0.6441	1		1.084e-06	71.79	53.85	72.84	0
RLNAVESDFDDTEAIAK	21	4	3	A0A077RU36;A0A1D5V4N4;A0A1D5WI37	N-Term(iTRAQ4plex); K17(iTRAQ4plex)	2182.13																																					2.092e-05	71.74	59.14	53.56	1
CDHVAVGTGTVTHK	10	6	1	A0A1D6ANS4	N-Term(iTRAQ4plex); C1(Carbamidomethyl); K14(iTRAQ4plex)	1769.93	0.982766	4	3.05628	1.12495	3	2.93406	1.03433	3	1.63694	0.900764	4	16.0878	0.810027	3	25.5704	0.791709	3	3.59693	1.31085	4	3.09619	1.184	3	3.44299	1.27006	3	4.70195	1.07446	4	17.2397	1.09788	3	16.4852	1.11812	3	17.3442	0.002245	71.71	57.67	51.25	0
YAPVCITMPTAK	20	2	1	A0A1D5UFV4	N-Term(iTRAQ4plex); C5(Carbamidomethyl); K12(iTRAQ4plex)	1639.87	1.05984	6	8.12203	1.01642	8	10.6396	0.995594	6	6.38614	0.935719	6	6.11014	0.927059	8	15.1668	0.900657	6	13.682	1.46338	6	7.46102	1.3873	8	10.3645	1.41287	6	14.0734	0.689902	6	33.761	0.713592	8	42.9456	0.716361	6	55.3755	1.279e-11	71.7	93.9	75.93	0
IGVIESLLEK	8	15	2	P12782;A0A068CAS6	N-Term(iTRAQ4plex); K10(iTRAQ4plex)	1388.86																																					0.0003586	71.68	31.94	41.44	0
IADILGQLLTSEENVER	4	3	1	A0A1D6ARY4	N-Term(iTRAQ4plex)	2044.11	1.06269	2	8.4093	1.16572	1		0.907983	1		0.918844	2	3.60607	0.751099	1		1.07159	1		0.804379	2	11.8647	1.15596	1		0.903168	1		1.37903	2	10.7632	1.20576	1		1.19918	1		6.31e-05	71.64	39.14	38.37	0
AAASNSPWYGPDR	33	1	1	A0A1D6DEW4	N-Term(iTRAQ4plex)	1535.73	1.02803	10	12.88	1.02907	11	7.66408	1.0187	12	6.80689	0.896748	10	7.62188	0.930466	11	7.05342	0.920461	12	9.38432	1.14845	10	9.90944	1.06327	11	16.4152	1.1215	12	5.4022	1.11559	10	22.0401	1.17577	11	9.9035	1.0695	12	18.4991	1.278e-09	71.61	77.75	75.12	0
ALGGLGILSLGGK	7	3	1	W5FMG0	N-Term(iTRAQ4plex); K13(iTRAQ4plex)	1443.92	1.14923	1		1.13949	3	5.06139	1.14756	3	1.29179	0.943617	1		0.918192	3	0.175887	0.909278	3	0.831816	1.12892	1		1.16099	3	0.590892	1.13226	3	9.10185	0.920068	1		0.970945	3	3.07377	0.952882	3	7.78278	3.662e-11	71.59	79.21	71.22	0
GPPPFIVIPEVVPR	5	6	1	A8WDL4	N-Term(iTRAQ4plex)	1660.99	0.794562	2	3.93948	0.867231	1		0.796166	2	11.3089	0.767035	2	14.4659	0.840544	1		0.818107	2	9.89001	0.676549	2	1.49692	0.722508	1		0.710999	2	1.74577	2.14077	2	11.2061	1.85092	1		1.98365	2	14.2884	7.318e-05	71.52	67.42	55.81	0
VEAELVEALASLEGQKEEAIK	57	2	2	A0A1D5XZP7;W5E4T7	N-Term(iTRAQ4plex); K16(iTRAQ4plex); K21(iTRAQ4plex)	2688.5																																					2.667e-15	71.48	98.76	67.26	1
YILNQTSVAGSMVGVR	6	4	2	A0A1D5X454;A0A1D5Y506	N-Term(iTRAQ4plex); M12(Oxidation)	1854.99																																					0.000171	71.48	71.4	71.51	0
VADFFDSAVNLALK	8	3	1	A0A0C4BJE5	N-Term(iTRAQ4plex); K14(iTRAQ4plex)	1798	0.975123	3	17.803	1.09798	2	19.041	1.03255	3	4.19586	1.14879	3	3.18275	1.07164	2	2.35124	1.08648	3	12.3438	1.33422	3	16.5807	1.16505	2	16.1444	1.2507	3	5.95986	0.579562	3	37.5625	0.661589	2	23.1855	0.665075	3	12.8879	1.693e-13	71.47	71.72	42.11	0
GSASVGQSTLTR	232	4	1	A0A075TNN5	N-Term(iTRAQ4plex)	1307.7	0.954148	74	12.314	0.95083	75	13.192	0.951253	83	12.4003	0.959284	74	7.38483	0.962617	75	9.47273	0.950944	83	7.46356	0.996598	74	16.7295	0.982235	75	13.9782	1.00373	83	14.4656	1.20154	74	19.9164	1.24949	75	15.4436	1.25775	83	17.4723	6.26e-13	71.46	83.31	71.01	0
YMDFVNPGSQAK	7	1	1	W5GYP4	N-Term(iTRAQ4plex); M2(Oxidation); K12(iTRAQ4plex)	1660.82	0.959146	2	5.56064	1.0261	3	6.16763	0.977937	2	2.39022	0.889891	2	72.6853	1.06222	3	45.1606	0.896244	2	64.5443	1.52039	2	99.4923	1.02044	3	34.422	1.56818	2	89.374	0.499228	2	41.2023	0.596996	3	62.758	0.456768	2	44.5709	8.064e-10	71.45	77.5	76.84	0
FQEQVASLLDQLASTK	6	3	1	A0A077RX13	N-Term(iTRAQ4plex); K16(iTRAQ4plex)	2066.14	1.28144	4	5.07764	1.32152	1		1.34295	1		0.897128	4	11.2154	0.893128	1		0.890715	1		1.17552	4	11.1434	1.28438	1		1.40002	1		0.70946	4	29.3352	0.607594	1		0.484472	1		1.091e-06	71.37	68.39	43.02	0
AYQEQVMSNSAR	6	2	1	A0A0C4BJE5	N-Term(iTRAQ4plex); M7(Oxidation)	1543.73	0.79023	2	4.17619	0.76514	2	1.69453	0.803933	2	2.28267	0.877133	2	12.0534	0.899596	2	20.1423	0.916749	2	8.84641	0.895304	2	7.80321	0.883723	2	14.681	0.926215	2	5.05449	1.73791	2	10.155	1.69987	2	13.746	1.59891	2	8.21573	0.0002782	71.26	67.15	73.27	0
FSVDAIDDTDIIEDILRPR	12	4	1	A0A1D5YK30	N-Term(iTRAQ4plex)	2347.23	0.949165	4	14.4812	1.02166	3	12.063	1.00671	5	8.42263	1.36743	4	18.3302	1.26344	3	2.33802	1.27415	5	2.1631	0.760621	4	11.4448	0.783451	3	2.45144	0.759754	5	17.9681	0.76814	4	1.84846	0.738279	3	5.35513	0.745272	5	6.49185	6.149e-07	71.26	63.32	39.1	0
LPFTLLSDEGNK	41	2	1	Q5S1S6	N-Term(iTRAQ4plex); K12(iTRAQ4plex)	1621.91	1.18355	15	8.82536	1.18005	12	8.27586	1.1961	14	7.87703	1.01784	15	9.44103	1.08636	12	5.97187	1.07275	14	9.61367	1.13773	15	5.81809	1.13299	12	9.85222	1.15065	14	6.76447	0.568533	15	10.8484	0.535257	12	34.0622	0.532496	14	32.5537	0.0002149	71.2	73.16	81.39	0
ATHICLDCGYIYFLPK	22	4	1	A0A1D6BH84	N-Term(iTRAQ4plex); C5(Carbamidomethyl); C8(Carbamidomethyl); K16(iTRAQ4plex)	2259.15	1.15057	7	5.2368	1.16163	9	8.9756	1.17677	6	4.26051	0.727125	7	16.4705	0.690185	9	20.4829	0.661202	6	20.996	1.88336	7	14.3463	1.71375	9	20.4328	1.93497	6	9.99334	0.721183	7	20.2522	0.804552	9	58.4251	0.596567	6	23.7661	5.205e-05	71.18	64.26	59.23	0
LDSIGLENTEANR	32	5	1	W5FL09	N-Term(iTRAQ4plex)	1575.81	1.03326	11	3.14206	0.980714	9	5.77018	0.969344	12	8.79777	1.18621	11	11.9244	1.08025	9	15.2729	1.14655	12	7.73319	0.780203	11	10.6175	0.814832	9	9.56092	0.761656	12	9.34833	0.949388	11	24.0065	1.05821	9	30.2053	1.00785	12	30.3221	1.744e-05	71.18	62.75	58.46	0
SLNEMNTSAVSLSEALESTHSK	4	10	3	A0A077RX13;A0A1D5WWJ3;A0A1D6RQF2	N-Term(iTRAQ4plex); M5(Oxidation); K22(iTRAQ4plex)	2639.32																																					6.76e-18	71.17	90.93	61.89	0
ILALNASYFLK	3	6	1	A0A1D6BNR2	N-Term(iTRAQ4plex); K11(iTRAQ4plex)	1540.94	1.03624	1		1.11021	1		1.02979	1		0.950861	1		0.916091	1		0.916111	1		1.44988	1		1.3883	1		1.5234	1		0.758204	1		0.752691	1		0.744259	1		2.753e-05	71.15	70.71	78.86	0
GPLENLADHLADPVNNNAWAFATNFVPGK	252	32	9	A0A1D5SCM2;A0A1D6DEW4;A0A1D6BSD3;A0A1D6AFU0;A0A1D5YRC9;A0A1D5ZLT0;A0A1D5RS51;A0A1D6D2S8;A0A1D6AYN5	N-Term(iTRAQ4plex); K29(iTRAQ4plex)	3380.73																																					3.692e-16	71.14	79.55	78.24	0
EVGEYVAEIK	2	5	1	W5G8J4	N-Term(iTRAQ4plex); K10(iTRAQ4plex)	1424.79	1.14097	1					1.1061	1		1.14619	1					1.04062	1		0.931547	1					1.06981	1		0.737947	1					0.834022	1		0.000169	71.14		71.11	0
QLVATGKPESFSGPFLVPSYR	149	7	1	A0A1D5TVV3	N-Term(iTRAQ4plex); K7(iTRAQ4plex)	2568.41	1.1794	52	9.04104	1.18073	50	7.19329	1.14771	46	10.7868	0.922326	52	9.5677	0.906423	50	7.91011	0.9471	46	9.91821	1.272	52	9.57212	1.28622	50	12.8725	1.27968	46	11.4491	0.748672	52	21.9407	0.786643	50	23.1699	0.729356	46	19.7621	1.797e-09	71.13	75.33	73.69	0
SYAAGFGYDPSK	9	2	1	A0A1D6RPF7	N-Term(iTRAQ4plex); K12(iTRAQ4plex)	1550.78	1.12575	3	9.77263	1.09121	3	7.3082	1.14934	3	2.80554	1.16887	3	1.3555	1.1566	3	0.443171	1.10249	3	12.2737	1.18214	3	0.417797	1.19218	3	1.43856	1.19114	3	6.66039	0.464101	3	31.3252	0.563102	3	50.2644	0.496731	3	33.8157	0.0001474	71.13	66.15	80.19	0
AFSVLDGIGK	7	5	1	A0A1D6A9I3	N-Term(iTRAQ4plex); K10(iTRAQ4plex)	1294.76	1.04377	3	8.12673	0.988356	2	20.8757	1.07684	2	7.38151	1.03303	3	13.7572	1.11807	2	22.018	0.984479	2	2.19171	1.1665	3	4.95443	1.06318	2	19.2145	1.11006	2	15.6162	0.925729	3	3.88996	0.801759	2	1.38791	0.919514	2	25.0824	0.0005173	71.12	21.54	30.65	0
GGAIDDSVVTK	2	4	2	A0A1D5T8H3;A0A1D5URU9	N-Term(iTRAQ4plex); K11(iTRAQ4plex)	1349.75																																					5.062e-13	71.11	74.58		0
VQTAQPYGPGGGVEFK	14	2	1	A0A1D6B6U3	N-Term(iTRAQ4plex); K16(iTRAQ4plex)	1923.01	1.14668	5	5.50065	1.18698	3	6.30602	1.1065	6	9.7207	0.906795	5	10.9299	0.869473	3	17.8424	0.85348	6	21.2665	0.798392	5	2.40495	0.778458	3	32.4735	0.821581	6	21.5456	1.19018	5	33.5494	1.13631	3	43.0073	1.44149	6	32.4313	3.747e-05	71.09	68.03	64.18	0
SDTEIIEATMLELAK	6	6	2	A0A1D5XMN0;W5EL23	N-Term(iTRAQ4plex); K15(iTRAQ4plex)	1952.05																																					2.016e-05	71.09	67.78	48.92	0
AILSTINPELQK	9	3	2	Q332R4;A0A077RVA5	N-Term(iTRAQ4plex); K12(iTRAQ4plex)	1614.97																																					4.203e-05	71.04	69.85	69.48	0
ESAQDILNLKPLIDKK	59	4	1	A0A1D5TQ60	N-Term(iTRAQ4plex); K10(iTRAQ4plex); K15(iTRAQ4plex); K16(iTRAQ4plex)	2401.45	1.1767	19	24.6027	1.23794	18	12.2243	1.24831	22	10.5299	0.753834	19	14.6601	0.755132	18	15.1415	0.72504	22	17.1992	2.05946	19	12.641	1.99798	18	14.1929	1.97233	22	11.0367	0.395184	19	89.7774	0.364723	18	43.4416	0.428385	22	29.5588	5.825e-07	71.03	70.8	72.02	1
GLDVIQQAQSGTGK	12	6	2	A0A0C4BKH5;A0A1D6B1D1	N-Term(iTRAQ4plex); K14(iTRAQ4plex)	1689.94																																					4.09e-15	71.02	80.01	70.63	0
QVQEFQEEVVQR	12	3	2	W5BAM1;A0A1D5TBQ3	N-Term(iTRAQ4plex)	1662.86																																					8.989e-06	70.99	70.7	64.82	0
IGIATDETGGK	7	3	1	W5BED2	N-Term(iTRAQ4plex); K11(iTRAQ4plex)	1349.74	0.904711	2	2.13126	0.911245	2	3.58448	0.935309	3	1.24597	1.25303	2	12.6725	1.20873	2	13.8447	1.13918	3	8.41411	1.00401	2	1.91092	1.00628	2	6.99665	0.992851	3	10.5489	0.762452	2	33.6537	0.791056	2	43.6393	0.703276	3	36.9845	0.0001843	70.98	70.32	69.08	0
SDAEFINPSWLDGSLPGDFGFDPLGLGK	44	4	1	W5AY52	N-Term(iTRAQ4plex); K28(iTRAQ4plex)	3239.61	1.24618	11	14.7781	1.22518	16	11.042	1.16564	11	9.14957	1.44608	11	9.55392	1.45594	16	12.0581	1.42654	11	7.30324	0.385785	11	20.225	0.368381	16	64.5807	0.392887	11	43.8983	0.595504	11	24.2167	0.551743	16	28.7962	0.587074	11	25.0245	1.767e-07	70.97	76.42	82.97	0
KTVTAMDVVYALK	35	20	4	A0A1D5UIL2;A0A1D6AV42;A0A1D5UUD2;A0A1D5XN63	N-Term(iTRAQ4plex); K1(iTRAQ4plex); M6(Oxidation); K13(iTRAQ4plex)	1887.09																																					7.242e-05	70.96	78.64	73.11	1
ILSEYLDLFEASPAR	4	2	1	A0A1D6S9T2	N-Term(iTRAQ4plex)	1867.99	0.919494	2	1.20584	0.917832	1		0.897471	1		1.30819	2	3.50537	1.17807	1		1.29213	1		0.737596	2	8.32119	0.922301	1		0.877289	1		0.914461	2	4.71888	0.961537	1		0.828614	1		0.000121	70.91	52.85	43.77	0
DPNATIIMLATGTGIAPFR	14	10	4	A0A1D6BXL7;A0A1D6AEP1;A0A1D5X268;A0A1D6BF30	N-Term(iTRAQ4plex); M8(Oxidation)	2119.13																																					3.511e-08	70.86	78.06	87.21	0
ALEDVDLVVHTAGPFQR	9	4	1	A0A1D5YBT8	N-Term(iTRAQ4plex)	2011.07	1.06154	4	0.363678	1.02667	3	2.83284	1.02671	2	11.1701	0.992256	4	1.91278	0.930602	3	2.44432	0.957854	2	9.93287	1.06286	4	0.777778	1.12385	3	21.1083	1.01575	2	1.42647	0.98566	4	0.655524	0.981557	3	4.00625	1.13701	2	0.733599	7.763e-06	70.83	67.91	67.99	0
DFGYSFPCDGPGR	82	1	1	P58386	N-Term(iTRAQ4plex); C8(Carbamidomethyl)	1618.71	1.08548	27	9.25446	1.09321	26	9.35607	1.07593	29	8.41625	0.935244	27	6.2582	0.923382	26	8.07444	0.927968	29	7.8403	1.05837	27	9.10339	1.03385	26	10.3531	1.01934	29	14.8102	1.11371	27	10.5273	1.09394	26	10.9566	1.12526	29	14.7155	1.092e-05	70.83	61.4	72	0
IDMTTTILGFK	6	3	1	A0A096ULI5	N-Term(iTRAQ4plex); M3(Oxidation); K11(iTRAQ4plex)	1543.86	1.03123	3	8.2145	0.954091	2	2.09977	1.01337	1		1.16241	3	9.80259	1.23685	2	4.48613	1.20352	1		0.933829	3	2.96027	0.897583	2	12.2775	0.947946	1		0.822271	3	4.4102	0.821326	2	3.26353	0.770726	1		0.003569	70.81	38.56	27.24	0
WNIEWFGDSSPGSFASK	3	2	1	A0A1D5TVF1	N-Term(iTRAQ4plex); K17(iTRAQ4plex)	2203.07	1.2283	1		1.04329	1		1.19181	1		0.899111	1		1.06517	1		0.92497	1		1.2958	1		1.32285	1		1.17146	1		0.739715	1		0.625634	1		0.838035	1		1.185e-05	70.79	45.04	38.78	0
EFNDVVGITGFILTK	2	5	1	A0A1D5V699	N-Term(iTRAQ4plex); K15(iTRAQ4plex)	1941.09	0.990213	1					0.961087	1		0.977171	1					0.957467	1		1.29744	1					1.13086	1		0.9143	1					1.12665	1		4.215e-05	70.79		54.04	0
TLVAILPAYLNALSGK	6	1	1	A0A1D5WRC7	N-Term(iTRAQ4plex); K16(iTRAQ4plex)	1932.18	1.07826	2	3.01254	1.11199	2	11.0053	1.04528	2	15.7598	0.629385	2	23.1985	0.620077	2	16.0958	0.632592	2	18.5969	1.56453	2	0.331554	1.65484	2	13.9657	1.54008	2	18.5814	1.17058	2	19.0415	1.03201	2	13.0615	1.19161	2	22.8464	0.0002792	70.78	61.44	63.51	0
MIPTKPMVVETFAQYPPLGR	6	9	1	A0A1D5V1Q2	N-Term(iTRAQ4plex); K5(iTRAQ4plex); M7(Oxidation)	2579.4	0.904443	2	8.98959	0.912572	2	1.3038	0.859087	1		1.12579	2	0.681285	1.14706	2	2.44463	1.25636	1		0.94942	2	4.40141	0.838896	2	5.00231	0.774057	1		1.07495	2	7.90955	1.10444	2	2.63582	1.04304	1		5.299e-06	70.77	51.13	17.55	0
IAVALGALDNLLQTVPSAVMDK	10	4	1	A0A1D5XG10	N-Term(iTRAQ4plex); M20(Oxidation); K22(iTRAQ4plex)	2543.44	1.32437	3	2.99763	1.17655	4	1.58151	1.29282	2	11.8333	1.03101	3	13.5115	0.909907	4	9.72234	0.990851	2	18.2313	1.02995	3	4.77881	1.14553	4	21.6477	1.1594	2	1.40377	0.46051	3	50.6419	0.733549	4	39.1565	0.563619	2	25.5715	1.657e-06	70.75	63.11	76.81	0
SMSIDQMETVAQGR	3	3	2	A0A1D6APB5;A0A1D6B7L4	N-Term(iTRAQ4plex)	1696.81																																					1.26e-05	70.65	71.35	68.78	0
YVDPENVTLLDQSPHQLDK	4	6	1	A0A1D5Y6T4	N-Term(iTRAQ4plex); K19(iTRAQ4plex)	2499.3	0.990677	2	6.01104	1.10989	1		1.08252	1		0.891683	2	14.231	0.982867	1		0.977666	1		0.966132	2	9.27178	1.00924	1		0.852863	1		1.36476	2	17.1456	0.985363	1		1.18507	1		6.562e-05	70.65	36.55	40.46	0
AVTFSDLHTADGLK	8	4	1	A0A1D5TKE5	N-Term(iTRAQ4plex); K14(iTRAQ4plex)	1762.96	1.09375	3	4.44373	1.05098	2	6.67166	1.05504	3	7.3158	1.06738	3	3.40721	1.07795	2	5.09096	1.04838	3	2.87128	1.09932	3	0.57836	1.0839	2	1.65424	1.08069	3	5.50042	0.847676	3	4.62404	0.813842	2	1.1024	0.843181	3	0.349939	4.02e-05	70.65	27.73	74.6	0
GGSSTVAIAK	19	5	1	A0A1D5YPK5	N-Term(iTRAQ4plex); K10(iTRAQ4plex)	1178.7	0.918068	6	13.3421	1.07488	5	16.7624	0.989157	8	19.6285	1.1727	6	6.4738	1.15874	5	6.868	1.07101	8	12.0349	1.2059	6	15.5655	1.16832	5	2.83712	1.11384	8	18.5393	0.683195	6	23.528	0.523962	5	3.26472	0.599438	8	20.3454	0.0002894	70.64	53.92	49.53	0
VINAVSVIVGPK	4	7	2	A0A1D5UEK2;A0A1D5TNE1	N-Term(iTRAQ4plex); K12(iTRAQ4plex)	1483.95																																					4.357e-05	70.63	74.96	77.39	0
ELATDIESLKK	34	4	1	A0A1D6BY94	N-Term(iTRAQ4plex); K10(iTRAQ4plex); K11(iTRAQ4plex)	1679	1.17815	10	5.60809	1.18159	12	7.54922	1.22262	12	6.74239	1.09865	10	7.10528	1.12701	12	5.62482	1.12486	12	8.88229	1.11257	10	5.26409	1.15327	12	6.11189	1.15162	12	8.61817	0.585612	10	33.2502	0.480279	12	43.5487	0.463357	12	40.138	0.0002108	70.63	70.72	70.74	1
LVGGHYDFVSGK	19	16	2	A0A1D5WHU7;A0A1D6BHU7	N-Term(iTRAQ4plex); K12(iTRAQ4plex)	1566.85																																					1.738e-14	70.62	100.6	75.54	0
SDPIIQTLLPMSPK	44	3	2	D3K4D8;A0A1D6DME9	N-Term(iTRAQ4plex); K14(iTRAQ4plex)	1828.05																																					7.268e-12	70.62	81.42	72	0
SYLIAVSGEK	70	3	1	W5FDV7	N-Term(iTRAQ4plex); K10(iTRAQ4plex)	1354.78	0.830709	25	13.701	0.833701	25	11.5457	0.85892	20	15.9249	1.48531	25	14.5445	1.48431	25	16.6171	1.54942	20	21.4044	0.697625	25	25.8029	0.661857	25	26.9407	0.650807	20	31.3794	0.738801	25	23.3004	0.710678	25	17.9024	0.699722	20	21.0423	0.0006306	70.6	68.28	65.09	0
VVEVSTSSLGTSKPTVEALTAIPEDIR	7	3	2	A0A077RU36;A0A1D5V4N4	N-Term(iTRAQ4plex); K13(iTRAQ4plex)	3087.71																																					6.715e-19	70.59	76.45	61.04	0
GSSDEFIDANVQLALAVVR	7	3	1	A0A1D6SAS2	N-Term(iTRAQ4plex)	2148.14	1.02337	3	17.6171				1.07552	4	13.0918	0.936545	3	0.49629				0.939233	4	7.26464	1.04451	3	3.59436				0.946162	4	23.314	1.1302	3	7.46877				1.08977	4	28.7158	1.263e-08	70.59		95.01	0
APPPAPAAPAVVAEAPK	13	2	1	W5F8Y0	N-Term(iTRAQ4plex); K17(iTRAQ4plex)	1842.07	1.03356	5	4.31369	1.04403	4	12.6502	1.06658	4	9.38907	0.998052	5	11.8582	0.937607	4	9.10186	0.98578	4	2.87047	1.03849	5	4.23689	0.973258	4	8.52663	0.94527	4	9.64787	0.985684	5	38.5736	1.22659	4	31.1791	1.15248	4	13.1827	9.617e-06	70.47	37.88	39.38	0
CESACPTDFLSVR	77	2	1	P69415	N-Term(iTRAQ4plex); C1(Carbamidomethyl); C5(Carbamidomethyl)	1685.77	1.04172	28	6.15649	1.00688	25	9.14073	1.01695	24	8.37969	0.951151	28	6.30703	0.965058	25	9.39333	0.952747	24	3.96645	1.0582	28	12.5277	1.01782	25	12.7234	1.0747	24	5.73216	1.09186	28	17.8651	1.05358	25	12.4927	1.09127	24	9.58457	1.357e-14	70.45	80.98	68.78	0
HGAESVAVGVK	7	1	1	A0A1D6AJR4	N-Term(iTRAQ4plex); K11(iTRAQ4plex)	1341.77	1.2312	4	11.8676	1.31318	3	0.808524				0.990977	4	9.01404	0.949989	3	2.82238				1.17289	4	10.5118	1.07922	3	11.3419				0.676507	4	6.70977	0.705749	3	15.3047				0.00187	70.43	58.22		0
SNTSAGNIPTEVISEVNSILAFNK	6	1	1	A0A1D5SSJ7	N-Term(iTRAQ4plex); K24(iTRAQ4plex)	2793.48	0.857527	1		0.989105	3	14.4921	1.15262	2	2.47689	1.12631	1		1.03844	3	4.78278	0.908793	2	5.20465	0.952797	1		0.88824	3	6.33444	1.02458	2	7.21108	1.13844	1		1.37159	3	10.2592	1.0555	2	1.86932	4.074e-06	70.41	64.97	21.28	0
RIWFGIATAHDFESHDDITEER	27	1	1	P58386	N-Term(iTRAQ4plex)	2789.33	0.949624	9	26.8358	0.983107	8	11.9457	0.919297	10	25.1372	0.986891	9	9.15807	1.01537	8	16.8172	0.976117	10	27.6714	1.03743	9	17.2362	0.917208	8	15.5887	0.976467	10	19.0099	0.960547	9	20.3077	1.09474	8	32.9729	1.03757	10	41.9558	2.317e-18	70.4	75.01	64.01	1
SAPTTGGVK	17	10	1	Q43202	N-Term(iTRAQ4plex); K9(iTRAQ4plex)	1105.64	1.03853	5	28.9577	1.02596	6	20.3744	0.992641	6	15.9091	1.12881	5	7.72132	1.04959	6	20.2477	1.10072	6	15.7578	1.3288	5	14.9182	1.20882	6	25.5086	1.31385	6	18.8069	0.537086	5	42.9481	0.524553	6	45.9276	0.488739	6	30.335	0.028	70.4	68.98	69.15	0
GLCGGINSTSVK	2	7	1	A0A1D5RZX1	N-Term(iTRAQ4plex); C3(Carbamidomethyl); K12(iTRAQ4plex)	1480.79	0.835318	1					0.87283	1		1.18708	1					1.20625	1		1.15928	1					0.99072	1		0.861208	1					0.91515	1		7.361e-05	70.38		52.69	0
EAVNVSLQNLLTYPFVK	29	10	1	A0A1D5WHU7	N-Term(iTRAQ4plex); K17(iTRAQ4plex)	2223.28	1.09729	10	7.32476	1.10427	11	10.3477	1.13359	8	11.6842	0.947511	10	8.18546	0.998364	11	10.3098	0.958512	8	12.1406	1.05911	10	16.7652	1.12181	11	13.728	1.13532	8	13.4592	1.00159	10	24.8137	0.965959	11	14.2918	0.868194	8	13.1138	1.38e-09	70.37	72.79	64.82	0
KFCLEPTSFTVK	61	6	1	P27665	N-Term(iTRAQ4plex); K1(iTRAQ4plex); C3(Carbamidomethyl); K12(iTRAQ4plex)	1889.05	1.29753	19	8.12385	1.28192	18	11.5117	1.27501	23	7.90745	0.660126	19	16.7403	0.660858	18	25.9761	0.660079	23	18.6576	1.91764	19	15.8412	1.85966	18	20.9979	1.91435	23	13.4334	0.551541	19	24.8742	0.510765	18	49.7063	0.512077	23	39.8938	6.822e-07	70.34	70.96	66.54	1
LAVISMAGLAAEGLEYDK	7	2	2	W5AVI1;A0A1D5UFX0	N-Term(iTRAQ4plex); M6(Oxidation); K18(iTRAQ4plex)	2155.16																																					9.85e-06	70.34	65.67	65.22	0
NATVTGVEMFQK	6	4	1	A0A1D6S9T8	N-Term(iTRAQ4plex); K12(iTRAQ4plex)	1612.86	1.06634	2	1.54521	1.00884	3	12.8349	0.988529	1		0.892537	2	11.7448	0.981589	3	1.46086	1.00098	1		1.15245	2	14.6505	1.05902	3	7.27148	1.00061	1		1.09496	2	1.39554	0.947375	3	5.42163	1.13057	1		1.393e-05	70.33	30.45	15.49	0
MAEYKEELWELLK	18	2	1	A0A1D6BF30	N-Term(iTRAQ4plex); M1(Oxidation); K5(iTRAQ4plex); K13(iTRAQ4plex)	2130.15	1.4672	8	15.1446	1.72678	4	3.16393	1.53283	6	23.1383	0.873291	8	9.17747	0.817933	4	0.657814	0.840455	6	18.945	1.14136	8	17.8224	0.959501	4	0.617944	1.14731	6	7.05512	0.379694	8	34.7044	0.459085	4	14.1362	0.365849	6	27.9867	0.0001955	70.27	38.09	29.66	1
NFNIALDDVSITSLSFGK	5	3	1	W5FEQ2	N-Term(iTRAQ4plex); K18(iTRAQ4plex)	2229.19	0.981839	2	9.27071	0.976875	1		0.961991	2	4.63563	1.02766	2	9.16078	0.962355	1		1.0585	2	3.9764	0.871968	2	8.69783	0.959175	1		0.90784	2	0.925461	1.21317	2	18.8657	1.25108	1		1.14071	2	12.8305	2.415e-05	70.26	61.19	65.42	0
MDQLLNLGWK	6	3	1	Q95H43	N-Term(iTRAQ4plex); K10(iTRAQ4plex)	1505.84	1.20728	2	0.725169	1.20386	2	3.84987	1.24853	2	0.334269	0.936185	2	3.30949	0.945002	2	1.0054	0.900404	2	2.57659	1.26473	2	1.49221	1.18363	2	1.10356	1.29566	2	0.0234843	0.727268	2	3.89655	0.761478	2	12.2254	0.690462	2	5.45848	2.132e-10	70.25	76.27	68.55	0
FVFDDDSLEVK	15	4	1	W5H402	N-Term(iTRAQ4plex); K11(iTRAQ4plex)	1601.82	1.00939	5	4.05336	1.0059	6	3.45085	0.995048	4	4.66684	1.27657	5	5.19684	1.21747	6	9.12478	1.31278	4	4.68954	0.892884	5	12.9529	0.932067	6	9.13993	0.884622	4	5.13211	0.717501	5	13.4583	0.711744	6	19.2553	0.646624	4	18.076	7.092e-09	70.21	80.72	79.46	0
TLNLYDILDAR	7	4	1	W5EGD6	N-Term(iTRAQ4plex)	1450.8	1.03125	3	6.33133	1.05581	2	12.5353	1.01268	2	20.3681	0.866288	3	7.26544	0.88687	2	5.95439	0.88849	2	10.7718	0.873063	3	1.61518	0.917605	2	0.747665	0.8985	2	2.83407	1.43223	3	3.2679	1.31751	2	5.56945	1.38388	2	5.4342	0.0001929	70.21	64.88	65.23	0
LLTFYELDLGLNHVSR	3	1	1	A0A1D6DLV1	N-Term(iTRAQ4plex)	2034.11	0.932387	1		1.02262	1		1.05899	1		0.812825	1		0.81144	1		0.870738	1		1.20066	1		0.989656	1		1.21674	1		1.39036	1		1.44322	1		1.07533	1		1.496e-06	70.21	57.58	42	0
SVYVPTTSDGTVVAFR	7	4	2	A0A1D5ZQB7;A0A1D6BZ67	N-Term(iTRAQ4plex)	1842.97																																					0.001481	70.14	68.17	58.11	0
VAVSFTHTIK	9	7	4	A0A1D5YCD2;A0A1D5T3B5;A0A1D5ZIR3;A0A1D5Z7B1	N-Term(iTRAQ4plex); K10(iTRAQ4plex)	1390.83																																					0.001154	70.13	62.89	69.9	0
VAVCSTSNEK	3	5	2	A0A1D6CPK7;A0A1D6BRH4	N-Term(iTRAQ4plex); C4(Carbamidomethyl); K10(iTRAQ4plex)	1382.72																																					9.091e-08	70.07	70.59	45.74	0
FADDLDDATIEK	11	5	1	A0A1D5TVJ3	N-Term(iTRAQ4plex); K12(iTRAQ4plex)	1640.83	1.06367	4	11.7072	1.1068	3	9.99974	1.0745	4	10.9173	1.20704	4	8.98057	1.17317	3	9.52805	1.11422	4	8.82739	0.914536	4	2.18824	0.866423	3	1.35004	0.946075	4	17.2195	0.613843	4	6.87716	0.61128	3	22.8243	0.715808	4	39.5522	3.698e-05	70.05	73.44	81.06	0
MSGGDHIHSGTVVGK	58	6	1	P11383	N-Term(iTRAQ4plex); M1(Oxidation); K15(iTRAQ4plex)	1785.91	0.862294	20	10.7034	0.828543	23	12.5118	0.849829	15	8.89547	1.32384	20	13.764	1.4416	23	9.20804	1.37245	15	9.60039	0.865438	20	16.9388	0.818509	23	9.84865	0.851945	15	13.4184	0.781257	20	23.3236	0.69987	23	17.2623	0.702977	15	30.3316	0.0001303	70.03	70.4	75.62	0
WAMLGAAGIFIPELLTK	21	6	1	A0A1D5UAF1	N-Term(iTRAQ4plex); K17(iTRAQ4plex)	2119.23	1.35252	6	6.74883	1.3313	7	1.66587	1.25001	7	9.94028	0.666299	6	34.3174	0.692997	7	27.7028	0.599004	7	38.3054	1.92988	6	14.0608	1.7395	7	5.34794	1.92337	7	11.0504	0.535128	6	13.2717	0.571048	7	67.03	0.709302	7	41.8414	1.557e-12	70.01	82.48	72.12	0
APTGDGTHEAVLSSYEYVSQGLK	19	1	1	A0A1D6S090	N-Term(iTRAQ4plex); K23(iTRAQ4plex)	2697.37	0.961954	7	10.4022	0.976484	6	5.18552	0.967971	6	10.5592	1.13563	7	8.38198	1.11438	6	7.40892	1.11479	6	6.75949	0.853874	7	16.1244	0.902214	6	5.79272	0.882284	6	3.56905	1.07292	7	16.7524	0.962892	6	11.42	1.016	6	7.48863	9.401e-08	69.92	70.34	59.34	0
GILAADESTGTIGK	3	18	3	A0A1D5VE15;A0A1D6C852;A0A1D6BMJ6	N-Term(iTRAQ4plex); K14(iTRAQ4plex)	1620.9																																					1.306e-05	69.92	68.16	61.64	0
EIILSTNSGQIGVLPNHAPINTAVDMGPLR	28	2	1	P69443	N-Term(iTRAQ4plex); M26(Oxidation)	3287.75	1.03537	12	6.59088	1.03822	8	9.32317	1.04906	8	6.07701	1.01475	12	7.69573	1.05298	8	11.3935	0.994082	8	4.33362	0.877064	12	6.54157	0.848432	8	3.25985	0.854716	8	3.55425	1.15133	12	20.1715	1.09221	8	19.2017	1.18755	8	11.5537	7.139e-06	69.92	67.35	93.3	0
ELADDVESLKK	11	2	1	A0A1D6A6T9	N-Term(iTRAQ4plex); K10(iTRAQ4plex); K11(iTRAQ4plex)	1678.96	1.08182	4	4.79877	1.13152	3	3.5981	1.11582	4	1.97358	1.19947	4	6.34366	1.23005	3	1.54734	1.19034	4	10.1864	1.11662	4	3.04185	1.12057	3	6.44721	1.06097	4	4.72277	0.590227	4	10.0078	0.405139	3	16.0934	0.482373	4	39.1766	0.0001063	69.92	42.72	59.04	1
GELEITYLDEELR	5	3	2	W5EEI2;A0A1D5Y736	N-Term(iTRAQ4plex)	1723.88																																					5.872e-11	69.86	72.58	60.89	0
GDGGGVFILAK	34	3	2	W5A2K2;A0A1D5SQ35	N-Term(iTRAQ4plex); K11(iTRAQ4plex)	1321.77																																					4.39e-11	69.85	78.71	69.56	0
TWYVVDAEDK	4	3	1	A0A1D5VBM4	N-Term(iTRAQ4plex); K10(iTRAQ4plex)	1513.78	1.13401	2	4.92041	1.11081	2	7.27736				1.08169	2	1.44034	1.09613	2	0.20886				1.06885	2	5.23288	1.01837	2	3.30559				0.734456	2	13.4901	0.759192	2	10.8108				0.0003445	69.83	68.52		0
SQPCHYSVGK	6	11	3	A0A1D6CQ89;A0A1D6BHM5;A0A1D6C5Q3	N-Term(iTRAQ4plex); C4(Carbamidomethyl); K10(iTRAQ4plex)	1450.73																																					0.003021	69.83	64.36	69.69	0
ACPTDVLEMIPWDGCK	38	1	1	P69415	N-Term(iTRAQ4plex); C2(Carbamidomethyl); C15(Carbamidomethyl); K16(iTRAQ4plex)	2180.05	1.2597	15	9.92794	1.26986	11	10.342	1.29999	12	7.47256	0.81268	15	11.9391	0.778462	11	17.2144	0.800811	12	6.75726	1.30564	15	9.22596	1.33131	11	11.256	1.33252	12	12.769	0.711533	15	23.1358	0.825643	11	34.5244	0.749132	12	39.7157	2.739e-06	69.81	67.8	71.67	0
FEFEPVDTIDK	52	2	1	P11383	N-Term(iTRAQ4plex); K11(iTRAQ4plex)	1627.84	0.863495	18	11.3228	0.820378	16	12.6205	0.891891	18	11.3268	1.52612	18	15.8456	1.53715	16	14.5378	1.39239	18	17.0812	0.575397	18	32.5246	0.55635	16	25.7588	0.661467	18	31.2997	0.732248	18	18.056	0.726747	16	16.3186	0.794243	18	21.13	0.0001751	69.76	69.21	72.23	0
LYGVPLTDLDSIR	4	6	2	A0A1D6DHJ2;A0A1D6CJU8	N-Term(iTRAQ4plex)	1605.9																																					0.0001736	69.7	42.87	39.44	0
SVNEGDSPPSDDPAEEAR	2	1	1	A0A1D6C8L7	N-Term(iTRAQ4plex)	2015.89	0.812024	1		1.07678	1					1.17984	1		1.14124	1					0.84075	1		0.702761	1					1.20509	1		1.02232	1					0.0003818	69.67	67.79		0
ELLEELASLK	3	4	1	A0A1D6A5V0	N-Term(iTRAQ4plex); K10(iTRAQ4plex)	1432.85	1.32438	1		1.31003	1		1.26778	1		1.06504	1		1.04741	1		1.0866	1		0.944456	1		1.04499	1		0.856534	1		0.629416	1		0.559716	1		0.729965	1		0.0001334	69.65	57.36	69.78	0
VAAPYAQELLDLK	4	5	1	A0A1D5YEP7	N-Term(iTRAQ4plex); K13(iTRAQ4plex)	1719	1.17305	2	5.64646	1.17372	2	4.22928				1.1724	2	2.14896	1.19486	2	5.36132				1.08887	2	0.856832	0.965987	2	8.6411				0.496073	2	6.79866	0.538505	2	4.79161				0.0006892	69.62	43.87		0
IDMTTTILGFK	2	3	1	A0A096ULI5	N-Term(iTRAQ4plex); K11(iTRAQ4plex)	1527.87	1.11419	1					1.09092	1		1.24094	1					1.2096	1		0.836102	1					0.93125	1		0.686673	1					0.670529	1		0.0002972	69.62		58.97	0
SLILSGLAESK	15	7	1	W5I8T5	N-Term(iTRAQ4plex); K11(iTRAQ4plex)	1405.85	1.04924	6	2.02297	1.06145	5	6.2585	1.10385	4	4.12719	1.1776	6	3.72654	1.16194	5	3.59794	1.14505	4	5.45313	1.04442	6	8.95485	1.21163	5	22.1823	1.15359	4	11.3886	0.641635	6	22.7949	0.541006	5	15.1781	0.558491	4	2.81907	0.0003693	69.61	64.68	66.98	0
AGGGGLMDFVGGDLVKPDLGR	3	3	1	A0A077RXA1	N-Term(iTRAQ4plex); K16(iTRAQ4plex)	2319.24	1.13534	1		1.18134	1		1.19092	1		0.780596	1		0.813016	1		0.746828	1		1.17711	1		1.10096	1		1.13937	1		1.19821	1		1.12044	1		1.1995	1		1.179e-18	69.59	71.48	52.63	0
ATQTVEDSSKPRPK	138	1	1	P69555	N-Term(iTRAQ4plex); K10(iTRAQ4plex); K14(iTRAQ4plex)	1976.12	1.16169	47	14.945	1.19655	41	16.322	1.16423	49	13.8785	0.693628	47	22.2573	0.616824	41	17.0729	0.596266	49	24.1092	2.07376	47	19.3679	2.20279	41	18.2665	2.25809	49	17.1697	0.442892	46	50.5624	0.3382	41	81.9993	0.338392	49	69.6319	4.234e-15	69.57	78.9	74.43	0
GNTYTPEFLAK	6	1	1	A0A1D5UGI9	N-Term(iTRAQ4plex); K11(iTRAQ4plex)	1528.82	0.902249	2	1.19137	0.858365	1		0.895968	3	0.00937386	1.1216	2	0.920092	1.07099	1		1.12951	3	0.340438	0.962268	2	6.80205	1.00115	1		0.97677	3	5.49599	1.07593	2	6.14811	1.1684	1		1.02514	3	6.03653	0.0005056	69.57	37.55	52.89	0
AFVTELVDSLK	12	10	2	W5ES52;A0A096UQF3	N-Term(iTRAQ4plex); K11(iTRAQ4plex)	1509.88																																					3.924e-11	69.53	82.43	77.58	0
AAVQETVSATLNR	49	3	2	A0A1D6CAZ2;A0A1D6BNX9	N-Term(iTRAQ4plex)	1503.82																																					3.6e-06	69.53	76.92	78.85	0
GIFTNVTSPTAK	8	4	2	P46285;A0A1D5WDE3	N-Term(iTRAQ4plex); K12(iTRAQ4plex)	1523.87																																					2.247e-05	69.52	67.82	71.04	0
AIDAAMSAGDGAGGR	3	8	1	A0A1D5X7T4	N-Term(iTRAQ4plex); M6(Oxidation)	1479.7	0.748133	1		0.748548	1		0.727171	1		0.947804	1		0.915401	1		0.968331	1		0.91912	1		1.02211	1		0.877978	1		1.65148	1		1.58888	1		1.65786	1		0.0001712	69.51	62.75	76.1	0
AGSTIQEASISK	2	3	1	A0A1D5XV56	N-Term(iTRAQ4plex); K12(iTRAQ4plex)	1479.82	0.960417	1					1.00994	1		1.20219	1					1.2554	1		0.926131	1					0.80116	1		0.882562	1					0.816187	1		1.557e-05	69.51		52.94	0
SAGQLEQEIEDMGGHLNAYTSR	3	5	3	A0A1D6RW71;A0A1D5XL42;A0A1D5Y4N6	N-Term(iTRAQ4plex)	2550.21																																					9.268e-18	69.5	72.09	62.07	0
GFVEEDFAK	6	3	1	A0A0C4BJE5	N-Term(iTRAQ4plex); K9(iTRAQ4plex)	1329.69	0.968426	2	8.87278	0.985576	2	1.5727	0.954738	2	0.0990931	1.06563	2	3.41528	1.04116	2	6.62214	1.05317	2	4.16804	1.0065	2	7.38378	0.924429	2	2.08004	0.93925	2	0.844828	1.04458	2	10.971	1.12064	2	8.03957	1.13423	2	7.94782	0.0006199	69.5	66.46	54.15	0
VIQFLEAPEYSMFSR	3	3	1	A0A1D6AL69	N-Term(iTRAQ4plex); M12(Oxidation)	1976.99	0.89807	1		0.928449	1		0.841908	1		1.02164	1		0.873052	1		0.923196	1		0.780438	1		0.764315	1		0.759374	1		1.44089	1		1.6677	1		1.69763	1		0.003307	69.5	65.06	49.83	0
MSGGDHIHSGTVVGK	26	6	1	P11383	N-Term(iTRAQ4plex); K15(iTRAQ4plex)	1769.92	0.964534	9	3.26524	0.961542	8	5.82909	0.998802	9	3.82873	1.11617	9	4.72303	1.09016	8	7.66853	1.10459	9	2.61842	1.05414	9	10.2904	1.05342	8	6.25434	1.08985	9	2.10455	0.935461	9	13.6201	0.894264	8	4.60397	0.884305	9	12.9579	6.465e-05	69.48	59.96	71.82	0
ESELTPSNSNILDGR	15	6	2	W5I8T5;A0A1D6CBQ8	N-Term(iTRAQ4plex)	1775.89																																					9.608e-06	69.43	64.52	64.37	0
AIAGAGVLSGYDQLQILFFGK	7	7	1	A0A1D6B8P9	N-Term(iTRAQ4plex); K21(iTRAQ4plex)	2456.38	1.27946	2	2.97035	1.28602	2	12.2622	1.34717	3	9.8155	0.588801	2	0.0128039	0.580236	2	32.8875	0.593962	3	30.5472	1.15435	2	25.1967	1.47532	2	0.539312	1.27946	3	12.6493	1.35019	2	24.0245	1.02587	2	14.2551	1.11489	3	0.104264	8.178e-15	69.42	94.97	92.7	0
YLADAGHKPIVLEAR	12	5	2	A0A1D5XMN0;W5EL23	N-Term(iTRAQ4plex); K8(iTRAQ4plex)	1941.11																																					6.956e-06	69.42	38.49	77.83	0
ILMVGLDAAGK	9	14	2	A0A1D5YN62;A0A1D6DIT9	N-Term(iTRAQ4plex); M3(Oxidation); K11(iTRAQ4plex)	1391.81																																					7.814e-05	69.41	71.35	71.64	0
VAINDIAESIMAFNTNYK	2	1	1	A0A1D5XL42	N-Term(iTRAQ4plex); K18(iTRAQ4plex)	2302.21	1.05158	1					0.951531	1		0.99993	1					1.0088	1		1.05606	1					1.21382	1		1.01525	1					0.966893	1		8.506e-06	69.41		80.05	0
GQGVICVYVAIGQR	48	1	1	P12112	N-Term(iTRAQ4plex); C6(Carbamidomethyl)	1663.91	0.972575	17	10.1683	0.990173	15	6.6294	0.993276	16	11.5945	0.937642	17	6.2464	0.93033	15	3.96318	0.955415	16	7.19425	1.15284	17	7.53001	1.10318	15	8.5683	1.08921	16	8.37833	1.19507	17	28.3791	1.11216	15	18.0809	1.13142	16	22.6031	1.612e-06	69.33	74.33	86.87	0
GIGTASSAHGLGTAALSAK	3	3	2	W5A6N9;A0A1D5SXH6	N-Term(iTRAQ4plex); K19(iTRAQ4plex)	1958.09																																					4.126e-06	69.33		58.91	0
WSPELAAACEVWK	21	5	1	P11383	N-Term(iTRAQ4plex); C9(Carbamidomethyl); K13(iTRAQ4plex)	1834.94	1.02168	9	4.27515	1.00805	7	4.89854	1.01771	5	8.17421	0.926771	9	9.31666	0.883581	7	7.42949	0.876082	5	5.68537	1.3528	9	11.9509	1.3186	7	12.091	1.43079	5	17.4484	0.751832	9	12.8883	0.675444	7	10.0887	0.802364	5	17.2381	1.74e-14	69.32	86.72	84.22	0
LSHGLPVLDAETFK	6	3	1	A0A1D5WZE2	N-Term(iTRAQ4plex); K14(iTRAQ4plex)	1815.03	1.06501	2	5.97557	1.04103	2	4.13841	1.08902	2	1.89361	1.23151	2	7.19337	1.26238	2	13.0275	1.1757	2	12.6766	0.98028	2	18.9915	0.90574	2	36.4304	0.968628	2	28.1065	0.620999	2	15.2355	0.617308	2	8.97401	0.677329	2	0.444658	6.829e-09	69.3	77.94	48.3	0
LLSGVTIAHGGVIPNINPVLLPK	66	13	1	A0A1D5SL74	N-Term(iTRAQ4plex); K23(iTRAQ4plex)	2610.59	1.19767	24	9.81599	1.16417	19	8.72324	1.16967	23	11.7695	0.811044	24	12.7302	0.85796	19	12.4912	0.817543	23	11.2746	1.63335	24	24.6861	1.51766	19	24.0336	1.6343	23	16.1625	0.49256	24	56.7507	0.601031	19	33.1612	0.524636	23	50.8712	4.254e-08	69.29	66.15	65.51	0
FYTTDFDEMEQLFNAEINK	4	12	1	A0A077RSF9	N-Term(iTRAQ4plex); M9(Oxidation); K19(iTRAQ4plex)	2659.25	1.25423	2	12.5242	1.07299	1		1.30661	1		0.979788	2	11.1165	0.877848	1		1.1213	1		0.781741	2	9.07462	0.800317	1		0.642438	1		0.996386	2	35.7212	1.42908	1		0.813174	1		6.14e-06	69.28	64.36	53.75	0
FVDEQPTGLDK	47	1	1	A0A1D5V4M3	N-Term(iTRAQ4plex); K11(iTRAQ4plex)	1536.82	1.21014	15	8.40326	1.22048	15	6.62759	1.20975	17	10.6988	1.04682	15	7.85944	1.0468	15	7.98798	1.066	17	9.14942	1.0372	15	9.31994	1.01332	15	7.95983	1.03099	17	9.69735	0.704246	15	21.4249	0.721328	15	19.7519	0.762097	17	13.0266	0.0004737	69.24	57.49	64.62	0
IAEEVASLLK	8	5	1	A0A1D6A3L4	N-Term(iTRAQ4plex); K10(iTRAQ4plex)	1360.83	0.977809	2	4.31246	0.946873	2	3.66184	0.940208	4	3.94709	1.25088	2	2.10487	1.27131	2	3.41664	1.28179	4	2.74143	1.05248	2	11.9928	0.980695	2	11.2539	1.03435	4	3.37806	0.645469	2	1.84946	0.682426	2	20.4064	0.633712	4	2.07682	0.000353	69.22	69.35	69.25	0
RPIPSIYSTVLQELLVQQHLMR	16	6	1	Q5YL57	N-Term(iTRAQ4plex); M21(Oxidation)	2781.55	1.05837	8	3.94445	1.09857	4	5.43793	1.17398	4	13.2071	0.955892	8	11.3163	0.987983	4	15.9549	1.06588	4	8.92216	1.02741	8	22.8513	1.08002	4	17.998	1.03844	4	18.6087	0.978315	8	20.3397	0.829424	4	39.6433	0.696097	4	18.1487	4.974e-08	69.2	54.55	61.41	0
LNPLVNEFDQIK	13	15	2	W5CRJ0;A0A1D5WWJ1	N-Term(iTRAQ4plex); K12(iTRAQ4plex)	1717.98																																					4.807e-11	69.17	79.01	59.33	0
GLADYAGGQPFESK	5	5	3	W5EC41;A0A1D5Y7T9;A0A1D6DIS7	N-Term(iTRAQ4plex); K14(iTRAQ4plex)	1727.89																																					3.533e-05	69.16	60.28	72.73	0
YSVFGYVTENEDFLADLK	32	6	2	W5I8T5;A0A1D6CBQ8	N-Term(iTRAQ4plex); K18(iTRAQ4plex)	2398.2																																					2.898e-08	69.14	74.36	61.55	0
SAPATGGVK	39	22	4	A0A1D5T746;D8L9K7;A0A1D6CGH8;A0A1D5RUZ4	N-Term(iTRAQ4plex); K9(iTRAQ4plex)	1075.63																																					0.002052	69.12	69.17	68.9	0
ELPETIVPELER	10	4	2	W5AYW8;A0A1D6RNZ8	N-Term(iTRAQ4plex)	1568.87																																					0.0001492	69.1	68.34	53.16	0
GFGFVTMSTIEEADK	3	4	1	A0A1D6BU45	N-Term(iTRAQ4plex); K15(iTRAQ4plex)	1919.96	1.15719	1		1.10597	1		1.15732	1		1.11252	1		1.14174	1		1.11425	1		1.05883	1		1.03715	1		0.96561	1		0.659506	1		0.666621	1		0.725749	1		5.709e-05	69.1	41.58	57.61	0
YQEENTVSYVTLNK	3	5	2	W5H8Z0;A0A1D6C4E9	N-Term(iTRAQ4plex); K14(iTRAQ4plex)	1976.02																																					8.537e-13	69.09	72.02	61.89	0
FNLNVQAVDVLLDNIR	4	6	2	A0A1D5ZA24;A0A1D5X106	N-Term(iTRAQ4plex)	1987.11																																					1.743e-05	69.08	26.22	62.2	0
KVDLFENGTIAIVEAISPELGNR	31	6	2	A0A191VYY7;A0A1D6CBM2	N-Term(iTRAQ4plex); K1(iTRAQ4plex)	2773.53																																					9.227e-08	69.05	55.81	55.58	1
QGIPLITDRFDSLEQLDEFSR	91	2	1	P69386	N-Term(iTRAQ4plex)	2623.35	1.10529	25	8.26431	1.11703	36	7.16171	1.11409	30	7.94314	0.933397	25	8.08521	0.896343	36	8.28376	0.909813	30	4.58983	1.12582	25	11.2795	1.08685	36	13.1002	1.20125	30	9.01046	1.03672	25	12.046	1.03379	36	12.7749	1.00648	30	8.52578	0.007793	69.02	62.48	47.88	1
AAFAFFGIFAGTEENPEFIK	19	4	1	A0A1D5ZWW3	N-Term(iTRAQ4plex); K20(iTRAQ4plex)	2494.3	1.46487	5	18.4122	1.38466	6	6.62526	1.35607	8	6.2257	0.715571	5	8.19161	0.875848	6	30.7268	0.852993	8	9.19115	1.33137	5	13.0743	1.1252	6	25.7575	1.18572	8	9.66379	0.620939	5	40.7612	0.622373	6	68.3767	0.644953	8	23.784	0.0003227	69.02	50.23	66.32	0
VPQWGSASVQEMK	3	1	1	W5BGE9	N-Term(iTRAQ4plex); K13(iTRAQ4plex)	1734.91	1.15612	1		1.18923	1		1.26405	1		0.968886	1		0.953207	1		0.878691	1		1.38715	1		1.21624	1		1.20322	1		0.621261	1		0.738365	1		0.796835	1		1.959e-07	69	74.76	47.81	0
VNDEVFIAMSK	3	6	2	A0A1D5XMN0;W5EL23	N-Term(iTRAQ4plex); M9(Oxidation); K11(iTRAQ4plex)	1556.83																																					0.0004931	68.96	68.41	49.77	0
VGAEVIAEYTVAALR	6	4	2	A0A1D6C852;A0A1D6BMJ6	N-Term(iTRAQ4plex)	1705.96																																					5.469e-05	68.95	66.49	66.27	0
GIFAPLVVVVR	25	2	1	H9C8A5	N-Term(iTRAQ4plex)	1313.84	1.25167	7	15.1017	1.11344	9	10.4477	1.13892	9	7.66161	0.652367	7	15.4592	0.638122	9	20.2518	0.638657	9	20.444	1.22795	7	4.94281	1.19859	9	8.75124	1.15488	9	14.3603	1.29195	7	17.7775	1.31164	9	15.2776	1.38627	9	16.7295	0.0009215	68.91	65.64	62.68	0
GIVDSEDLPLNISR	8	29	2	A0A1D5ZCZ8;A0A1D6C197	N-Term(iTRAQ4plex)	1671.9																																					9.226e-05	68.9	62.69	62.4	0
AAPDDESEEEKR	7	3	1	A0A1D5ZXC8	N-Term(iTRAQ4plex); K11(iTRAQ4plex)	1663.8	1.29289	3	1.65646	1.09016	3	14.5677	1.18206	1		0.946455	3	15.7715	0.953536	3	15.2767	1.15903	1		0.820417	3	13.2591	0.867456	3	3.08835	0.828481	1		1.04548	3	19.0345	1.14238	3	36.6103	0.737396	1		0.004801	68.82	32.81	42.06	1
EQVFEMPTGGAAIMR	68	1	1	A0A1D5YZ83	N-Term(iTRAQ4plex)	1780.88	1.07012	24	10.1966	1.11445	22	8.45646	1.11671	22	9.42815	0.872919	24	8.13303	0.856031	22	7.77622	0.876418	22	7.73716	1.03501	24	4.51976	1.01461	22	9.97121	1.0443	22	10.7595	1.27193	24	16.2951	1.17108	22	18.8034	1.13063	22	13.8153	3.591e-06	68.8	62.63	67.64	0
GGPLSFADLIQIAASQALKK	16	2	2	W5BGE9;A0A1D5UJL4	N-Term(iTRAQ4plex); K19(iTRAQ4plex); K20(iTRAQ4plex)	2460.45																																					1.66e-07	68.78	62.15	52.84	1
LFEEATPSVVFIK	4	4	1	A0A1D6A0I9	N-Term(iTRAQ4plex); K13(iTRAQ4plex)	1768.02	1.05308	2	1.65307	1.00437	1		1.0465	1		1.00233	2	14.2244	1.14008	1		1.18439	1		1.04913	2	8.00122	1.21774	1		1.17205	1		0.974118	2	38.6876	0.637046	1		0.552327	1		0.0005224	68.78	55.94	69.57	0
TNFGIGHSIK	47	1	1	P58386	N-Term(iTRAQ4plex); K10(iTRAQ4plex)	1361.78	1.09893	15	9.26738	1.08344	17	10.883	1.0744	15	11.8302	1.11256	15	14.8799	1.09592	17	13.5479	1.07894	15	16.0962	1.09181	15	9.54737	1.08579	17	7.36219	1.09188	15	12.2133	0.680463	15	26.6348	0.711767	17	15.6946	0.724888	15	20.7902	4.685e-10	68.77	74.55	73.98	0
SAGQLEQEIEDMGGHLNAYTSR	2	5	3	A0A1D6RW71;A0A1D5XL42;A0A1D5Y4N6	N-Term(iTRAQ4plex); M12(Oxidation)	2566.2																																					6.881e-07	68.74		72.83	0
VVNALAKPIDGK	75	1	1	P12112	N-Term(iTRAQ4plex); K7(iTRAQ4plex); K12(iTRAQ4plex)	1657.04	1.15092	22	10.7016	1.14921	25	6.42424	1.12618	28	5.27933	0.635435	22	30.13	0.710653	25	24.9139	0.780034	28	17.8979	2.17815	22	23.5994	2.01737	25	11.6736	1.92654	28	18.2789	0.436396	22	30.1134	0.45094	25	34.223	0.502263	28	29.2537	1.471e-05	68.73	64.55	69.67	0
TGITADDVNAAFR	7	6	2	A0A1D5YL67;A0A1D5XJY0	N-Term(iTRAQ4plex)	1494.77																																					3.046e-05	68.72	62.91	63.6	0
ANDFDLMYEQVK	6	5	1	A0A1D6DFN1	N-Term(iTRAQ4plex); M7(Oxidation); K12(iTRAQ4plex)	1776.87	0.777075	2	2.51339	0.80681	2	7.14591	0.780299	2	5.07928	1.73749	2	0.572428	1.71115	2	1.87453	1.67386	2	1.19216	0.640699	2	0.494002	0.590018	2	4.20275	0.62194	2	8.864	0.396978	2	10.606	0.424392	2	1.29257	0.514847	2	6.80382	9.179e-08	68.65	76.52	62.14	0
SPTGEVIFGGETMR	110	4	2	B2CHJ8;A0A1D6RG70	N-Term(iTRAQ4plex); M13(Oxidation)	1640.81																																					0.01994	68.63	68	70.85	0
ILDALMDGKPAR	9	4	1	A0A1D5ZUF9	N-Term(iTRAQ4plex); M6(Oxidation); K9(iTRAQ4plex)	1603.91	1.0319	3	7.00728	1.05094	4	15.2953	0.961773	2	8.28481	1.10302	3	6.01027	1.09651	4	5.55763	1.15396	2	10.2301	1.08791	3	9.33641	1.03372	4	3.96861	1.08588	2	5.54061	0.781234	3	9.66519	0.853854	4	2.29838	0.794731	2	6.93667	0.0002165	68.63	43.08	26.97	0
DAAENTMVAYK	5	10	2	A0A096UL77;W5CLK1	N-Term(iTRAQ4plex); M7(Oxidation); K11(iTRAQ4plex)	1516.76																																					4.952e-06	68.58	71.77	55.33	0
VQTLPLSDFLAK	10	2	1	A0A077RU36	N-Term(iTRAQ4plex); K12(iTRAQ4plex)	1619.96	1.13624	4	1.4483	1.155	4	1.03505	1.2327	2	6.86823	1.05481	4	1.40395	1.01853	4	1.51766	1.04208	2	1.68791	1.14609	4	5.88345	1.17542	4	7.62767	1.14682	2	11.5339	0.718159	4	5.44268	0.667921	4	5.24379	0.567119	2	36.9027	0.0001434	68.56	67.43	54.96	0
APAPAPAAK	7	6	1	A0A1D5VFY0	N-Term(iTRAQ4plex); K9(iTRAQ4plex)	1081.66	1.10389	2	0.708019	1.01001	3	3.36712	1.00649	2	4.61313	0.814544	2	3.69233	0.788815	3	0.190354	0.753654	2	9.2835	1.636	2	8.95867	1.5907	3	28.2138	1.63268	2	36.601	0.733193	2	25.2208	0.893826	3	56.5933	0.830582	2	80.9735	0.02606	68.55	68.44	55.67	0
LLEYGHMLVQEQDNVK	14	27	2	A0A078BQY4;A0A1D6S090	N-Term(iTRAQ4plex); M7(Oxidation); K16(iTRAQ4plex)	2220.16																																					2.208e-05	68.53	62.75	70.03	0
EYIVQEGDVMLFR	4	4	1	A0A1D5ZUF9	N-Term(iTRAQ4plex); M10(Oxidation)	1758.88	0.732777	1		0.743957	1		0.789081	2	10.8391	0.9492	1		0.948649	1		0.882608	2	4.4976	0.606116	1		0.64338	1		0.686559	2	8.67429	1.9633	1		1.88984	1		1.90626	2	5.09023	0.002491	68.5	52.34	68.35	0
EVGLPDISEAK	16	1	1	A0A1D5VA12	N-Term(iTRAQ4plex); K11(iTRAQ4plex)	1445.81	1.10615	5	3.87192	1.14326	6	3.23841	1.16759	5	2.91451	1.07415	5	11.673	1.05364	6	6.41602	1.14271	5	16.731	0.996591	5	7.51861	0.986761	6	13.6098	0.936124	5	2.32894	0.950292	5	8.01767	0.75827	6	23.8319	0.663062	5	35.4757	0.002051	68.46	62.55	63.59	0
EVGSPDISEAK	31	3	2	A0A1D5WIH5;A0A1D5VNU1	N-Term(iTRAQ4plex); K11(iTRAQ4plex)	1419.75																																					2.141e-08	68.45	69.55	61.81	0
YGVSTQDAAFK	16	7	5	A0A1D6DKE2;A0A1D6DKE3;A0A1D5SSJ7;A0A1D5SDG5;A0A1D5RWJ9	N-Term(iTRAQ4plex); K11(iTRAQ4plex)	1474.77																																					4.758e-05	68.44	62.33	68.88	0
IPGGPYENLEVR	6	1	1	Q95H42	N-Term(iTRAQ4plex)	1487.8	1.13051	2	1.75592	1.09546	2	18.4939	1.08094	2	15.8124	0.922701	2	4.63351	0.918831	2	8.61177	0.906231	2	7.78527	1.13756	2	0.555132	0.991529	2	5.32372	1.00781	2	0.986508	0.974591	2	6.0505	1.1256	2	6.65562	1.16218	2	9.30525	0.001457	68.43	52.05	59.92	0
LLGVAEGASFDEILR	6	3	1	A0A1D5XGP4	N-Term(iTRAQ4plex)	1733.95	0.854415	2	14.4964	0.861062	2	11.2071	0.902337	2	16.0234	1.08628	2	1.10563	1.07068	2	3.77605	1.05559	2	2.93637	0.790405	2	10.3758	0.776993	2	20.0032	0.813357	2	6.9787	1.3617	2	4.97004	1.36552	2	4.43885	1.30521	2	15.2715	4.124e-07	68.42	73.59	85.31	0
VYPGNNVGMGK	3	4	1	A0A1D5WIY4	N-Term(iTRAQ4plex); M9(Oxidation); K11(iTRAQ4plex)	1439.75	1.02894	1		1.04767	1		1.05173	1		1.1156	1		1.09879	1		1.1198	1		1.17104	1		1.17637	1		1.19892	1		0.721892	1		0.694798	1		0.639949	1		0.001399	68.41	68.37	70.67	0
MIPTKPMVVETFAQYPPLGR	2	9	1	A0A1D5V1Q2	N-Term(iTRAQ4plex); K5(iTRAQ4plex)	2563.4	1.04004	1					1.15796	1		0.87634	1					0.8966	1		1.14111	1					0.937526	1		1.18198	1					1.15466	1		5.237e-06	68.41		5.25	0
SYLENQMAVALGGR	4	4	1	A0A1D6BKU8	N-Term(iTRAQ4plex)	1652.86	0.890823	1		0.917009	1		0.902734	2	4.86386	0.743523	1		0.753067	1		0.744897	2	2.31964	1.02906	1		1.00854	1		0.888143	2	0.546656	1.73704	1		1.6778	1		1.82405	2	5.25021	1.618e-15	68.38	74.45	67.95	0
EIEGEIEGEVK	11	4	2	W5AYW8;A0A1D6RNZ8	N-Term(iTRAQ4plex); K11(iTRAQ4plex)	1519.81																																					2.4e-05	68.38	53.13	71.03	0
QVIDIIPPGPELLVSEGESIK	104	2	1	P05151	N-Term(iTRAQ4plex); K21(iTRAQ4plex)	2521.44	1.08964	36	12.9644	1.07278	33	14.2278	1.10371	34	11.0776	1.2197	36	13.9711	1.2391	33	18.3979	1.24837	34	13.1799	0.726146	36	16.5301	0.762157	33	22.9194	0.698391	34	20.9288	0.777895	36	27.5536	0.779895	33	16.1616	0.767603	34	21.4824	1.802e-11	68.36	75.64	72.75	0
LAEEAGVK	4	2	1	A0A1D6D3M3	N-Term(iTRAQ4plex); K8(iTRAQ4plex)	1104.65	0.820189	1		0.791605	2	0.309156	0.802458	1		1.47228	1		1.50665	2	0.368756	1.38772	1		0.903188	1		0.846201	2	13.4435	0.851245	1		0.589081	1		0.579492	2	20.9751	0.803745	1		0.0003003	68.32	68.62	24.32	0
SVFIFNALPEEEKK	12	3	1	A0A1D5ZB20	N-Term(iTRAQ4plex); K13(iTRAQ4plex); K14(iTRAQ4plex)	2083.19	1.15023	5	5.47923	1.12286	3	0.972052	1.11659	4	7.59139	0.984185	5	4.34323	1.00536	3	0.0715389	1.0463	4	2.06835	1.47742	5	1.46953	1.47175	3	7.70268	1.4505	4	1.20537	0.470134	5	21.6355	0.482048	3	2.3097	0.523355	4	27.0298	0.001495	68.29	68.23	63.54	1
ISSETIAAASLGQVYR	10	3	2	W5EB01;W5ER46	N-Term(iTRAQ4plex)	1809.99																																					7.812e-06	68.29	58.18	69.94	0
SFGNVDEFAENLVTGLDR	18	3	1	A0A1D6D040	N-Term(iTRAQ4plex)	2127.04	1.09261	7	11.1252	1.04631	6	6.22656	0.910758	5	2.00729	1.00599	7	9.89178	0.997593	6	9.57445	1.06342	5	3.50299	0.879807	7	5.96888	0.880898	6	13.7463	0.875634	5	12.2437	1.19259	7	15.5534	1.14026	6	9.40766	1.163	5	7.33955	2.17e-12	68.24	72.56	58.59	0
TNPVVAEIFSLMSR	9	13	2	A0A077RSF9;Q7XJI6	N-Term(iTRAQ4plex)	1707.92																																					3.946e-14	68.21	73.61	73.37	0
NPINYTQVAVLADDILK	6	8	1	A0A1D5RZX1	N-Term(iTRAQ4plex); K17(iTRAQ4plex)	2175.22	0.980749	2	1.98575	1.01574	2	9.2979	0.964344	2	11.9942	1.13972	2	4.62152	1.09527	2	10.1649	1.14695	2	0.585495	0.861634	2	1.48196	0.800017	2	19.4182	0.794871	2	14.0079	1.02697	2	13.3509	1.0748	2	21.1982	1.06415	2	23.3955	0.001599	68.15	45.63	47.74	0
LVIVGDGGTGK	10	4	1	A0A1D5RY72	N-Term(iTRAQ4plex); K11(iTRAQ4plex)	1303.79	1.14718	2	4.13591	1.13979	1		1.15763	2	0.276914	0.972317	2	3.60239	0.945263	1		1.00519	2	3.74644	1.15027	2	4.05591	1.20974	1		1.20397	2	5.70181	0.845671	2	10.1652	0.82632	1		0.698144	2	18.6661	0.002455	68.14	68	48	0
CGVSVPYTISASVDCSK	5	3	1	Q9ATG4	N-Term(iTRAQ4plex); C1(Carbamidomethyl); C15(Carbamidomethyl); K17(iTRAQ4plex)	2118.04	1.10705	2	9.20309	1.12216	1		0.984072	2	16.9607	0.832336	2	29.9668	0.767169	1		0.65499	2	13.6309	1.2657	2	35.1756	1.53224	1		1.20689	2	52.316	0.98988	2	8.87718	0.879883	1		1.36549	2	75.9122	2.294e-05	68.14	65.11	66.06	0
KGVTTIIGGGDSVAAVEK	19	16	2	P12782;A0A068CAS6	N-Term(iTRAQ4plex); K1(iTRAQ4plex); K18(iTRAQ4plex)	2134.25																																					5.76e-14	68.13	78.01	71.09	1
RLVAAIDGLPDPGGPAFQESK	20	3	2	A0A1D5S053;A0A1D5SDV7	N-Term(iTRAQ4plex); K21(iTRAQ4plex)	2426.34																																					0.002148	68.13	72.56	51.74	1
VVSTNITENIVK	3	1	1	Q95H52	N-Term(iTRAQ4plex); K12(iTRAQ4plex)	1604.94	0.99209	1		1.00564	1		1.10075	1		1.29128	1		1.28179	1		1.22642	1		0.921152	1		0.953606	1		0.876152	1		0.677938	1		0.618777	1		0.67752	1		1.262e-06	68.11	66.73	80.6	0
GTGLLDFIYAISR	21	2	1	W5E9E7	N-Term(iTRAQ4plex)	1569.88	1.18709	7	16.9101	1.2708	6	3.03084	1.18055	8	6.88644	0.622505	7	25.3758	0.559002	6	8.63402	0.595889	8	30.4745	1.15654	7	12.6282	1.06144	6	8.76655	1.09828	8	6.48785	1.46467	7	20.1667	1.52129	6	10.0187	1.45283	8	18.7309	3.742e-06	68.1	66.04	65.68	0
LLADDVFSFWLNR	2	6	1	A0A1D5SM05	N-Term(iTRAQ4plex)	1739.92	1.08365	1					1.11751	1		0.532652	1					0.56449	1		1.6099	1					1.57249	1		1.3253	1					1.23215	1		1.544e-05	68.1		65.95	0
DGTGSLTVFTNDK	6	4	2	A0A1D5T8H3;A0A1D5URU9	N-Term(iTRAQ4plex); K13(iTRAQ4plex)	1642.86																																					2.307e-05	68.09	48.82	56.91	0
GAAAAMEDSTIDFGDFFK	1	6	1	A0A1D5YN68	N-Term(iTRAQ4plex); M6(Oxidation); K18(iTRAQ4plex)	2197.04	1.15907	1								1.09114	1								0.849122	1								0.893648	1								0.0007748	68.06			0
VGLPIDPGVVLLDIAFVPDDASHGFLLGTR	5	1	1	A0A1D6BNX9	N-Term(iTRAQ4plex)	3247.79	1.01537	2	7.98505	1.0608	1		1.23693	2	3.49115	0.999796	2	4.21475	1.00287	1		0.999437	2	4.79473	0.93563	2	16.7947	0.999134	1		0.690577	2	26.0351	1.16884	2	3.55231	1.02387	1		1.06882	2	18.4981	5.185e-06	68.03	58.57	62.23	0
LPYIYNALVVQSR	101	4	2	P20858;A0A1D5U3E9	N-Term(iTRAQ4plex)	1679.96																																					1.523e-09	68.02	78.99	70.5	0
TADGDEGGK	114	2	1	Q00434	N-Term(iTRAQ4plex); K9(iTRAQ4plex)	1137.57	1.10385	37	32.4678	0.969747	37	33.8266	1.08233	40	32.9864	1.24827	37	15.9053	1.24477	37	14.8223	1.24033	40	14.3368	0.903602	37	23.3246	0.891586	37	23.6632	0.899931	40	14.2912	0.541491	37	15.8328	0.526995	37	27.4584	0.554257	40	18.5328	8.887e-07	68.02	67.78	68.19	0
AIVAANIGVTPSNDGEVIR	7	3	1	A0A1D5V3M2	N-Term(iTRAQ4plex)	2040.12	0.758565	3	0.580384	0.754761	1		0.772609	3	5.11171	1.01644	3	6.67873	1.01426	1		1.01318	3	0.52031	0.778829	3	17.9972	0.816049	1		0.803272	3	1.89133	1.62195	3	8.24613	1.58948	1		1.54642	3	1.94697	0.0001081	68.02	57.81	76.91	0
VAPLTHAVGNVLK	3	10	2	A0A1D5WU39;A0A1D5S3T0	N-Term(iTRAQ4plex); K13(iTRAQ4plex)	1606.99																																					0.0001063	68.02	26.35		0
FQSHAVLALQEAAEAYLVGLFEDTNLCAIHAK	9	6	1	Q43202	N-Term(iTRAQ4plex); C27(Carbamidomethyl); K32(iTRAQ4plex)	3817.98				1.17551	1								0.604603	1								1.50425	1								1.13869	1					1.818e-06	67.97	51.61	38.69	0
LLAGVTIAHGGVIPNINSVLLPK	93	31	3	A0A1D5ZBT2;A0A1D6AZN3;A0A1D6B0E1	N-Term(iTRAQ4plex); K23(iTRAQ4plex)	2584.58																																					1.274e-05	67.94	72.69	75.88	0
LGAGAGGPAAAVAR	4	1	1	A0A1D5VWA0	N-Term(iTRAQ4plex)	1282.73	1.3942	2	1.66669	1.42503	1		1.41062	1		0.590242	2	10.9565	0.597644	1		0.618226	1		1.15478	2	13.5099	1.05254	1		0.978674	1		1.21717	2	0.499964	1.23975	1		1.29184	1		0.000816	67.94	67.68	61.59	0
CGDLFENSVVDEFNECAVSR	7	4	2	W5AYW8;A0A1D6RNZ8	N-Term(iTRAQ4plex); C1(Carbamidomethyl); C16(Carbamidomethyl)	2491.1																																					3.884e-07	67.93	45.85	81.74	0
WELLYTTSTSILQPQRPK	9	4	3	W5EEI2;A0A1D5Y736;A0A1D5WYR8	N-Term(iTRAQ4plex); K18(iTRAQ4plex)	2449.37																																					1.301e-08	67.91	66.21	91.28	0
MVLNEANLTNAVLSR	6	3	2	W5G6X5;A0A1D6APL2	N-Term(iTRAQ4plex); M1(Oxidation)	1804.97																																					4.094e-06	67.87	72.38	79.22	0
IQQLEEEIHTTK	11	7	2	A0A1D5WWJ3;A0A1D6RQF2	N-Term(iTRAQ4plex); K12(iTRAQ4plex)	1756.97																																					1.069e-13	67.87	72.01	69.92	0
DLGPPDQVAEALVR	10	5	1	A0A1D5Y6P3	N-Term(iTRAQ4plex)	1623.88	1.08812	2	3.8259	1.04499	3	6.16229	1.1117	5	5.35868	1.02603	2	0.851101	1.03029	3	3.65991	1.00507	5	2.50896	0.817093	2	7.93241	0.786533	3	4.03181	0.707543	5	7.92958	1.13958	2	1.82336	1.15083	3	2.02893	1.18407	5	5.21163	1.697e-05	67.83	84.85	99.94	0
TVLGDVLAK	72	4	1	A0A1D5TQ60	N-Term(iTRAQ4plex); K9(iTRAQ4plex)	1203.76	1.15691	24	5.3773	1.1706	25	5.53197	1.16871	23	7.0439	0.968227	24	4.23692	0.959147	25	5.6415	0.957705	23	5.19047	1.35329	24	10.1761	1.35884	25	7.41629	1.34919	23	7.82984	0.58593	24	27.4397	0.6223	25	18.6721	0.600898	23	25.2495	0.002259	67.8	67.55	67.99	0
GIAGDLVEEVK	1	3	1	A0A1D5YV28	N-Term(iTRAQ4plex); K11(iTRAQ4plex)	1417.82	1.02759	1								1.20223	1								0.864438	1								0.849511	1								0.0001035	67.79			0
AKPVSSGSPWYGADR	28	3	1	A0A1D5S0H0	N-Term(iTRAQ4plex); K2(iTRAQ4plex)	1865.98	1.1901	8	9.60679	1.1481	10	13.1284	1.13446	10	13.1088	0.91289	8	2.65501	0.913615	10	6.44133	0.92239	10	6.45894	1.23631	8	7.78754	1.23264	10	8.38601	1.1435	10	7.69679	0.841964	8	22.2728	0.759297	10	23.1153	0.805829	10	23.3915	1.351e-13	67.78	76.97	68.19	0
GPLENLADHLSDPVNNNAWAFATNFVPGK	107	10	4	A0A1D5S0H0;A0A1D5S9F8;A0A1D5SSP1;A0A1D5YRC7	N-Term(iTRAQ4plex); K29(iTRAQ4plex)	3396.73																																					7.706e-07	67.77	57.89	66.83	0
DAYVGDEAQSK	4	18	4	A0A067YNJ5;W5FAY5;A0A1D5VDY9;W5DT55	N-Term(iTRAQ4plex); K11(iTRAQ4plex)	1470.73																																					2.736e-09	67.75	71.36	70.06	0
AGLNVEFAPDPIAYQLNVR	5	3	3	W5BD72;A0A1D5UKB9;A0A1D5TG67	N-Term(iTRAQ4plex)	2231.19																																					1.29e-05	67.72	46.32	61.77	0
ESSLYSISLWGK	6	4	1	Q95H46	N-Term(iTRAQ4plex); K12(iTRAQ4plex)	1657.91	1.12622	2	4.58138	1.15727	2	2.59772	1.15616	2	0.0376212	0.986585	2	8.13068	0.947607	2	4.12293	0.981948	2	7.40856	1.20163	2	8.35312	1.21562	2	1.33967	1.23446	2	5.92516	0.797348	2	1.76946	0.791082	2	6.05216	0.717065	2	9.20735	1.363e-10	67.66	72.86	68.6	0
GGSFEGGDKEFFK	8	5	1	W5B625	N-Term(iTRAQ4plex); K9(iTRAQ4plex); K13(iTRAQ4plex)	1836.95	1.1157	3	6.59784	1.10986	3	5.99548	1.1015	2	2.1866	1.10632	3	7.70055	1.16823	3	2.7514	1.2031	2	2.74535	1.27131	3	0.79552	1.13385	3	3.78569	1.10087	2	7.36241	0.599934	3	9.25276	0.511629	3	1.55947	0.507997	2	3.56303	1.915e-05	67.66	48.53	17.99	1
LAVISMAGLAAEGLEYDK	6	2	2	W5AVI1;A0A1D5UFX0	N-Term(iTRAQ4plex); K18(iTRAQ4plex)	2139.16																																					3.362e-07	67.64	73.44	48.03	0
ASALIQHEFMPK	5	3	1	A0A1D5YR80	N-Term(iTRAQ4plex); K12(iTRAQ4plex)	1659.91	0.999376	2	9.39595	0.93961	1		1.00157	2	2.32176	1.0259	2	5.26163	1.05167	1		1.04803	2	0.422886	1.0915	2	1.98888	1.11099	1		1.05919	2	4.20832	1.00008	2	0.561798	0.991035	1		0.970428	2	1.90432	4.959e-05	67.64	44.25	56.08	0
AAHDALVSAMSQK	5	3	2	W5AVI1;A0A1D5UFX0	N-Term(iTRAQ4plex); M10(Oxidation); K13(iTRAQ4plex)	1632.86																																					1.088e-06	67.63	75.95	69.43	0
EVQKPLEDITDSLK	17	7	1	W5I8T5	N-Term(iTRAQ4plex); K4(iTRAQ4plex); K14(iTRAQ4plex)	2047.16	1.33548	3	13.0883	1.2331	7	22.4828	1.24378	7	20.228	1.24155	3	4.42906	1.13757	7	15.7243	1.19644	7	12.0873	0.893439	3	13.477	0.899143	7	6.86401	1.0323	7	13.8484	0.322517	3	74.2056	0.640968	7	28.5151	0.431973	7	60.1087	3.817e-05	67.62	59.84	65.23	0
AGNLGDSVTVTR	3	3	1	W5BNJ7	N-Term(iTRAQ4plex)	1333.72	0.907697	1		0.913727	1		0.917483	1		1.04447	1		1.00136	1		0.98599	1		0.99745	1		0.936676	1		1.07194	1		1.18161	1		1.28469	1		1.18754	1		4.439e-05	67.58	58.4	57.8	0
MFFEEHEDYK	16	4	1	A0A1D6AEP1	N-Term(iTRAQ4plex); M1(Oxidation); K10(iTRAQ4plex)	1678.77	1.3553	6	8.92952	1.32628	4	5.52252	1.27037	6	4.8589	0.955375	6	11.53	0.962087	4	3.39595	0.998928	6	3.65275	0.900358	6	7.11105	0.94035	4	3.61312	1.00824	6	24.0223	0.845238	6	5.03674	0.798214	4	26.5068	0.786543	6	10.5607	0.0007669	67.57	29.92	62.96	0
GDNLLWGGSLIEYAR	2	3	1	A0A1D6C4E9	N-Term(iTRAQ4plex)	1807.95	0.871685	1					0.899051	1		1.04758	1					1.0163	1		0.693035	1					0.696959	1		1.5101	1					1.50626	1		3.351e-06	67.56		65.52	0
ILYAAYTTEVLSDGR	14	1	1	A0A1D5SSJ7	N-Term(iTRAQ4plex)	1815.96	0.850153	3	3.16903	0.815031	4	3.39152	0.919224	7	23.7681	1.09302	3	0.278566	1.03956	4	5.32608	1.00586	7	9.68623	0.646428	3	3.652	0.665541	4	11.0098	0.927814	7	22.2929	1.55352	3	3.3484	1.65854	4	8.10816	1.26917	7	49.9319	3.184e-11	67.54	84.11	78.21	0
IGISMISDAEEK	5	5	2	A0A077RW30;A0A1D5VKI1	N-Term(iTRAQ4plex); K12(iTRAQ4plex)	1580.84																																					6.701e-05	67.54	66.3	63.49	0
RVSNGLAENLSLSEAWSK	9	1	1	P24065	N-Term(iTRAQ4plex); K18(iTRAQ4plex)	2249.21	0.930483	4	8.27705	0.919741	3	24.0679	1.12658	2	37.5399	1.24065	4	10.9979	1.28789	3	26.8237	1.04477	2	43.8072	0.942378	4	8.06413	0.937881	3	1.08734	1.0017	2	18.8331	0.741469	4	21.2335	0.73196	3	14.1484	0.72869	2	12.4661	3.698e-06	67.51	65.67	64.97	1
EGVQSFQGVLDGK	12	8	2	A0A1D5VZ33;Q41534	N-Term(iTRAQ4plex); K13(iTRAQ4plex)	1651.88																																					1.493e-06	67.48	66.97	69.53	0
SFGTIYQAINTDTLR	6	1	1	W5EEI2	N-Term(iTRAQ4plex)	1843.97	1.05512	2	3.43787	0.898041	2	23.2865	1.04139	2	4.50306	0.886538	2	6.86419	0.85382	2	14.3129	0.875552	2	5.0103	1.01509	2	1.23254	0.909769	2	23.5867	1.0012	2	5.64133	1.25308	2	13.9634	1.50081	2	49.1115	1.28222	2	15.4416	1.231e-06	67.48	36.35	61.3	0
TADGDEGGKHQLITATVADGK	26	2	1	Q00434	N-Term(iTRAQ4plex); K9(iTRAQ4plex); K21(iTRAQ4plex)	2516.33	1.21108	11	3.81823	1.20206	4	2.69833	1.19772	11	4.61119	0.893227	11	6.5339	0.918265	4	4.43799	0.863564	11	7.38429	1.70377	11	9.67387	1.69342	4	11.5261	1.79139	11	8.22967	0.405143	11	80.1332	0.250458	4	71.5127	0.37448	11	24.9806	6.462e-07	67.47	60.31	75.57	1
FSQGLAQDPTTR	153	1	1	P58386	N-Term(iTRAQ4plex)	1464.76	1.04006	49	8.95449	1.04207	50	9.97764	1.0207	54	9.56762	0.950511	49	8.29426	0.949646	50	6.4449	0.970939	54	7.52823	1.02847	49	12.2132	1.02548	50	10.1572	1.05885	54	12.7872	1.03474	49	13.8192	1.09304	50	15.5761	1.03526	54	14.9354	0.002004	67.45	66.2	64.52	0
DSSNFIDMSVR	35	3	2	A0A1D6B301;A0A1D6ARF6	N-Term(iTRAQ4plex)	1414.68																																					0.000109	67.41	51.28	59.4	0
GVLLIPVIFGASLK	3	5	1	A0A1D6RFL0	N-Term(iTRAQ4plex); K14(iTRAQ4plex)	1715.11	1.23043	1		1.26431	1		1.20691	1		0.481383	1		0.527268	1		0.486038	1		1.97409	1		1.8859	1		2.03878	1		0.880918	1		0.803587	1		0.821809	1		1.226e-09	67.38	72.11	62.36	0
DGEIESILK	7	2	1	Q5YL57	N-Term(iTRAQ4plex); K9(iTRAQ4plex)	1291.74	1.23128	3	8.70244	1.42738	3	0.811079	1.15373	1		1.01282	3	7.27637	1.08108	3	4.90981	1.03729	1		1.09346	3	12.4014	1.01538	3	10.2839	0.958251	1		0.603098	3	54.6716	0.429632	3	4.33193	0.880152	1		0.0005092	67.37	61.47	20.13	0
EFDMHVIYETNR	9	9	1	A0A077RSF9	N-Term(iTRAQ4plex); M4(Oxidation)	1713.8	1.06114	4	1.60678	1.11816	1		1.035	4	1.88035	1.0709	4	4.96255	0.996378	1		1.07355	4	2.8163	0.920167	4	3.95103	1.13104	1		0.890247	4	9.02528	0.949993	4	5.28922	0.834008	1		0.968462	4	18.0146	0.0003639	67.37	22.23	45.66	0
LVFLGDQSVGK	5	4	1	A0A1D5TI81	N-Term(iTRAQ4plex); K11(iTRAQ4plex)	1450.85	0.913494	2	4.61828	0.886089	1		0.9357	2	1.25803	1.25782	2	1.19108	1.15994	1		1.23218	2	0.226345	0.90738	2	6.41191	0.932197	1		0.884106	2	6.31112	0.85301	2	16.438	1.02917	1		0.880646	2	4.69842	0.0001287	67.29	63.56	73.62	0
ILEEMDAVEK	18	2	1	W5EHT8	N-Term(iTRAQ4plex); K10(iTRAQ4plex)	1464.79	1.37096	7	3.53947	1.35079	6	11.6699	1.38341	5	4.37764	1.00408	7	4.35218	1.01943	6	8.06985	1.07201	5	4.67314	1.07897	7	12.3742	1.09748	6	6.16208	1.14368	5	4.65807	0.455089	7	14.752	0.400846	6	24.8305	0.353274	5	6.69375	0.0002356	67.28	67.02	67.06	0
YLPPAPSSPGFVFFK	17	2	1	A0A1D5WIJ6	N-Term(iTRAQ4plex); K15(iTRAQ4plex)	1942.07	0.998039	6	9.99198	1.01449	6	10.5975	1.00494	5	13.2764	0.843602	6	9.05671	0.811347	6	3.9678	0.804711	5	5.50464	1.34076	6	2.18244	1.35943	6	13.4856	1.33734	5	5.60741	1.12151	6	23.8575	1.00618	6	18.2494	1.07943	5	24.8896	0.0008425	67.23	67.41	71.91	0
FEAPCVLTNTLEFVDKDGR	4	4	1	A0A1D6B4C8	N-Term(iTRAQ4plex); C5(Carbamidomethyl); K16(iTRAQ4plex)	2499.28	1.05127	2	16.2752	0.993503	2	8.92703				1.11674	2	15.0248	1.15855	2	8.79045				1.03903	2	10.987	1.05326	2	10.1184				0.791509	2	3.1505	0.763414	2	3.88049				1.253e-07	67.22	57.65		1
AQAVSTDAAPVK	3	1	1	A0A1D6BXL7	N-Term(iTRAQ4plex); K12(iTRAQ4plex)	1445.82	1.23866	1					1.13993	2	5.04442	0.870659	1					0.834962	2	2.14902	1.12689	1					1.116	2	2.31077	0.937339	1					1.12176	2	12.0477	0.0001552	67.19		66.01	0
KLDAQLSGLLSEASAEEDFTGK	2	2	1	A0A1D6A916	N-Term(iTRAQ4plex); K1(iTRAQ4plex); K22(iTRAQ4plex)	2741.45	0.960025	1					0.973664	1		1.29037	1					1.32242	1		0.728242	1					0.840445	1		0.903999	1					0.704149	1		7.967e-06	67.17		55.43	1
LPSQPIEIWAYEGSPFCK	2	4	2	A0A1D6D0U5;A0A1D6BTE6	N-Term(iTRAQ4plex); C17(Carbamidomethyl); K18(iTRAQ4plex)	2410.25																																					0.0004603	67.15		50.28	0
DVDFEDTLIGYIDLQK	26	2	2	A0A1D5RWP3;A0A1D5S820	N-Term(iTRAQ4plex); K16(iTRAQ4plex)	2172.14																																					2.886e-05	67.12	65.57	76.7	0
IGSFTTSFGAK	26	5	1	Q95H46	N-Term(iTRAQ4plex); K11(iTRAQ4plex)	1403.78	1.15667	9	13.0333	1.09488	8	14.1843	1.12206	9	14.9211	0.864792	9	8.51218	0.871663	8	3.74734	0.893523	9	6.94632	1.43173	9	15.591	1.42259	8	4.06992	1.46516	9	7.404	0.695863	9	9.1258	0.700967	8	16.8537	0.682835	9	10.7566	7.326e-08	67.11	82.28	76.99	0
LLGGVTIAAGGVLPNIHSVLLPK	24	1	1	A0A1D6ABL5	N-Term(iTRAQ4plex); K23(iTRAQ4plex)	2527.58	1.12047	10	5.17757	1.09728	6	3.13591	1.14832	8	4.46531	0.814689	10	12.9886	0.787535	6	13.7589	0.763415	8	21.4014	1.69348	10	22.0153	1.51682	6	19.4767	1.86841	8	10.4875	0.631436	10	23.5343	0.723105	6	29.5105	0.68036	8	16.1649	7.047e-06	67.1	73.95	58.5	0
TFLDAAIAK	29	3	3	W5BGE9;A0A1D5UJL4;A0A1D6RIR6	N-Term(iTRAQ4plex); K9(iTRAQ4plex)	1237.74																																					0.0008311	67.1	63.18	78.52	0
FQEVPETGVTFQDVAGADQAK	19	4	1	A0A1D6BKU8	N-Term(iTRAQ4plex); K21(iTRAQ4plex)	2525.28	1.20143	7	8.08854	1.04212	6	8.32368	1.09169	6	16.0444	1.01048	7	15.765	1.03756	6	4.62785	1.07481	6	5.11913	0.933676	7	3.27594	0.962716	6	10.7539	0.981428	6	7.37762	0.952975	7	13.0597	0.941683	6	11.636	0.862552	6	20.2082	2.756e-11	67.05	70.65	61.17	0
RPAEVSAAEGAGLPIAAGTALQALR	7	11	2	A0A1D5TEJ1;W5BE83	N-Term(iTRAQ4plex)	2534.42																																					2.146e-07	67.04	43.73	55.42	0
TLAILGFGK	4	6	1	A0A1D5TBX3	N-Term(iTRAQ4plex); K9(iTRAQ4plex)	1207.77	1.12933	1		1.13065	1		1.07051	2	2.00233	0.972136	1		0.972801	1		1.0084	2	0.520549	1.21132	1		1.17608	1		1.12389	2	3.83593	0.816386	1		0.818823	1		0.889161	2	8.88095	0.002375	67.03	66.27	65.95	0
YALPIDNK	4	6	1	W5I8T5	N-Term(iTRAQ4plex); K8(iTRAQ4plex)	1221.71	1.07255	2	0.225306	1.08515	2	0.313159				1.12111	2	0.840891	1.09064	2	1.25793				1.2278	2	1.65762	1.26865	2	3.04799				0.598829	2	5.58716	0.571983	2	1.07322				0.01889	67.02	66.99		0
LVELFSEHGK	9	3	1	A0A1D5YBJ4	N-Term(iTRAQ4plex); K10(iTRAQ4plex)	1446.82	1.05648	2	22.3616	0.987715	4	9.19384	1.0794	3	19.6657	1.20347	2	9.45233	1.17359	4	13.2137	1.14234	3	15.9675	0.992014	2	7.78208	0.989199	4	5.85106	0.955316	3	4.05165	0.655973	2	27.3109	0.850647	4	1.91607	0.752198	3	6.95859	0.0008686	67.01	61.16	65.29	0
GPLNNWATHLSDPLHTTIFDTFGSS	31	1	1	A0A0C4BJ37	N-Term(iTRAQ4plex)	2872.41	1.07851	11	5.01516	1.08645	12	3.3966	1.09809	8	1.47253	0.742176	11	18.5266	0.866683	12	11.0273	0.73099	8	32.792	0.761916	11	16.3695	0.744076	12	16.2399	0.703554	8	26.3565	1.76179	11	23.7048	1.45205	12	32.8008	1.73864	8	23.1415	0.01332	67	59.45	49.03	0
LELFSFENNTYAR	5	3	2	A0A1D5TAK4;A0A1D5U5L5	N-Term(iTRAQ4plex)	1747.88																																					1.648e-05	66.99	67.39	49.55	0
QLNQDEFDALLQEFK	12	12	1	A0A077RSF9	N-Term(iTRAQ4plex); K15(iTRAQ4plex)	2126.11	1.267	5	5.58493	1.34964	3	7.85536	1.29736	4	8.36123	1.06361	5	5.53371	1.02343	3	7.07273	1.03374	4	2.68304	0.867921	5	5.41316	0.83189	3	14.4932	0.936723	4	5.32254	0.691262	5	21.2905	0.844225	3	11.7894	0.698094	4	13.6834	1.872e-06	66.99	58.66	57.79	0
ADLVVDVLIK	7	8	2	A0A1D5ZY86;A0A1D5Z0E0	N-Term(iTRAQ4plex); K10(iTRAQ4plex)	1372.86																																					0.0006538	66.99	53.04	67.2	0
ELIEVVTK	5	4	2	W5F767;W5FTY7	N-Term(iTRAQ4plex); K8(iTRAQ4plex)	1218.76																																					0.005735	66.97	66.12	51.19	0
LPLSIMGDYTIQTIR	24	4	1	P05312	N-Term(iTRAQ4plex); M6(Oxidation)	1881.03	1.08372	4	4.39005	1.02197	4	2.51568	1.07933	4	1.34499	0.93183	4	3.43995	0.948374	4	2.16324	0.970841	4	2.08692	1.02135	4	7.14708	1.0121	4	10.443	1.00323	4	5.54024	1.13382	4	6.01635	1.13404	4	5.38233	1.03719	4	3.54201	0.001579	66.97	65.73	63.68	0
LTNLTLSPSVIFGYLLK	68	3	2	A0A1D5TNA2;B2CHJ8	N-Term(iTRAQ4plex); K17(iTRAQ4plex)	2167.3																																					7.232e-06	66.95	53.52	43.72	0
AEPEAAAPAEETTTR	16	5	1	A0A1D5WR58	N-Term(iTRAQ4plex)	1687.82	0.986436	7	5.59462	0.856933	5	10.9448	0.8265	4	5.44326	0.97004	7	4.78575	0.909649	5	5.00835	1.00927	4	5.28065	1.16923	7	9.16732	1.1774	5	18.9052	0.802023	4	42.1904	1.04032	7	31.7068	1.27449	5	54.7075	1.50541	4	26.7225	7.659e-11	66.91	67.52	61.36	0
LVLLHELDLSNNR	4	5	1	A0A1D5SJZ4	N-Term(iTRAQ4plex)	1679.96	0.909024	2	2.46996	0.880324	2	0.187952				0.769049	2	17.1734	0.757158	2	17.7292				0.770089	2	6.39325	0.736511	2	3.53036				1.88915	2	13.878	1.96027	2	11.4249				0.0005731	66.91	67.46		0
LNTDVLEEFLALNYTSPR	12	15	2	W5CRJ0;A0A1D5WWJ1	N-Term(iTRAQ4plex)	2239.17																																					2.033e-18	66.9	112.95	87.06	0
QVHPDVGISSK	35	11	3	W5H5H3;A0A1D6AWG4;A0A1D6BFT6	N-Term(iTRAQ4plex); K11(iTRAQ4plex)	1454.82																																					1.095e-09	66.89	78.14	76.26	0
VSDGFVEDISTLFTVGQEVSVK	6	4	1	A0A1D5YU28	N-Term(iTRAQ4plex); K22(iTRAQ4plex)	2644.39	0.867745	2	14.8787	0.889702	2	15.9635	0.888234	2	23.5586	1.35042	2	24.3075	1.29511	2	21.1571	1.34115	2	18.3926	0.764542	2	34.373	0.790176	2	34.507	0.694034	2	22.1857	0.8152	2	23.7143	0.853428	2	7.75451	0.880298	2	3.72594	2.096e-13	66.89	70.2	55.36	0
VYSTVEAGK	1	4	1	D8L9I0	N-Term(iTRAQ4plex); K9(iTRAQ4plex)	1241.7	1.02737	1								1.28402	1								0.812427	1								0.745804	1								0.003431	66.89			0
AVASADPAAEDLVDR	5	1	1	A0A1D6AUI6	N-Term(iTRAQ4plex)	1643.83	0.924539	1		0.890758	3	0.76304	0.588654	1		1.1145	1		1.05106	3	11.569	0.925702	1		0.551656	1		0.552755	3	4.37569	0.390973	1		1.44625	1		1.47593	3	4.25178	2.37824	1		9.657e-14	66.87	73.05	40.42	0
ASVFDEYLEK	2	2	1	W5C572	N-Term(iTRAQ4plex); K10(iTRAQ4plex)	1488.79	1.10104	1		1.10645	1					1.167	1		1.11926	1					0.977859	1		0.963163	1					0.709613	1		0.777858	1					9.186e-05	66.85	51.5		0
FQPVHDLTIGVEFGAR	2	5	2	A0A1D5TCS0;A0A1D6A8C7	N-Term(iTRAQ4plex)	1930.03																																					0.000209	66.85		29	0
AAEEVVDDK	5	3	2	W5BAM1;A0A1D5TBQ3	N-Term(iTRAQ4plex); K9(iTRAQ4plex)	1263.67																																					0.0007832	66.83	50.64	45.03	0
LASGEVFGQDQPLALK	14	10	1	A0A1D6CAA0	N-Term(iTRAQ4plex); K16(iTRAQ4plex)	1961.1	0.924299	2	12.9518	0.884885	2	5.69674	0.91518	3	6.33171	1.26812	2	15.7571	1.31214	2	2.1561	1.37653	3	4.90624	1.00323	2	23.1749	0.790059	2	15.4264	0.672971	3	8.444	0.706682	2	0.824368	0.871892	2	11.4065	0.806458	3	0.325136	2.014e-06	66.82	68.89	82.65	0
IVGNEHYETAQR	96	3	1	P20858	N-Term(iTRAQ4plex)	1560.79	1.09272	31	14.3751	1.10559	32	11.2722	1.10405	33	9.67618	0.988045	31	9.39646	0.946712	32	6.31511	0.949154	33	7.14416	1.14859	31	12.9152	1.11423	32	11.8716	1.13013	33	7.47734	0.873399	31	12.1127	0.869155	32	14.4429	0.942794	33	16.3294	1.439e-10	66.81	75.07	66.46	0
VGQAIDKDDLAAAGDVLGPASDAPWVQNVNAAFSK	4	3	2	A0A1D6BP09;A0A1D6CSX1	N-Term(iTRAQ4plex); K7(iTRAQ4plex); K35(iTRAQ4plex)	3943.06																																					6.71e-07	66.8		40.46	1
VVISVLMK	3	3	1	A0A1D5VLN8	N-Term(iTRAQ4plex); K8(iTRAQ4plex)	1176.76	1.16492	2	6.58387				1.18429	1		0.959815	2	2.34167				0.922146	1		1.17225	2	8.39539				1.22597	1		0.817838	2	18.9308				0.802525	1		0.007253	66.77		66.18	0
SQLGEIFELDR	85	1	1	P24065	N-Term(iTRAQ4plex)	1450.77	1.04415	29	6.85367	1.02448	27	4.95309	1.04061	29	3.32968	1.0007	29	6.69492	1.01082	27	7.19974	1.02693	29	6.34561	0.845616	29	8.32581	0.810214	27	7.58451	0.812562	29	6.13937	1.16103	29	11.9638	1.20626	27	10.7087	1.15227	29	10.1605	4.688e-05	66.75	62.39	66.91	0
VAVHYVAK	24	4	1	A0A096USR6	N-Term(iTRAQ4plex); K8(iTRAQ4plex)	1174.72	1.00016	7	22.5936	0.995663	9	6.51965	0.992651	8	12.8812	1.17516	7	6.8806	1.12615	9	11.7017	1.20112	8	3.79409	1.13959	7	1.0801	1.16782	9	2.44008	1.16356	8	10.2368	0.666213	7	23.4203	0.712602	9	15.2228	0.642172	8	19.6314	0.004384	66.74	60.65	53.64	0
ELGVPNVMHDYLTGGFTANTTLAHYCR	10	2	1	A0A1D5VAU9	N-Term(iTRAQ4plex); M8(Oxidation); C26(Carbamidomethyl)	3197.56	1.00677	4	3.23845	0.962034	4	6.81512	1.10092	2	2.59865	0.996411	4	0.979927	1.04921	4	3.04776	1.0408	2	10.9815	1.0963	4	21.234	1.18753	4	3.24751	1.19032	2	3.52081	0.908656	4	11.4208	0.868645	4	10.0799	0.708206	2	30.244	5.212e-05	66.7	66.59	42.79	0
TALQMLGGVPSSK	8	4	1	A0A1D5X6N8	N-Term(iTRAQ4plex); M5(Oxidation); K13(iTRAQ4plex)	1592.89	0.995438	3	5.16022	1.02259	2	13.7656	1.01668	3	3.29396	1.14737	3	1.30355	1.13638	2	1.12183	1.15067	3	5.42795	0.996514	3	0.9098	1.0206	2	3.6249	0.922557	3	2.52538	0.917598	3	2.26355	0.78109	2	32.4089	0.935252	3	7.70226	1.756e-10	66.69	81.03	61.41	0
NPGSVNQDPIFK	47	5	2	W5FIZ2;W5FYI0	N-Term(iTRAQ4plex); K12(iTRAQ4plex)	1603.87																																					1.179e-05	66.68	71.84	70.35	0
AVVYGEPTYGK	7	5	2	Q8S3I9;A0A1D5ZLI3	N-Term(iTRAQ4plex); K11(iTRAQ4plex)	1471.8																																					0.0003328	66.67	64.02	63.75	0
IDVVPGSAEYALPFTTLEHALK	8	4	2	A0A1D5YXC6;A0A1D6CYE6	N-Term(iTRAQ4plex); K22(iTRAQ4plex)	2659.46																																					5.023e-15	66.65	68.99	38.18	0
DAHAHGVK	9	7	1	A0A1D5V695	N-Term(iTRAQ4plex); K8(iTRAQ4plex)	1122.62	0.822786	3	7.97982	0.846708	2	5.7043	0.818932	4	10.1591	1.20941	3	0.900217	1.17194	2	7.57602	1.09404	4	1.96531	1.11493	3	0.456296	0.987682	2	3.35851	1.04934	4	8.85412	0.878046	3	13.936	1.00264	2	6.94693	1.12655	4	21.4854	0.002891	66.65	66.6	52.41	0
AAAGLGAAASLLSASLYTVDGGER	6	3	1	W5B9Q2	N-Term(iTRAQ4plex)	2365.24	1.05359	2	9.32372	1.0672	1		1.15915	3	9.72496	0.83294	2	16.2268	0.895176	1		0.71269	3	1.84479	1.02692	2	44.9247	1.11293	1		1.28278	3	10.4937	1.28342	2	23.6101	1.10974	1		1.08414	3	0.236749	0.0005897	66.65	49.69	71.04	0
QFNPDVVVDLIHLR	6	3	1	A0A1D5TD17	N-Term(iTRAQ4plex)	1809.01	0.946133	2	10.3115	1.02198	2	4.31578	0.904039	2	23.8747	0.930814	2	1.78573	0.832056	2	6.29023	0.970434	2	13.1366	0.893533	2	16.4587	0.924132	2	13.9815	0.89776	2	16.8009	1.41678	2	21.3461	1.44923	2	19.3838	1.34473	2	28.9341	2.436e-11	66.64	69.13	59.39	0
VSGPVAIIAVGAEVAR	3	3	2	W5BII1;A0A1D5TNL1	N-Term(iTRAQ4plex)	1652.98																																					5.381e-05	66.62		52.7	0
QTVAVGVIK	10	23	2	A0A1D5YL72;A0A1D5V1Q2	N-Term(iTRAQ4plex); K9(iTRAQ4plex)	1202.77																																					0.001245	66.6	66.89	66.55	0
SKDEAWAAGGSGVLLK	12	3	2	A0A1D6CAZ2;A0A1D6BNX9	N-Term(iTRAQ4plex); K2(iTRAQ4plex); K16(iTRAQ4plex)	2021.14																																					7.509e-06	66.58	62.27	62.97	1
DGVYIPDTEK	77	4	1	W5AY52	N-Term(iTRAQ4plex); K10(iTRAQ4plex)	1424.75	1.12416	27	6.96361	1.12537	25	9.12505	1.12046	25	8.54497	1.20604	27	7.29323	1.21142	25	11.237	1.20594	25	5.2212	0.862613	27	15.7163	0.839222	25	17.5015	0.809075	25	24.2888	0.685585	27	26.1227	0.632128	25	35.3156	0.62372	25	29.4704	0.00953	66.58	53.74	55.88	0
GFAFVEFVDPYDASEAQYHMNR	2	8	1	A0A1D6S4D6	N-Term(iTRAQ4plex); M20(Oxidation)	2753.23	0.982189	1		0.88868	1					1.00158	1		0.992712	1					0.847564	1		0.899956	1					1.30163	1		1.36944	1					8.131e-11	66.57	76.46		0
DESPNAEPVSASDTVR	6	1	1	A0A1D5WRR9	N-Term(iTRAQ4plex)	1817.87	1.04342	2	6.03744	0.944265	2	10.1288	0.987809	2	0.392742	0.685186	2	16.8691	0.74008	2	8.75925	0.750456	2	0.636581	0.895741	2	13.3858	0.950719	2	37.8302	0.819346	2	4.22547	1.74742	2	10.7737	1.67138	2	20.4329	1.76484	2	1.62529	0.0001196	66.57	46.11	52.49	0
TLASFLNGISLQK	4	3	2	W5EB01;W5ER46	N-Term(iTRAQ4plex); K13(iTRAQ4plex)	1680																																					9.994e-06	66.55	59	38.51	0
GLTTQLLK	1	2	1	W5FG89	N-Term(iTRAQ4plex); K8(iTRAQ4plex)	1161.75	1.02782	1								1.02775	1								1.15667	1								0.90102	1								0.01522	66.53			0
LLELSNATEPTVLDK	2	6	1	Q5YL57	N-Term(iTRAQ4plex); K15(iTRAQ4plex)	1931.1	1.35369	1		1.3709	1					0.952205	1		0.985974	1					0.966258	1		0.984054	1					0.780145	1		0.649879	1					1.473e-12	66.52	75.42		0
AFEEVLLFDPNNK	10	13	1	A0A1D5W3P0	N-Term(iTRAQ4plex); K13(iTRAQ4plex)	1823.98	1.22166	3	0.508699	1.16565	4	3.6485	1.16511	3	5.84768	0.99969	3	8.33003	1.01426	4	5.45342	0.973776	3	2.28966	1.20884	3	3.46923	1.13387	4	5.18072	1.14892	3	6.08764	0.613375	3	24.4936	0.778151	4	8.56449	0.777677	3	20.7043	0.0003095	66.49	58.14	53.48	0
FYTTDFDEMEQLFNAEINK	12	12	1	A0A077RSF9	N-Term(iTRAQ4plex); K19(iTRAQ4plex)	2643.25	1.38034	5	15.6965	1.41048	4	6.50528	1.4819	3	10.6762	0.868751	5	5.64041	0.814763	4	20.3627	0.760591	3	23.1171	0.974339	5	6.74106	1.00556	4	13.7481	1.03243	3	10.099	0.86149	5	30.5209	0.795733	4	35.7116	0.675719	3	65.1874	2.204e-06	66.43	65.62	69.01	0
RMPTFFETFPVVLVDEEGIVR	175	1	1	P24065	N-Term(iTRAQ4plex); M2(Oxidation)	2641.38	1.10308	50	15.0223	1.16212	47	14.7549	1.17652	48	13.7838	0.9742	50	14.4919	1.01602	47	19.4878	0.965393	48	21.0911	1.04015	50	17.0312	1.04548	47	36.0213	0.961225	48	42.1516	0.925643	50	14.5509	0.839074	47	35.0936	0.891181	48	41.6483	0.0001969	66.42	73.86	65.91	1
IGVQPDEMFLSALVDVAGHAR	2	3	1	A0A1D6D8D3	N-Term(iTRAQ4plex); M8(Oxidation)	2385.23	1.10706	1		1.03322	1					0.90254	1		0.998577	1					1.05169	1		0.983506	1					1.1263	1		1.08399	1					5.266e-10	66.42	66.98		0
YAELKPVPCITYSDAFALR	5	3	2	A0A1D5XPG3;A0A1D6CKT8	N-Term(iTRAQ4plex); K5(iTRAQ4plex); C9(Carbamidomethyl)	2502.34																																					3.6e-06	66.42	26.1	38.54	0
WAMLGALGCVFPEVLQK	33	3	1	A0A1D5SV65	N-Term(iTRAQ4plex); C9(Carbamidomethyl); K17(iTRAQ4plex)	2207.2	1.30198	12	11.3281	1.15525	9	6.50039	1.16386	12	7.16651	0.462073	12	38.4192	0.428553	9	41.6909	0.552269	12	24.1004	1.94444	12	25.4971	2.19902	9	28.927	1.88764	12	19.9431	0.757901	12	20.5257	0.648938	9	27.7135	0.639026	12	48.0474	1.004e-07	66.41	69.02	91.89	0
AGETITFK	38	2	1	W5DL22	N-Term(iTRAQ4plex); K8(iTRAQ4plex)	1154.66	1.00715	16	5.08599	0.965558	10	6.23846	0.943513	12	9.43731	1.18015	16	5.89435	1.22043	10	7.25886	1.25058	12	10.0756	1.1877	16	5.99407	1.25063	10	7.43885	1.24567	12	5.9132	0.572062	16	42.6306	0.474265	10	57.6939	0.512041	12	43.3352	0.004995	66.4	66.44	66.64	0
SDEPPSLYIFINSSTGDLSSIEK	5	3	1	A0A1D6SAS2	N-Term(iTRAQ4plex); K23(iTRAQ4plex)	2787.41	1.04168	2	2.01488	0.973687	3	4.6087				1.01553	2	5.32814	1.07219	3	3.1263				0.832199	2	10.6576	0.779491	3	13.4591				1.20577	2	3.84712	1.0763	3	3.23978				8.016e-09	66.39	103.39		0
AYTVQFGSCK	78	2	1	W5C572	N-Term(iTRAQ4plex); C9(Carbamidomethyl); K10(iTRAQ4plex)	1448.74	1.19041	27	16.788	1.18905	24	11.4043	1.16657	27	14.6319	0.81592	27	17.3159	0.777984	24	11.5277	0.776104	27	14.1261	1.5673	27	12.3733	1.49355	24	15.4621	1.56566	27	19.558	0.770943	27	20.1219	0.771651	24	15.6683	0.762237	27	19.3352	6.084e-05	66.39	61.84	69.65	0
APTMEAGLVPACK	12	3	2	A0A1D5RS02;A0A1D5STJ6	N-Term(iTRAQ4plex); M4(Oxidation); C12(Carbamidomethyl); K13(iTRAQ4plex)	1648.86																																					1.793e-10	66.35	78.93	62.47	0
VVPGLIGGSADLASSNMTLLK	9	7	2	A0A1D6D2L5;A0A1D6BU60	N-Term(iTRAQ4plex); K21(iTRAQ4plex)	2331.32																																					6.566e-07	66.32	74.6	79.57	0
AEASGATAASALSR	3	3	1	A0A077RYU5	N-Term(iTRAQ4plex)	1406.73	0.812047	1		0.819677	1		0.73269	1		1.03984	1		0.995278	1		1.10682	1		0.930305	1		0.823597	1		0.819358	1		1.38261	1		1.53004	1		1.44836	1		9.806e-05	66.31	42.07	52.56	0
IPSGTQPGTTLVMSK	2	4	1	A0A1D5YSJ4	N-Term(iTRAQ4plex); M13(Oxidation); K15(iTRAQ4plex)	1821	0.980097	1					0.962974	1		1.20414	1					1.15015	1		0.89557	1					0.944054	1		0.880965	1					0.941242	1		0.02621	66.31		24.83	0
ELVDEIKEIGQALLPSSGEAK	7	4	3	A0A1D5WIH5;A0A1D5VNU1;A0A1D5VA12	N-Term(iTRAQ4plex); K7(iTRAQ4plex); K21(iTRAQ4plex)	2658.49																																					2.986e-08	66.27	64.47	81.22	1
STAQLGEAEPGGR	3	3	1	W5ATK4	N-Term(iTRAQ4plex)	1416.72	0.795824	1		0.791818	1		0.79116	1		1.20009	1		1.14587	1		1.18871	1		0.636263	1		0.618725	1		0.557912	1		1.38102	1		1.4787	1		1.46181	1		3.25e-06	66.26	69.24	69.59	0
LPMFGCTDATQVINEVEEVK	22	31	2	A0A1D5Z4N3;Q9FEE4	N-Term(iTRAQ4plex); C6(Carbamidomethyl); K20(iTRAQ4plex)	2568.29																																					4.308e-05	66.26	55.69	68.01	0
GSYTIVHLDLASLDSVR	12	6	2	W4ZSC8;A0A1D5SCA9	N-Term(iTRAQ4plex)	1990.08																																					2.262e-14	66.25	70.63	71.19	0
ESVIGAVPK	24	4	1	A0A1D5YSS0	N-Term(iTRAQ4plex); K9(iTRAQ4plex)	1187.72	0.980748	8	8.91147	0.997927	8	9.86129	0.972094	8	9.06868	1.08867	8	3.77932	1.05577	8	10.4841	1.06106	8	12.8036	1.06083	8	11.3817	1.00911	8	12.3419	1.08253	8	9.13152	0.827684	8	29.1573	0.987226	8	26.6196	1.03247	8	26.6318	0.03011	66.25	57.29	65.9	0
DYSMATADIVDAEVR	3	4	1	A0A1D6BKU8	N-Term(iTRAQ4plex)	1799.87	1.04182	1		0.926945	1		0.878522	1		0.864616	1		0.778313	1		0.722809	1		0.99614	1		0.853101	1		0.801161	1		1.3375	1		1.76357	1		1.98081	1		1.246e-05	66.24	65.68	61.03	0
VLDDYGVGDTVTLTIR	3	3	3	W5BD72;A0A1D5UKB9;A0A1D5TG67	N-Term(iTRAQ4plex)	1881.01																																					3.356e-14	66.23	70.28		0
GLSLEEIESK	5	4	1	A0A1D5YMC8	N-Term(iTRAQ4plex); K10(iTRAQ4plex)	1392.78	1.06735	1		1.07381	2	0.44042	1.05249	2	2.18237	1.13453	1		1.14432	2	5.23801	1.15976	2	1.28422	0.946705	1		0.881757	2	3.00268	0.840997	2	9.56784	0.845042	1		0.84857	2	9.55008	0.895817	2	8.0083	2.624e-10	66.22	70.85	65.75	0
MTNFYTNFQVDEIGR	6	2	1	Q332R4	N-Term(iTRAQ4plex)	1978.94	0.972745	1		0.836094	2	4.09494	0.949481	3	7.8766	0.966762	1		0.918056	2	5.13404	0.932006	3	6.64291	0.899983	1		0.850874	2	12.6754	0.894081	3	0.670857	1.33027	1		1.61461	2	14.6724	1.40676	3	16.6576	6.583e-15	66.2	84.44	65.77	0
SLVTEELK	5	9	2	A0A1D5UH61;A0A1D6DMC2	N-Term(iTRAQ4plex); K8(iTRAQ4plex)	1206.72																																					0.00425	66.18	66.37	66.3	0
ESAGHVGVEK	14	4	1	W5GDS3	N-Term(iTRAQ4plex); K10(iTRAQ4plex)	1300.7	0.889752	5	17.7728	0.892506	3	9.81833	0.870477	6	9.46667	1.26825	5	7.34144	1.18148	3	1.94935	1.1543	6	8.80682	0.974141	5	20.0796	0.977135	3	18.8895	1.12722	6	12.7478	0.868204	5	9.20069	0.937754	3	8.56757	0.888683	6	13.4722	0.0003006	66.18	63.75	63.14	0
KQAAGGVPDVSGAFQDK	3	1	1	A0A1D5WAA1	N-Term(iTRAQ4plex); K1(iTRAQ4plex); K17(iTRAQ4plex)	2107.15	1.16659	1		1.14232	1		1.12857	1		1.021	1		1.05273	1		0.999029	1		1.26549	1		1.24314	1		1.24746	1		0.623884	1		0.590021	1		0.715003	1		4.24e-06	66.16	60.93	62	1
LALDIDSAVK	13	6	2	A0A191VYY7;A0A1D6CBM2	N-Term(iTRAQ4plex); K10(iTRAQ4plex)	1332.8																																					1.188e-09	66.15	79.36	64.4	0
LGAGAGAPAAAAR	6	1	1	A0A1D5VLC2	N-Term(iTRAQ4plex)	1197.68	1.17096	3	16.006	1.34034	2	9.81263	1.17984	1		0.789709	3	4.21173	0.678964	2	23.8587	0.829369	1		1.20072	3	5.86404	1.14924	2	1.86016	1.25551	1		1.20825	3	25.0619	1.08648	2	13.2024	0.952957	1		0.0008559	66.13	57.42	48.65	0
AAAVPYDGEDK	18	1	1	A0A1D5WIH5	N-Term(iTRAQ4plex); K11(iTRAQ4plex)	1423.74	1.15249	6	16.2676	1.20266	6	15.0478	1.16604	6	17.4397	1.17637	6	7.85879	1.15577	6	8.38262	1.18164	6	8.95448	0.871726	6	18.0579	0.881122	6	5.61566	0.864484	6	10.8078	0.68308	6	19.8399	0.644313	6	18.5825	0.591508	6	27.818	6.242e-08	66.01	73.76	61.21	0
ANLGMEVMHER	58	5	2	P12463;A0A1D6RZ14	N-Term(iTRAQ4plex); M5(Oxidation)	1446.7																																					6.985e-07	66	73.56	60.69	0
KTVTAMDVVYALK	50	20	4	A0A1D5UIL2;A0A1D6AV42;A0A1D5UUD2;A0A1D5XN63	N-Term(iTRAQ4plex); K1(iTRAQ4plex); K13(iTRAQ4plex)	1871.1																																					2.762e-15	66	71.17	64.64	1
ATEYGAVEIWMNER	2	3	1	A0A1D5RSA4	N-Term(iTRAQ4plex); M11(Oxidation)	1828.88	0.973336	1					0.943031	1		1.00611	1					0.973694	1		0.742149	1					0.697385	1		1.40405	1					1.52558	1		0.002472	65.99		61.37	0
TALIDEIAK	32	3	2	A0A1D6B301;A0A1D6ARF6	N-Term(iTRAQ4plex); K9(iTRAQ4plex)	1261.76																																					0.002754	65.98	66.11	66.03	0
VAVVGAAGGIGQSLSLLMK	1	4	1	A0A1D5YPG2	N-Term(iTRAQ4plex); M18(Oxidation); K19(iTRAQ4plex)	2075.21	1.01805	1								1.00196	1								0.946616	1								1.15949	1								0.0001944	65.98			0
AAQDSSEASSGSVVR	13	1	1	A0A1D6DI65	N-Term(iTRAQ4plex)	1594.78	0.923664	6	22.4133	0.89294	3	22.9408	0.859985	4	7.33201	0.806616	6	10.8947	0.811288	3	5.99034	0.817181	4	14.1512	0.968326	6	6.91711	1.0251	3	19.882	1.02701	4	2.64619	1.66441	6	16.3828	1.68742	3	8.49954	1.65066	4	9.30824	4.44e-06	65.97	71.11	72.14	0
ISEETLPEQLK	20	6	2	A0A1D5TVF1;A0A1D5THJ9	N-Term(iTRAQ4plex); K11(iTRAQ4plex)	1574.89																																					0.000303	65.94	65.12	61.67	0
ATAAATVALAAAGDLR	7	2	1	A0A1D5ZSV9	N-Term(iTRAQ4plex)	1586.9	0.899946	3	5.11981	0.917613	1		0.911244	3	4.84227	0.967179	3	1.77347	0.908743	1		0.934541	3	3.54454	0.826	3	1.24754	0.874481	1		0.884846	3	2.01505	1.51043	3	1.28929	1.51163	1		1.42409	3	2.04779	3.81e-07	65.94	52.2	70.17	0
EIGAIGGSAK	3	14	2	W5CRJ0;A0A1D5WWJ1	N-Term(iTRAQ4plex); K10(iTRAQ4plex)	1190.7																																					0.0007501	65.91	65.53	65.75	0
SGLGYCDVEVGTGVQPK	14	2	1	A0A1D6B4P3	N-Term(iTRAQ4plex); C6(Carbamidomethyl); K17(iTRAQ4plex)	2054.05	1.14127	5	5.43109	1.12863	5	12.9114	1.22068	4	9.07538	0.901896	5	3.95167	0.894765	5	3.05962	0.903612	4	2.94864	1.47096	5	6.95184	1.35406	5	14.0872	1.27399	4	4.44514	0.825223	5	27.3088	0.799751	5	42.1957	0.662434	4	23.9336	9.33e-07	65.86	66.86	112.91	0
SGVSFFSQNIPK	17	4	1	Q95H46	N-Term(iTRAQ4plex); K12(iTRAQ4plex)	1598.89	1.18284	6	3.51549	1.1964	4	1.34239	1.13724	7	1.39225	0.932941	6	4.46309	0.931922	4	3.40613	0.930191	7	3.98309	1.32733	6	12.3756	1.3047	4	6.86203	1.31486	7	10.8619	0.699837	6	25.6064	0.705564	4	17.7039	0.719969	7	18.3685	0.002557	65.85	64.37	59.76	0
MPSAVGYQPTLSTEMGSLQER	30	3	1	P20858	N-Term(iTRAQ4plex); M15(Oxidation)	2442.17	0.950038	9	6.77267	0.952783	15	14.8218	0.860737	6	10.444	0.993973	9	7.38604	0.89895	15	15.6732	0.891959	6	9.13376	0.903593	9	4.63402	0.91436	15	17.8653	0.916334	6	10.2744	1.41342	9	16.0328	1.45358	15	16.0913	1.52076	6	11.9957	1.818e-05	65.84	63.29	62.59	0
GFISTQFYFAK	5	3	3	A0A1D6BXB7;A0A1D5X4W9;A0A1D6D0K0	N-Term(iTRAQ4plex); K11(iTRAQ4plex)	1596.87																																					8.203e-05	65.82	56.11	39.46	0
TASQVVQNQGK	1	3	1	W5ASP7	N-Term(iTRAQ4plex); K11(iTRAQ4plex)	1447.81	0.972411	1								0.944512	1								0.981231	1								1.29607	1								0.0001371	65.78			0
NSEEFATLLNK	9	4	2	A0A1D5UZP8;A0A1D5U6I3	N-Term(iTRAQ4plex); K11(iTRAQ4plex)	1553.84																																					3.216e-09	65.72	67.92	65.03	0
AVDLVTEAAK	2	3	2	A0A1D6C0Q3;A0A1D6CYH0	N-Term(iTRAQ4plex); K10(iTRAQ4plex)	1304.77																																					0.0006235	65.72	65.18		0
FVDEQPTTGLDK	76	3	1	A0A1D5WP22	N-Term(iTRAQ4plex); K12(iTRAQ4plex)	1637.86	1.14165	24	11.9965	1.11781	29	11.3099	1.11687	23	13.2088	1.06565	24	6.83744	1.06984	29	10.6118	1.09308	23	9.23386	1.03661	24	7.95929	1.0105	29	9.22935	1.01857	23	6.7484	0.730987	24	16.9042	0.738732	29	18.1356	0.748287	23	18.3208	3.578e-10	65.71	77.12	61.64	0
AYIGMPVVTNAAVHAIVEEQGLDDK	2	5	1	A0A1D6AIC4	N-Term(iTRAQ4plex); K25(iTRAQ4plex)	2928.55	1.15573	1		1.07243	1					1.05401	1		0.933043	1					1.03785	1		1.12633	1					0.790456	1		1.01905	1					5.258e-06	65.71	29.65		0
AVELALGPK	6	3	1	A0A1D5YXX8	N-Term(iTRAQ4plex); K9(iTRAQ4plex)	1185.74	1.02198	2	0.125977	1.02253	2	1.01221	1.01187	2	2.53928	1.10758	2	3.79633	1.08223	2	2.42679	1.11597	2	0.866982	0.958673	2	1.9853	1.01591	2	1.48759	0.955314	2	0.789224	0.943926	2	6.24867	0.910169	2	5.43535	0.927445	2	4.91087	0.001903	65.68	50.17	65.15	0
YSEIVFPILSPDPATKK	21	1	1	P05151	N-Term(iTRAQ4plex); K16(iTRAQ4plex); K17(iTRAQ4plex)	2337.34	0.975077	7	5.53608	0.971747	9	8.40367	0.994136	5	9.19298	0.712077	7	16.985	0.723277	9	28.1331	0.844018	5	8.89263	2.22749	7	16.6031	1.91515	9	34.4954	1.61984	5	19.8202	0.620052	7	18.2079	0.746057	9	26.1888	0.833422	5	10.2799	3.707e-06	65.67	65.86	46.9	1
VNTDENQEVASR	3	2	1	A0A1D6CSK9	N-Term(iTRAQ4plex)	1505.73	0.860197	1		0.965066	1		0.919664	1		1.13702	1		1.04666	1		1.05333	1		0.768211	1		0.761209	1		0.768272	1		1.288	1		1.29573	1		1.34324	1		0.0002874	65.66	69.55	61.44	0
SNEAEAVETAK	2	3	1	A0A1D5STP8	N-Term(iTRAQ4plex); K11(iTRAQ4plex)	1436.74	0.947759	1					0.941501	1		1.09994	1					1.10998	1		0.978911	1					0.972838	1		1.04119	1					1.01779	1		0.0001144	65.65		55.38	0
AAVEEGIVVGGGCTLLR	10	10	2	W5HDP4;A0A1D5WXT4	N-Term(iTRAQ4plex); C13(Carbamidomethyl)	1845																																					8.205e-06	65.64	67.56	68.71	0
HLEEELALAK	4	10	3	A0A077RX13;A0A1D5WWJ3;A0A1D6RQF2	N-Term(iTRAQ4plex); K10(iTRAQ4plex)	1440.83																																					0.0007593	65.64	58.09	58.24	0
IYSFNEGNYALWDDK	7	3	1	A0A1D5XM65	N-Term(iTRAQ4plex); K15(iTRAQ4plex)	2123.03	0.974261	2	6.58867	1.04926	2	0.984207	1.03864	3	7.26413	1.36432	2	13.4932	1.32805	2	9.76962	1.26457	3	7.39023	0.812722	2	11.3952	0.795255	2	8.20533	0.878024	3	3.2396	0.643238	2	26.6594	0.60533	2	28.0088	0.666946	3	9.88321	2.914e-05	65.64	58.02	65.36	0
YDFDNTMGGFYIAPAFMDK	14	31	2	A0A078BQY4;A0A1D6S090	N-Term(iTRAQ4plex); M7(Oxidation); K19(iTRAQ4plex)	2507.15																																					5.97e-13	65.61	76.56	75.69	0
AFSTLEGIGYILDPDFSFVK	7	5	1	A0A1D5YEP7	N-Term(iTRAQ4plex); K20(iTRAQ4plex)	2507.33	1.16222	3	6.50326	1.246	2	12.8669	1.17101	2	4.14567	0.949434	3	8.44263	0.944477	2	20.9208	0.953717	2	17.4631	1.05011	3	17.4464	0.975445	2	5.91559	1.11324	2	17.1142	0.917614	3	9.10358	0.878138	2	11.0356	0.84645	2	7.66359	1.448e-15	65.56	67.84	67.78	0
VIDLVSSPDVVK	2	2	1	U5HTD8	N-Term(iTRAQ4plex); K12(iTRAQ4plex)	1558.93	1.11146	1		1.16715	1					1.13019	1		1.13416	1					0.982484	1		0.957629	1					0.759945	1		0.672952	1					0.0001421	65.55	51.29		0
LSIFETGIK	149	5	3	P20858;A0A1D5U3E9;A0A1D5WJS1	N-Term(iTRAQ4plex); K9(iTRAQ4plex)	1295.78																																					0.001328	65.53	65.53	65.53	0
VVPAGTTGGGK	3	3	1	W5AWL2	N-Term(iTRAQ4plex); K11(iTRAQ4plex)	1231.72	0.999127	1		0.976969	1		1.09793	1		1.06216	1		1.08459	1		1.11338	1		0.891099	1		0.966545	1		0.920262	1		1.1247	1		1.01495	1		0.849743	1		1.534e-06	65.51	81.7	70.4	0
VGQLDSYEIEGGETK	3	6	1	A0A1D5RZX1	N-Term(iTRAQ4plex); K15(iTRAQ4plex)	1912.98	1.00179	1		0.997468	2	10.8347				1.15042	1		1.16935	2	11.3982				1.27944	1		1.0612	2	29.7254				0.591839	1		0.698126	2	27.5391				1.536e-05	65.51	55.85		0
ELATDIESLK	67	4	1	A0A1D6BY94	N-Term(iTRAQ4plex); K10(iTRAQ4plex)	1406.8	1.1058	23	6.47396	1.08169	22	5.36379	1.09835	22	5.1279	1.25058	23	7.03576	1.22027	22	7.39735	1.24029	22	6.22839	0.894105	23	9.43086	0.899106	22	9.1451	0.920447	22	11.4505	0.64708	23	22.2222	0.690235	22	25.9155	0.632246	22	24.2218	0.0003092	65.48	65.21	66.01	0
LQAAVTTKDDADIGSCYADTK	7	5	4	W5APZ1;W5B8G2;A0A1D5YZ93;A0A1D5ZXK4	N-Term(iTRAQ4plex); K8(iTRAQ4plex); C16(Carbamidomethyl); K21(iTRAQ4plex)	2675.35																																					1.289e-06	65.48	63.21	57.8	1
VVQVHSAEEFDSALQK	5	5	1	A0A1D6AM07	N-Term(iTRAQ4plex); K16(iTRAQ4plex)	2075.1	0.989534	2	2.20347	0.947617	1		0.967297	2	0.606634	1.23405	2	3.57672	1.25398	1		1.22445	2	0.665842	0.905237	2	10.1049	0.903952	1		0.908076	2	5.10247	0.800163	2	4.08855	0.796255	1		0.830603	2	2.43364	5.942e-08	65.48	58.33	64.33	0
SVYEPLQTGLIAIDSMIPIGR	22	1	1	P12112	N-Term(iTRAQ4plex); M16(Oxidation)	2433.32	0.977879	9	11.3152	1.06291	8	15.9854	1.11854	5	8.52116	1.11247	9	12.0778	1.08678	8	9.2693	1.2126	5	7.5313	0.975126	9	12.1015	0.902755	8	15.3399	0.96044	5	4.34159	0.926525	9	31.5538	0.867402	8	41.5932	0.737556	5	35.4445	4.341e-14	65.47	74.55	71.68	0
LVQEALDLLMK	2	4	1	A0A1D6C5F5	N-Term(iTRAQ4plex); K11(iTRAQ4plex)	1560.93	1.1005	1		0.991932	1					1.03036	1		1.09502	1					1.16153	1		1.09127	1					0.79331	1		0.857565	1					1.3e-07	65.44	67.93		0
FAMAGVAGILGTDLIR	10	3	3	W5G9W6;W5GYP4;A0A1D6ARV8	N-Term(iTRAQ4plex); M3(Oxidation)	1764.98																																					1.99e-15	65.43	89.86	83.14	0
EVDSILQVVR	3	3	1	A0A1D5ZUF9	N-Term(iTRAQ4plex)	1301.75	0.718226	1		0.750268	1		0.717069	1		0.894122	1		0.868555	1		0.908087	1		0.729897	1		0.67825	1		0.808996	1		1.96975	1		1.99851	1		1.84757	1		0.000859	65.41	51.35	64.49	0
KLDVISNEVFSNCLR	2	3	1	A0A1D5XM65	N-Term(iTRAQ4plex); K1(iTRAQ4plex); C13(Carbamidomethyl)	2082.13	1.05263	1		0.983718	1					1.04817	1		1.10791	1					1.38358	1		1.33762	1					0.616439	1		0.612284	1					1.293e-05	65.4	52.82		1
KNEAIVADLQTQVK	3	1	1	A0A1D5SSC8	N-Term(iTRAQ4plex); K1(iTRAQ4plex); K14(iTRAQ4plex)	1989.16	1.06125	2	11.1482	0.924683	1					1.14492	2	5.59068	1.2881	1					1.00215	2	6.80195	1.0331	1					0.775166	2	3.06869	0.641619	1					1.292e-05	65.4	35.47		1
YFPTQALNFAFK	13	10	2	A0A1D6B8P9;W5HI83	N-Term(iTRAQ4plex); K12(iTRAQ4plex)	1734.95																																					1.553e-12	65.38	112.03	87.63	0
SIPTVLMFK	19	4	1	A0A1D5YSS0	N-Term(iTRAQ4plex); K9(iTRAQ4plex)	1323.8	1.19591	5	7.3929	1.18975	6	9.4648	1.23201	8	4.30122	0.833942	5	14.0855	0.793377	6	7.10369	0.792801	8	9.22163	1.27201	5	17.4483	1.29087	6	14.4173	1.43108	8	13.0198	0.832675	5	15.3141	0.812593	6	14.5958	0.816708	8	14.1886	0.01539	65.37	65.11	66.45	0
ITATFEAPCYALNK	3	5	2	K9L6U9;A0A1D5Y1A6	N-Term(iTRAQ4plex); C9(Carbamidomethyl); K14(iTRAQ4plex)	1886.99																																					5.888e-06	65.34	56.3	71.45	0
QAIPFLESLVVADVAALK	7	2	1	A0A1D5URU9	N-Term(iTRAQ4plex); K18(iTRAQ4plex)	2172.28	0.852828	1		1.17193	3	23.743	0.838337	2	7.11158	1.27187	1		1.20655	3	13.7818	1.39692	2	18.2366	1.12605	1		0.87386	3	0.952375	0.888463	2	37.2873	0.710282	1		0.69873	3	11.252	0.655671	2	13.3299	6.858e-05	65.33	55.45	67.44	0
GFGVVAGTTDVGR	5	2	1	A0A1D6C8T7	N-Term(iTRAQ4plex)	1379.74	0.888631	2	0.774787	0.894245	2	3.67717	0.918735	1		1.04399	2	17.1118	0.9987	2	4.00152	1.00042	1		0.883169	2	2.4959	1.02907	2	8.57381	0.868264	1		1.28447	2	25.2413	1.21866	2	16.6927	1.34924	1		6.458e-05	65.3	61.81	59.05	0
AGNVEPYEFILPPTWK	6	3	2	A0A1D5WIJ6;A0A1D5V9S0	N-Term(iTRAQ4plex); K16(iTRAQ4plex)	2149.16																																					1.827e-05	65.3	34.34	64.05	0
WAMLGALGCVFPEILSK	40	4	1	W5F8Z5	N-Term(iTRAQ4plex); M3(Oxidation); C9(Carbamidomethyl); K17(iTRAQ4plex)	2196.18	1.18804	13	10.0524	1.18084	13	8.12825	1.15544	14	15.9213	0.741475	13	21.5575	0.679443	13	9.19346	0.72152	14	24.3001	1.41034	13	27.4532	1.56165	13	11.9775	1.60101	14	19.7388	0.782165	13	26.4165	0.845397	13	18.6139	0.921335	14	6.87553	3.76e-14	65.27	82.23	70.94	0
QLPSMAPYLTASAK	6	4	2	A0A1D6AAH2;A0A1D6APK5	N-Term(iTRAQ4plex); K14(iTRAQ4plex)	1765.98																																					1.103e-08	65.25	75.92	64.29	0
TLYGPQFTGVGAQILGADDK	3	2	1	A0A1D5STJ6	N-Term(iTRAQ4plex); K20(iTRAQ4plex)	2339.25	1.07013	1		1.06687	1		1.07605	1		0.963384	1		0.991391	1		1.0101	1		0.866364	1		0.720575	1		0.760103	1		1.23644	1		1.29977	1		1.22025	1		0.0001372	65.24	51.03	48.96	0
ESSADVNQQYTK	13	5	2	K9L6U9;A0A1D5Y1A6	N-Term(iTRAQ4plex); K12(iTRAQ4plex)	1657.83																																					2.573e-05	65.21	58.39	64.91	0
LAENEAAISLMR	4	8	2	A0A077RX13;A0A1D5WWJ3	N-Term(iTRAQ4plex); M11(Oxidation)	1477.78																																					0.02273	65.2	51.72	52.09	0
VSVVPSAAALVIK	6	6	1	A0A1D6BAB6	N-Term(iTRAQ4plex); K13(iTRAQ4plex)	1541.98	0.986171	2	0.125639	1.05059	3	1.66955	1.06589	1		1.11312	2	3.79325	1.10559	3	0.750338	1.14759	1		1.1302	2	2.54798	1.00165	3	24.6222	0.994076	1		0.821053	2	6.52427	0.826701	3	19.1059	0.760586	1		0.0008991	65.19	54.26	33.1	0
NLDSDVLNEVIEISSDEAVETAK	5	4	2	A0A077RW30;A0A1D5VKI1	N-Term(iTRAQ4plex); K23(iTRAQ4plex)	2778.42																																					0.000124	65.18	62.25	27.35	0
DTDGAEAEPDSK	7	1	1	A0A1D6S9B9	N-Term(iTRAQ4plex); K12(iTRAQ4plex)	1522.71	0.971246	2	36.0599	0.817307	1		1.23259	4	5.11631	1.27078	2	9.76582	1.32864	1		1.17833	4	5.37436	0.94418	2	0.88913	0.86167	1		0.784978	4	9.25755	0.663991	2	34.4289	0.872647	1		0.750451	4	18.4618	1.411e-05	65.18	48.16	64.39	0
EAEAIISDVK	7	1	1	A0A1D6DKE3	N-Term(iTRAQ4plex); K10(iTRAQ4plex)	1362.77	1.10805	2	3.0409	1.08578	2	9.22972	1.07468	3	0.487818	1.07928	2	2.15582	1.02957	2	6.97265	1.09777	3	1.20915	1.05844	2	5.65226	1.08996	2	1.9124	1.07654	3	5.64892	0.786176	2	7.40855	0.849217	2	2.4399	0.764118	3	0.405998	0.0003913	65.17	49.21	54.01	0
GMLEDGTVFDSSYGR	10	7	1	A0A1D6BHP3	N-Term(iTRAQ4plex); M2(Oxidation)	1793.81	0.967313	4	10.4428	0.86267	2	5.15182	0.942519	4	1.70945	0.946203	4	7.24584	0.972702	2	7.76364	0.884415	4	0.553664	0.983104	4	14.0645	0.824954	2	2.00547	0.985155	4	17.691	1.24059	4	15.9854	1.50247	2	14.5028	1.42266	4	12.2161	5.861e-06	65.16	35.03	72.51	0
ITAILDPDGWK	11	6	1	A0A1D5YIT3	N-Term(iTRAQ4plex); K11(iTRAQ4plex)	1516.86	1.09756	3	1.05169	1.03975	4	2.29626	1.11638	4	0.428559	1.17752	3	0.100665	1.19598	4	1.15711	1.14688	4	0.824535	1.09747	3	2.83203	1.11556	4	2.73626	1.113	4	3.13695	0.571866	3	2.67035	0.599763	4	3.23009	0.587055	4	7.09243	1.725e-09	65.15	70.83	70.97	0
IISIGESNDMPLVK	11	9	1	A0A077RSF9	N-Term(iTRAQ4plex); M10(Oxidation); K14(iTRAQ4plex)	1820.01	1.22271	5	15.1522	1.22908	3	7.2521	1.27428	3	2.49348	1.04116	5	10.4345	1.03307	3	9.46834	0.992883	3	8.44136	0.989066	5	3.74755	0.997256	3	1.11137	0.945849	3	0.22868	0.862631	5	20.8472	0.849819	3	4.97406	0.885536	3	29.2251	0.0002372	65.15	55.44	67.57	0
KLPAPEVAVNYYMNEDLYMFDEFQTSR	4	5	1	A0A1D5UR76	K1(iTRAQ4plex); N-Term(iTRAQ4plex); M13(Oxidation); M19(Oxidation)	3590.7	1.02074	2	7.6617	0.905366	1		1.03734	1		0.998018	2	16.5082	1.28109	1		1.18719	1		0.719955	2	17.1999	0.702968	1		0.748509	1		1.31068	2	41.4025	0.992152	1		0.954901	1		1.309e-05	65.15	48.16	47.83	1
LDYFWFQGPEEFFR	9	1	1	A0A1D6AJR4	N-Term(iTRAQ4plex)	2024.96	1.3296	4	11.3259	1.26597	2	18.8386	1.25286	3	0.209383	0.730793	4	2.83574	0.773873	2	6.96908	0.86643	3	3.15567	1.03541	4	3.33211	1.02483	2	12.5558	1.03679	3	3.6553	1.1179	4	9.42513	1.13035	2	8.76814	1.0944	3	5.02735	2.516e-05	65.15	40.77	69.87	0
ETHNLVVSPR	22	6	2	W5F8Y0;A0A1D5ZZR4	N-Term(iTRAQ4plex)	1295.72																																					0.0005431	65.14	64.42	63.71	0
FAPDANSQTVPASAIPDGWMGLDIGPDSVK	4	14	1	P12782	N-Term(iTRAQ4plex); M20(Oxidation); K30(iTRAQ4plex)	3360.66	0.965089	1		0.949595	2	2.4856	0.902066	1		1.23945	1		1.24564	2	1.60247	1.34948	1		0.697891	1		0.593735	2	19.0016	0.707103	1		1.02076	1		1.09656	2	3.31499	0.874956	1		8.526e-10	65.11	71.21	56.33	0
ALDNALYDESLGEPR	2	6	1	A0A1D5YCQ8	N-Term(iTRAQ4plex)	1806.9	0.885592	1					0.78081	1		0.969015	1					1.02444	1		0.710924	1					0.77969	1		1.6213	1					1.57329	1		6.75e-05	65.09		33.27	0
YPLVSDVTK	9	7	2	A0A0C4BJ55;A0A1D5U2B3	N-Term(iTRAQ4plex); K9(iTRAQ4plex)	1309.76																																					0.02456	65.05	65.26	65.13	0
AAIDVVCNPLGK	5	5	2	A0A1D6BDA9;A0A1D6RS68	N-Term(iTRAQ4plex); C7(Carbamidomethyl); K12(iTRAQ4plex)	1544.87																																					0.0003625	65.05	65.19	63.34	0
LAGIDIEAVK	7	2	1	W5ES10	N-Term(iTRAQ4plex); K10(iTRAQ4plex)	1316.81	1.11944	2	3.7995	1.12391	3	0.237158	1.07219	2	1.53826	1.24252	2	1.35954	1.24176	3	3.90569	1.23269	2	1.39906	0.943764	2	7.76134	0.945197	3	3.04912	0.991832	2	1.02402	0.573658	2	3.55884	0.525507	3	11.4274	0.595441	2	7.51803	1.003e-08	65.02	65.19	64.49	0
NPADAASAVTGIKPR	6	1	1	A0A1D5ZTP6	N-Term(iTRAQ4plex); K13(iTRAQ4plex)	1756	1.05183	2	11.4126	1.12144	2	4.14156	1.02185	2	1.04883	1.13903	2	5.81474	1.06282	2	8.88379	1.09445	2	0.224799	1.05026	2	17.4959	1.03659	2	1.21588	1.10634	2	23.7295	0.742478	2	18.0405	0.785359	2	16.0784	0.786365	2	28.8555	0.001077	65.02	64.37	57.69	0
LVAEEGYTVLDVR	33	3	2	A0A1D5Z4L9;A0A1D5YQK7	N-Term(iTRAQ4plex)	1607.88																																					0.0001301	64.97	54.59	61.94	0
KLIQENISSALSILK	6	1	1	A0A1D5RWJ9	N-Term(iTRAQ4plex); K1(iTRAQ4plex); K15(iTRAQ4plex)	2089.29	1.01811	2	3.4045	1.06068	3	2.32972	0.980373	1		1.09239	2	1.45625	1.04403	3	8.36266	1.0368	1		1.57346	2	9.26728	1.6111	3	13.795	1.75155	1		0.396953	2	15.1807	0.369962	3	29.6514	0.374107	1		0.0001652	64.95	62.49	46.59	1
NLVLDTIAHSLSEK	5	6	1	A0A1D6BQ15	N-Term(iTRAQ4plex); K14(iTRAQ4plex)	1828.05	1.10339	1		1.09618	2	6.05187	1.11227	2	4.11941	1.05019	1		0.991508	2	1.04786	0.969151	2	1.39762	1.17283	1		1.12532	2	1.6737	1.19007	2	3.13114	0.741736	1		0.874935	2	10.0811	0.845046	2	0.217828	2.993e-05	64.94	58.66	67.25	0
SVDGDFAELEGESK	4	2	1	A0A1D5XWX3	N-Term(iTRAQ4plex); K14(iTRAQ4plex)	1770.86	1.11937	2	1.58154	1.15024	2	4.46405				1.20718	2	0.936774	1.22406	2	4.81938				0.953929	2	6.83125	0.865429	2	9.53159				0.629894	2	9.26593	0.610225	2	6.00756				1.779e-11	64.93	68.7		0
FLELAGIPTVK	94	4	2	D3K4D8;A0A1D6DME9	N-Term(iTRAQ4plex); K11(iTRAQ4plex)	1475.91																																					4.55e-05	64.92	63.67	70.93	0
GYWQFDMGDVLVGGK	5	7	1	A0A1D5SFZ2	N-Term(iTRAQ4plex); K15(iTRAQ4plex)	1959.99	1.07725	2	10.7025	1.129	2	3.11973	0.939865	1		0.893928	2	8.70053	0.830711	2	16.678	0.837221	1		1.20155	2	2.45606	1.11738	2	8.03953	1.25701	1		1.01132	2	33.0732	1.11339	2	26.8491	1.26043	1		3.781e-08	64.91	70.46	43.12	0
EPGVTFLVAK	6	6	1	A0A1D5SFZ2	N-Term(iTRAQ4plex); K10(iTRAQ4plex)	1348.81	0.909967	2	11.0365	0.984078	2	5.88268	1.00724	2	0.235749	1.19939	2	6.20004	1.16916	2	2.77203	1.11988	2	2.4073	1.02978	2	10.5735	1.03634	2	3.68282	1.1277	2	0.722332	0.848369	2	11.6545	0.778482	2	6.88822	0.765523	2	5.11974	1.607e-06	64.91	48.99	37.17	0
AWMAAQDQPHENLIFPEEVLPR	45	2	1	B2CHJ7	N-Term(iTRAQ4plex)	2735.38	1.13731	12	7.61784	1.09654	14	8.78483	1.08742	19	4.09746	0.900901	12	8.75548	0.887504	14	9.40862	0.961308	19	10.6342	0.841758	12	8.81746	0.918107	14	8.51264	0.862305	19	11.344	1.39561	12	19.7616	1.23088	14	19.7957	1.30332	19	11.715	6.313e-07	64.9	89.4	99.06	0
YPEDAATLK	4	7	2	A0A1D6D2L5;A0A1D6BU60	N-Term(iTRAQ4plex); K9(iTRAQ4plex)	1295.71																																					0.00103	64.9	65.06	64.29	0
EAMLASMPAELK	4	6	2	A0A1D5V159;A0A1D5UB36	N-Term(iTRAQ4plex); M3(Oxidation); M7(Oxidation); K12(iTRAQ4plex)	1610.84																																					0.0005549	64.89	51.48	53.1	0
FRPGTVALR	86	29	6	A0A1D5T746;D8L9K7;I3NV43;I3NV45;A0A1D6CGH8;A0A1D5RUZ4	N-Term(iTRAQ4plex)	1160.7																																					0.006748	64.89	51.38	51.02	0
GTAATAAAAAK	3	2	1	W5BNJ7	N-Term(iTRAQ4plex); K11(iTRAQ4plex)	1191.69	1.09995	1		1.05317	1		1.03322	1		0.954746	1		0.934265	1		0.986515	1		1.00607	1		0.933465	1		1.04933	1		1.08117	1		1.22466	1		1.05168	1		7.27e-05	64.89	49.55	50.87	0
GSELYTTLLEGK	13	6	2	A0A1D5V159;A0A1D5UB36	N-Term(iTRAQ4plex); K12(iTRAQ4plex)	1598.89																																					3.445e-06	64.88	64.65	89.49	0
LGTVPAVVATSPEAAR	3	2	1	A0A1D5S1B0	N-Term(iTRAQ4plex)	1682.94	0.713582	1		0.660256	1		0.765149	1		1.17449	1		1.17933	1		1.09839	1		0.832923	1		0.89652	1		0.83073	1		1.35554	1		1.33223	1		1.40963	1		0.001186	64.87	62.61	50.61	0
NLSSEDGGK	3	12	1	A0A1D5UC08	N-Term(iTRAQ4plex); K9(iTRAQ4plex)	1194.62	1.01776	1		1.00684	1		0.975918	1		1.05324	1		1.0777	1		1.08669	1		1.09665	1		1.1005	1		0.968663	1		0.923304	1		0.86112	1		1.0185	1		0.007465	64.86	38.48	41.9	0
FLCPCHGSQYNNQGK	22	6	2	A0A1D5V1U8;A0A1D6CSS0	N-Term(iTRAQ4plex); C3(Carbamidomethyl); C5(Carbamidomethyl); K15(iTRAQ4plex)	2097.99																																					4.229e-05	64.82	54.71	59.22	0
EFQNLVDHYEGAPLSEYTLR	15	1	1	A0A1D5T6H1	N-Term(iTRAQ4plex)	2525.25	1.01301	6	7.72405	1.00692	5	8.51684	1.0298	4	10.6101	0.934343	6	8.12445	0.942024	5	6.032	0.948692	4	4.24162	0.902055	6	14.7387	0.89665	5	7.46278	0.904604	4	8.97807	1.22458	6	11.9166	1.30726	5	5.35686	1.30263	4	15.565	5.606e-11	64.81	79.05	64.73	0
GIDEIMIPLASK	33	3	1	A0A1D6BXL7	N-Term(iTRAQ4plex); M6(Oxidation); K12(iTRAQ4plex)	1590.9	1.09925	11	8.58455	1.13515	11	9.34038	1.11236	11	8.03111	0.98049	11	10.4225	0.95708	11	7.26557	0.911592	11	10.8278	1.00067	11	6.21949	1.02987	11	5.50694	1.03068	11	8.88992	0.880726	11	25.4533	0.938839	11	20.8216	0.972611	11	22.8103	3.313e-10	64.81	66.75	60.62	0
EHGAVGPVK	6	1	1	A0A1D5T9I3	N-Term(iTRAQ4plex); K9(iTRAQ4plex)	1181.69	0.791948	2	17.4487	0.824732	2	23.3913	0.805175	2	24.6361	1.27069	2	14.1197	1.22827	2	5.19502	1.2314	2	2.84929	1.02277	2	12.4681	1.03492	2	5.59551	0.943565	2	10.1027	0.870148	2	3.31654	0.869806	2	9.75194	0.967341	2	30.2769	0.002072	64.81	61.46	44.84	0
LSELLGIAVK	19	6	1	A0A068CAS6	N-Term(iTRAQ4plex); K10(iTRAQ4plex)	1330.85	0.933511	6	7.80965	0.907969	6	4.87511	0.941011	7	5.90801	1.44925	6	6.42196	1.44104	6	10.517	1.3698	7	14.3669	0.846067	6	3.97325	0.856482	6	2.13574	0.82521	7	8.01643	0.522857	6	24.748	0.532648	6	42.4777	0.640356	7	35.7176	9.787e-05	64.78	66.39	66.85	0
ESLGLGEDVQLLSDGNLELTR	2	2	1	A0A1D6B042	N-Term(iTRAQ4plex)	2402.25	1.00412	1		0.988457	1					1.22351	1		1.16768	1					0.563306	1		0.643287	1					1.12403	1		1.14843	1					6.118e-06	64.78	53.74		0
GAGMGGGNDER	16	5	1	A0A1D6BKU8	N-Term(iTRAQ4plex); M4(Oxidation)	1180.51	0.990105	7	2.61906	0.936685	4	1.44017	0.980615	5	21.2017	0.886575	7	5.47266	0.851834	4	2.87292	0.845771	5	12.3099	0.925111	7	9.70225	0.864829	4	4.12943	0.962871	5	9.73584	1.43304	7	3.09148	1.5102	4	6.00079	1.46426	5	2.96099	0.00836	64.76	60.89	59.92	0
SLTVLEGLALYADPNFK	20	1	1	A0A1D6DG86	N-Term(iTRAQ4plex); K17(iTRAQ4plex)	2139.19	1.10943	8	7.76882	1.07006	8	9.45801	1.11865	4	10.648	1.06888	8	6.27823	1.10986	8	8.31142	1.13681	4	3.45547	0.969892	8	7.94976	0.877005	8	11.8936	0.818666	4	4.39887	0.883048	8	31.6017	0.838751	8	14.991	0.796371	4	54.6321	1.781e-09	64.75	68.42	66.15	0
NAGEPVLPNVFSGFHGLAGMAR	3	6	2	A0A1B1QEI6;A0A1D6B496	N-Term(iTRAQ4plex)	2385.23																																					5.775e-07	64.75	41.36	50.9	0
GQVETEETLQVK	3	4	2	A0A1D5YXC6;A0A1D6CYE6	N-Term(iTRAQ4plex); K12(iTRAQ4plex)	1648.9																																					2.956e-11	64.73	66.92		0
ETLQLAEIK	49	3	2	A0A0C4BJ37;A0A1D5TP43	N-Term(iTRAQ4plex); K9(iTRAQ4plex)	1332.8																																					0.001926	64.73	64.96	64.89	0
IGVDPHVIELDQLGAQGPQLQK	4	2	1	A0A1D6C1Z5	N-Term(iTRAQ4plex); K22(iTRAQ4plex)	2643.46	0.926159	2	8.92447				0.943877	2	11.9552	1.05162	2	17.8649				1.09415	2	0.207891	0.960055	2	8.49595				1.02381	2	16.0348	1.10258	2	50.7592				0.964521	2	32.5595	8.276e-08	64.73		35.74	0
GGGPYGQQVTR	11	3	1	A0A1D5WSR2	N-Term(iTRAQ4plex)	1263.66	0.846403	4	10.6506	0.790401	3	3.638	0.812444	4	5.82523	0.957963	4	2.23166	0.941096	3	0.990881	0.98182	4	5.4895	0.893035	4	7.54536	0.894803	3	0.839926	0.893469	4	12.9447	1.46297	4	4.81204	1.48315	3	5.72296	1.47155	4	3.2004	4.132e-11	64.72	67.15	66.43	0
GAAGGAAAEPTK	3	1	1	A0A1D5TBX9	N-Term(iTRAQ4plex); K12(iTRAQ4plex)	1288.71	1.05037	1		1.00679	1		0.948879	1		0.876927	1		0.968556	1		0.951477	1		1.33963	1		1.0698	1		1.37251	1		0.980659	1		1.09466	1		0.928609	1		4.917e-06	64.71	52.55	70.8	0
GPIPQDDSGYLLTLGLGSIGGAAAVK	3	1	1	A0A1D6A5U8	N-Term(iTRAQ4plex); K26(iTRAQ4plex)	2758.51	0.937039	1		1.12893	1		1.14761	1		1.19559	1		1.17973	1		1.05633	1		0.960458	1		0.766077	1		0.910796	1		0.894288	1		0.819893	1		0.89739	1		2.447e-06	64.69	66.5	73.31	0
VELEADEYR	27	2	1	P06528	N-Term(iTRAQ4plex)	1267.62	1.05565	11	3.32532	1.0158	8	6.56335	1.05424	8	6.25604	1.02466	11	6.18789	1.02316	8	5.03239	1.0278	8	5.83427	1.01688	11	11.7662	0.958201	8	9.2907	0.957598	8	6.50693	1.00159	11	14.9743	1.12005	8	8.26978	1.05298	8	4.21009	0.002603	64.69	58.16	52.02	0
AQITALIDK	28	10	3	A0A1D6A291;A0A1D5UH61;A0A1D6B5N4	N-Term(iTRAQ4plex); K9(iTRAQ4plex)	1260.77																																					0.001848	64.69	51.57	64.92	0
DLLNSSEEK	13	4	3	A0A1D5WIX4;A0A1D5WAA1;A0A1D5VED9	N-Term(iTRAQ4plex); K9(iTRAQ4plex)	1322.7																																					7.692e-05	64.66	65.15	65.4	0
GQAAASAAK	3	6	1	A0A1D6A3T2	N-Term(iTRAQ4plex); K9(iTRAQ4plex)	1062.62	0.848607	1		0.866042	1		0.902897	1		1.13894	1		1.0317	1		1.11271	1		1.09751	1		1.18305	1		1.07962	1		0.991139	1		1.06014	1		0.965078	1		0.002124	64.65	55.85	59.05	0
STNLDWYK	3	20	2	A0A1D5YL72;A0A1D5V1Q2	N-Term(iTRAQ4plex); K8(iTRAQ4plex)	1314.69																																					0.00239	64.64	49.34	49.75	0
GTSQVEGVVTLTQEDDGPTTVNVR	4	4	1	H9NAV2	N-Term(iTRAQ4plex)	2646.33	0.902486	3	6.54636	0.955023	1					1.06879	3	3.79095	1.13055	1					0.831174	3	11.8264	0.785937	1					1.29922	3	9.5087	1.1288	1					2.444e-07	64.64	31.3		0
LEALLFEAK	4	4	1	A0A1D6DHJ0	N-Term(iTRAQ4plex); K9(iTRAQ4plex)	1321.8	1.11099	2	0.838669	1.0617	1		1.03913	1		1.10511	2	3.63327	1.10406	1		1.16175	1		0.994216	2	4.52913	1.00505	1		0.999378	1		0.795234	2	2.53633	0.827455	1		0.765452	1		0.0009655	64.63	63.79	63.81	0
SVSQAIIVDSETGKK	10	6	2	A0A1D5V159;A0A1D5UB36	N-Term(iTRAQ4plex); K14(iTRAQ4plex); K15(iTRAQ4plex)	1994.15																																					6.02e-07	64.63	58.37	73.78	1
SYVTALNEDPEQYR	15	6	1	Q5YL57	N-Term(iTRAQ4plex)	1828.88	0.904465	4	12.5873	0.937547	5	18.6619	0.973189	6	9.32219	0.786637	4	3.27032	0.906372	5	13.7557	0.832017	6	19.3688	0.838673	4	12.8682	0.86628	5	9.01542	0.847798	6	22.6345	1.81	4	13.9851	1.49779	5	39.6966	1.59385	6	28.1119	3.119e-14	64.62	80.4	70.63	0
GLQFEHQHSYDVQTGEQALER	6	7	3	A0A1D6RRM1;A0A1D5WSB0;A0A1D5W8S3	N-Term(iTRAQ4plex)	2616.25																																					8.855e-07	64.62	60.96	51.37	0
FAPDQSVEQLGLSGVLVLDAPPNGPAGK	4	3	1	A0A1D5SC90	N-Term(iTRAQ4plex); K28(iTRAQ4plex)	3064.66	0.902572	1		0.987851	1		1.01701	2	1.70055	1.24444	1		1.20853	1		1.21078	2	0.705664	0.870919	1		0.861297	1		0.797831	2	7.48067	0.933641	1		0.867179	1		0.890443	2	7.09606	2.068e-15	64.59	89.05	71.79	0
TNFGIGHSIKDLLEAHTPPGGR	15	1	1	P58386	N-Term(iTRAQ4plex); K10(iTRAQ4plex)	2605.41	0.610887	4	4.55313	0.630176	5	17.4046	0.619002	6	16.4171	1.19846	4	9.0936	1.2132	5	9.99289	1.25215	6	5.36673	1.40848	4	16.1634	1.30416	5	18.3791	1.20748	6	10.3805	0.785297	4	17.8739	0.925192	5	32.8816	0.662104	6	35.3014	1.147e-08	64.58	60.49	71.66	1
EGAITGGPAFVQAVGDAILDATVSENLPVLATDEK	1	3	1	A0A1D5S053	N-Term(iTRAQ4plex); K35(iTRAQ4plex)	3756.98	0.984059	1								1.83919	1								0.245377	1								0.299144	1								5.746e-05	64.58			0
FDPELSHGANAGLTNALK	5	11	2	A0A1D6AM28;A0A1D6B5C1	N-Term(iTRAQ4plex); K18(iTRAQ4plex)	2143.14																																					9.546e-13	64.57	93.49	69.64	0
LAQVVSEPSLTK	11	4	2	W4ZSC8;A0A1D5SCA9	N-Term(iTRAQ4plex); K12(iTRAQ4plex)	1559.93																																					1.988e-05	64.57	65.45	71.69	0
GESAAAAAPK	10	4	1	A0A1D6CPG3	N-Term(iTRAQ4plex); K10(iTRAQ4plex)	1160.65	0.948154	4	2.38201	0.973653	3	3.78177	1.11591	3	19.0567	0.799432	4	2.42201	0.847629	3	7.60574	0.820564	3	12.518	1.73007	4	12.1442	1.77626	3	4.91158	1.55343	3	5.09613	0.73592	4	52.4753	0.560274	3	5.68814	0.512439	3	9.75253	0.0004848	64.55	57.89	60.36	0
QAFDEAIAELDSLGEESYK	3	2	1	L0GED8	N-Term(iTRAQ4plex); K19(iTRAQ4plex)	2403.19	1.03108	1					0.942303	2	6.71659	1.24894	1					1.34546	2	14.586	0.704506	1					0.63372	2	25.8159	0.907576	1					0.870585	2	14.5591	3.908e-06	64.55		73.8	0
YGDEQHLDEALK	3	3	2	A0A1D5XPG3;A0A1D6CKT8	N-Term(iTRAQ4plex); K12(iTRAQ4plex)	1705.86																																					1.421e-05	64.54	52.41	53.32	0
QYFLDNVVALSSGDPTIPHAR	15	3	1	A0A1D5YHX0	N-Term(iTRAQ4plex)	2444.27	1.06449	4	6.19626	1.02947	6	12.735	1.03704	5	10.7819	0.975687	4	10.5741	0.968615	6	5.8503	0.942528	5	7.93318	0.958088	4	21.8272	0.986794	6	19.5419	0.976923	5	6.8452	0.995831	4	2.49212	1.09335	6	24.3453	1.1322	5	4.80908	1.959e-07	64.52	62.1	79.5	0
SIATLAITTLLK	9	14	2	A0A1D6RW61;A0A1D5SA82	N-Term(iTRAQ4plex); K12(iTRAQ4plex)	1532.99																																					0.0003586	64.52	50.51	53.38	0
SAQDIALADLPTTHPIR	5	5	1	L0GED8	N-Term(iTRAQ4plex)	1963.08	0.807842	1		0.765558	2	20.7191	0.870104	2	23.013	1.05368	1		1.07193	2	10.7697	1.09323	2	4.2804	0.701787	1		0.821745	2	41.0351	0.779665	2	35.1472	1.57684	1		1.32836	2	58.6285	1.22529	2	51.4851	1.348e-10	64.49	65.11	57.86	0
ALGLDDVDAANMHMAIGR	12	1	1	A0A1D5SSJ7	N-Term(iTRAQ4plex); M14(Oxidation)	2029.99	1.03337	3	8.19224	1.00101	4	5.59132	1.01522	3	5.48837	1.03223	3	9.29503	0.964411	4	14.7321	0.95228	3	3.97305	0.894092	3	3.73071	0.990068	4	5.73404	0.993068	3	6.26428	1.23969	3	4.73386	1.15348	4	16.3488	1.19865	3	14.6915	8.143e-06	64.48	68.85	89.31	0
GSGSSPPAACCSGVR	7	3	1	Q1KMU9	N-Term(iTRAQ4plex); C10(Carbamidomethyl); C11(Carbamidomethyl)	1593.72	0.82159	2	33.7884	0.706382	3	0.295383	0.869023	2	5.14222	0.491216	2	30.4925	0.566859	3	7.30836	0.534199	2	7.53319	1.30142	2	18.9326	1.24165	3	17.7086	1.29158	2	7.61923	1.97875	2	16.3766	2.09215	3	12.826	1.88055	2	5.64606	6.005e-12	64.46	72.41	60.08	0
GIQITSGFFQLWR	42	1	1	P58311	N-Term(iTRAQ4plex)	1696.93	0.980646	13	9.28507	1.00883	14	11.6477	0.999024	15	9.09345	0.944724	13	5.75861	0.921963	14	23.0667	0.957177	15	10.9907	1.42289	13	18.0999	1.19998	14	8.32309	1.29103	15	14.394	0.913151	13	19.4396	0.916345	14	23.4581	0.970356	15	12.4727	9.153e-08	64.45	74.07	67.88	0
GALLAALASK	3	1	1	W5EC41	N-Term(iTRAQ4plex); K10(iTRAQ4plex)	1202.77	1.20655	1		1.17774	1		1.23684	1		0.915635	1		0.898528	1		0.898243	1		1.37985	1		1.31536	1		1.37665	1		0.659408	1		0.762941	1		0.635348	1		0.001392	64.45	46.11	47.18	0
FCLEPTSFTVK	33	6	1	P27665	N-Term(iTRAQ4plex); C2(Carbamidomethyl); K11(iTRAQ4plex)	1616.86	1.15669	14	9.8008	1.16664	8	11.1311	1.17319	11	14.3796	0.875606	14	7.97491	0.828071	8	14.7781	0.884948	11	7.09409	1.51575	14	13.3944	1.5094	8	13.3403	1.48556	11	11.7211	0.68867	14	42.4214	0.616876	8	33.0333	0.662506	11	29.6572	4.066e-08	64.43	69.56	69.48	0
TLSDQFEAK	3	11	1	A0A1D5U805	N-Term(iTRAQ4plex); K9(iTRAQ4plex)	1326.71	1.00302	1		0.957223	1		0.983505	1		1.22122	1		1.20543	1		1.19735	1		1.03159	1		1.03603	1		1.0417	1		0.690446	1		0.749731	1		0.734908	1		0.0001988	64.43	64.5	64.18	0
SGSGATAVTAAK	4	3	1	A0A1D5YSE8	N-Term(iTRAQ4plex); K12(iTRAQ4plex)	1308.73	0.982374	1		0.971118	1		0.843151	2	4.79499	1.1825	1		1.14824	1		1.20926	2	1.22644	0.87742	1		0.929185	1		0.995232	2	4.47793	0.935346	1		0.938814	1		0.943137	2	7.27614	1.752e-06	64.43	57.02	77.87	0
KTTTVFVAGSTGK	8	3	2	A0A1D6BJE8;A0A1D6C8T7	N-Term(iTRAQ4plex); K1(iTRAQ4plex); K13(iTRAQ4plex)	1729.03																																					1.363e-05	64.42	61.4	76.97	1
EFTTVIDVAGFLSSGQENR	9	3	1	A0A1D5V032	N-Term(iTRAQ4plex)	2214.12	1.02538	4	4.89177	1.04074	2	5.36105	0.882989	3	4.93221	0.996377	4	4.23846	0.907435	2	7.68371	0.903391	3	25.6088	0.909482	4	5.06651	1.0355	2	2.3537	0.939719	3	57.2764	1.1254	4	7.62636	1.18586	2	15.5008	1.43214	3	7.92114	6.138e-14	64.4	71.9	53.86	0
ESFTILSTEEER	11	3	1	A0A1D5ZGN5	N-Term(iTRAQ4plex)	1584.79	1.06365	4	0.264896	1.0506	4	5.43023	1.04451	3	2.13837	1.08546	4	8.69062	1.07297	4	5.42911	1.09468	3	11.9997	0.71987	4	10.3124	0.662071	4	16.472	0.649864	3	7.5236	1.14665	4	26.2557	1.23061	4	7.00752	1.0479	3	14.8722	2.361e-10	64.4	66.84	62.06	0
EHNASPGYYDGR	79	9	1	A0A1D5Z4N3	N-Term(iTRAQ4plex)	1509.68	0.786193	28	9.32542	0.794876	24	14.6407	0.774544	27	10.1284	1.17628	28	9.35119	1.13744	24	12.2897	1.13855	27	10.0245	0.831109	28	25.3603	0.808692	24	22.8445	0.755029	27	22.4523	1.30516	28	12.7833	1.40957	24	15.5212	1.26857	27	20.5609	0.0002714	64.4	58.18	55.15	0
QSPFGSPVK	9	3	1	A0A096USR6	N-Term(iTRAQ4plex); K9(iTRAQ4plex)	1234.7	1.08693	3	6.71517	1.13875	3	5.98125	1.09257	3	13.6402	1.10704	3	4.19297	1.08805	3	6.87328	1.11308	3	0.557009	1.2188	3	8.22635	1.20444	3	0.684023	1.18485	3	10.1024	0.615097	3	12.6465	0.61052	3	11.0018	0.565438	3	4.18223	1.849e-05	64.38	64.6	64.39	0
TANLANNQIINYR	5	8	2	A0A1D5ZA24;A0A1D5X106	N-Term(iTRAQ4plex)	1648.89																																					1.308e-11	64.33	71.82	70.69	0
VYGLNEIQAGEMVEFASGVK	5	5	2	Q332R4;A0A077RVA5	N-Term(iTRAQ4plex); K20(iTRAQ4plex)	2429.26																																					5.152e-17	64.31	113.59	105.57	0
TAIDQIEGISISSLDDLPTGPVDTFFK	3	2	1	A0A1D6SAS2	N-Term(iTRAQ4plex); K27(iTRAQ4plex)	3167.66	1.0732	2	0.811243	1.22228	1					1.16657	2	14.2172	0.953687	1					0.809896	2	39.4612	1.01239	1					0.870536	2	0.547179	0.884894	1					6.611e-07	64.31	57.24		0
IVAVGTDAK	3	7	1	A0A1D5V695	N-Term(iTRAQ4plex); K9(iTRAQ4plex)	1161.71	0.855997	1		0.964775	1		0.880101	1		1.3355	1		1.26899	1		1.29566	1		1.03241	1		1.03595	1		0.903017	1		0.674974	1		0.620457	1		0.821464	1		0.007359	64.31	49.18	38.33	0
TAIAIDTILNQK	16	4	1	Q332R4	N-Term(iTRAQ4plex); K12(iTRAQ4plex)	1588.95	0.910115	4	1.45759	0.977599	8	10.715	1.04169	4	2.2497	1.27963	4	3.21186	1.24016	8	9.67049	1.16168	4	6.48475	1.00351	4	5.21552	1.03164	8	10.0795	1.00038	4	2.72263	0.692345	4	3.38302	0.723527	8	12.9619	0.877379	4	9.37475	6.067e-05	64.28	58.55	49.6	0
LQFDFLGK	7	12	1	A0A1D6CMF7	N-Term(iTRAQ4plex); K8(iTRAQ4plex)	1255.73	1.04328	3	1.57122	1.07037	2	1.60674	1.10485	2	4.37968	0.96813	3	1.32744	0.958936	2	5.53292	0.937051	2	6.2495	1.3576	3	5.03343	1.42178	2	1.9235	1.50791	2	1.53674	0.762665	3	13.3114	0.686068	2	21.8131	0.607885	2	25.2897	0.003415	64.26	42.56	47.12	0
FVVVVDETK	3	9	2	A0A1D6AGA9;A0A1D5TN51	N-Term(iTRAQ4plex); K9(iTRAQ4plex)	1323.78																																					1.194e-06	64.24	77.66	77.52	0
AVAMSATDGLMR	32	3	1	P20858	N-Term(iTRAQ4plex)	1366.69	1.05873	11	10.396	1.05382	12	7.6826	1.1066	9	8.9791	0.827224	11	22.8726	0.794817	12	13.9091	0.726067	9	16.2686	1.2369	11	9.60654	1.27255	12	13.5491	1.35526	9	7.09363	1.22581	11	10.6722	1.19542	12	17.5937	1.07387	9	16.4545	0.001351	64.24	64.67	65.65	0
IYVGNLPWQVDDSR	3	3	1	A0A1D5YBJ4	N-Term(iTRAQ4plex)	1805.92	0.944238	1		0.925361	1		0.877855	1		1.14986	1		1.08338	1		1.06186	1		0.800623	1		0.890374	1		0.802216	1		1.11996	1		1.15889	1		1.35208	1		4.065e-15	64.23	73.04	19.65	0
LLEYGHMLVQEQDNVK	17	27	2	A0A078BQY4;A0A1D6S090	N-Term(iTRAQ4plex); K16(iTRAQ4plex)	2204.16																																					5.799e-07	64.2	49.28	89.76	0
LNPTFAEGQFELPFSSIR	7	3	1	A0A1D5UEK2	N-Term(iTRAQ4plex)	2197.14	0.874609	2	5.35439	0.861658	2	1.37731	0.868452	3	5.39975	0.994596	2	2.09648	1.03171	2	17.2391	1.00413	3	1.01884	0.854913	2	1.08551	0.845715	2	16.2933	0.851246	3	3.5	1.45225	2	1.07662	1.35842	2	16.1465	1.48304	3	8.68904	1.153e-16	64.19	89.94	81.25	0
VLPSIGNEVLK	4	11	2	W5B9Q2;A0A1D6AS15	N-Term(iTRAQ4plex); K11(iTRAQ4plex)	1456.9																																					0.008397	64.19	45.05	63.95	0
RLASIGLENTEANR	4	8	3	C0KTA6;W5EDL3;A0A0F7IN65	N-Term(iTRAQ4plex)	1687.92																																					1.644e-07	64.19	36.74		1
LIASLGPFVTGNTLEPEEIIETSVEK	9	2	1	A0A1D5WIJ6	N-Term(iTRAQ4plex); K26(iTRAQ4plex)	3074.68	1.22107	3	7.96655	1.12597	3	1.5118	1.19667	3	9.01983	1.0772	3	3.33752	1.14096	3	16.1028	1.01374	3	22.0215	0.888107	3	4.94477	0.946752	3	2.89772	1.05351	3	0.324291	0.84405	3	2.30519	0.710609	3	41.0554	0.789036	3	14.5362	5.313e-06	64.17	57.82	80.27	0
DGLTVYEIEYSLDSTR	10	3	2	A0A096UME1;A0A1D5USX9	N-Term(iTRAQ4plex)	2004.98																																					1.356e-06	64.17	41.36	64.06	0
FDMEALPEDLIR	6	7	2	A0A1D6A334;W5FL28	N-Term(iTRAQ4plex); M3(Oxidation)	1608.81																																					0.001464	64.14	63.92	68.46	0
LYPGGSYFDPLGLAADPEK	60	2	1	A0A1D5TP43	N-Term(iTRAQ4plex); K19(iTRAQ4plex)	2298.19	1.12757	19	5.23813	1.10472	21	4.19731	1.1431	20	6.69478	1.25189	19	9.07566	1.23901	21	12.4516	1.19176	20	7.1829	0.725803	19	19.1126	0.659965	21	18.2226	0.769492	20	22.0656	0.709378	19	20.9361	0.666899	21	23.9893	0.759885	20	31.109	2.823e-14	64.13	75.59	66.36	0
GVVDSNDLPLNVSR	3	13	1	A0A1D5YKH6	N-Term(iTRAQ4plex)	1628.87	0.810058	1		0.906503	1		0.784164	1		1.01518	1		0.9446	1		0.850203	1		0.652052	1		0.902285	1		0.727639	1		1.69243	1		1.43327	1		1.94042	1		1.518e-06	64.13	36.57	64.96	0
ELPGVVALDEGVMTR	11	3	1	P12782	N-Term(iTRAQ4plex)	1729.93	0.966512	3	12.1487	0.996319	3	12.0128	0.986738	5	11.7769	0.992635	3	12.3075	0.919892	3	18.7461	0.908655	5	24.1951	0.723675	3	1.99571	0.819153	3	12.9641	0.705137	5	27.0594	1.46486	3	39.0749	1.36412	3	27.0846	1.58007	5	31.6973	1.084e-13	64.11	75.4	59.34	0
DSIDGINISFK	6	6	2	A0A1D5WTK6;A0A1D5VIG5	N-Term(iTRAQ4plex); K11(iTRAQ4plex)	1496.83																																					5.71e-11	64.11	67.44	64.04	0
FLGVDALTLK	3	3	1	A0A1D6BDA9	N-Term(iTRAQ4plex); K10(iTRAQ4plex)	1364.84	0.945148	1		0.940997	1		0.949343	1		1.38112	1		1.40829	1		1.34326	1		0.730268	1		0.688354	1		0.742363	1		0.752661	1		0.719319	1		0.789854	1		6.914e-09	64.09	65.94	59.73	0
MTTEYENCK	4	8	2	W5HDP4;A0A1D5WXT4	N-Term(iTRAQ4plex); M1(Oxidation); C8(Carbamidomethyl); K9(iTRAQ4plex)	1479.66																																					0.008921	64.09	47.69	68.79	0
GVLEIIGFEVGK	15	3	1	A0A1D6B755	N-Term(iTRAQ4plex); K12(iTRAQ4plex)	1548.93	1.27834	6	3.83468	1.28809	5	5.84312	1.3195	4	10.5806	0.678427	6	12.3963	0.70737	5	3.79907	0.665555	4	22.5783	1.34427	6	19.0212	1.39018	5	0.705176	1.44332	4	12.5676	0.908948	6	16.7417	0.877627	5	3.7589	0.814606	4	5.56704	1.284e-11	64.08	76.73	74.99	0
FYLQPLPPAEAAVR	31	5	1	A0A1D5TQ60	N-Term(iTRAQ4plex)	1715.96	0.977956	11	8.77577	1.00538	10	10.5147	0.962272	10	11.2722	0.910978	11	14.6003	0.835955	10	17.3853	0.837473	10	7.85586	1.08182	11	17.1157	1.14716	10	8.58122	1.06935	10	10.506	1.34563	11	42.2429	1.18048	10	50.0357	1.28044	10	31.3609	8.561e-06	64.07	64.44	66.58	0
NHLFVPGPVNIPDQVIR	11	4	1	A0A1D6BXG5	N-Term(iTRAQ4plex)	2059.15	1.01342	4	10.6934	1.11224	3	1.05049	1.0123	4	19.2153	1.10493	4	3.5034	1.08756	3	10.7803	1.09542	4	11.4175	0.949539	4	2.58651	0.90857	3	5.28561	0.951317	4	10.3948	0.835922	4	4.44219	0.901139	3	5.18676	0.861048	4	15.052	4.838e-06	64.07	48.72	64.08	0
EIVGNVDGVK	2	18	1	A0A1D5SNJ5	N-Term(iTRAQ4plex); K10(iTRAQ4plex)	1317.76	0.994748	1		0.988541	1					1.09085	1		1.04104	1					1.02701	1		1.03772	1					0.949497	1		1.01379	1					0.0002538	64.06	40.72		0
ELDGLLSDDSLANVPFLVLGNK	2	1	1	A0A077RZ13	N-Term(iTRAQ4plex); K22(iTRAQ4plex)	2617.44	1.04994	1					1.12409	1		1.05577	1					0.96202	1		0.900544	1					0.865469	1		1.05907	1					1.14627	1		6.758e-06	64.05		75.39	0
LEYAFNDK	3	4	1	W5GBQ7	N-Term(iTRAQ4plex); K8(iTRAQ4plex)	1287.68	0.952069	1		0.942836	1		0.977954	1		1.12543	1		1.18937	1		1.09512	1		1.13795	1		1.0864	1		1.1734	1		0.838521	1		0.751818	1		0.808973	1		0.007564	64.02	47.17	46.7	0
QFGYIVLTTSAGIMDHEEAR	3	4	1	E2F3W4	N-Term(iTRAQ4plex); M14(Oxidation)	2398.18	1.06567	1		0.993397	1		1.08766	1		1.12538	1		1.15862	1		1.08302	1		0.810161	1		0.77595	1		0.844947	1		0.99253	1		1.03365	1		0.990197	1		0.0002244	63.97	64.28	39.16	0
VGGGPLGEGLDIIYPGGAFDPLGLADDPDTAAELK	10	2	1	W5F8Z5	N-Term(iTRAQ4plex); K35(iTRAQ4plex)	3698.91	0.855696	3	2.74732	0.863166	3	9.68198	0.928424	4	12.919	1.61379	3	11.3634	1.42899	3	6.24493	1.63585	4	15.0494	0.515658	3	2.71111	0.677682	3	5.53791	0.601652	4	16.8153	0.400882	3	21.2786	0.614092	3	62.8623	0.34785	4	42.9741	7.164e-09	63.94	75.95	70.42	0
FAVGTESIAK	13	15	2	P12782;A0A068CAS6	N-Term(iTRAQ4plex); K10(iTRAQ4plex)	1310.76																																					0.0007903	63.94	64.37	63.73	0
TVYISGCGELK	8	4	2	A0A1D6BKF0;A0A1D6CL88	N-Term(iTRAQ4plex); C7(Carbamidomethyl); K11(iTRAQ4plex)	1514.81																																					9.783e-05	63.94	58.05	68.82	0
TVEDLGPPEK	14	3	1	A0A1D5ZE77	N-Term(iTRAQ4plex); K10(iTRAQ4plex)	1372.75	0.975355	5	9.26679	0.952891	4	1.81675	0.951799	5	7.22028	0.957313	5	14.9621	0.836941	4	16.3648	0.924896	5	19.4879	0.938049	5	17.8803	0.940951	4	15.9864	1.03693	5	15.7836	1.31454	5	4.66547	1.45756	4	13.3185	1.28725	5	41.0462	0.003433	63.94	52.02	49.02	0
LVIVPPELAYGK	25	4	1	A0A096USR6	N-Term(iTRAQ4plex); K12(iTRAQ4plex)	1586.97	1.08613	9	5.23109	1.07288	7	2.18711	1.04174	9	9.38603	1.07742	9	6.26778	1.09092	7	5.03289	1.09873	9	5.57077	1.13059	9	12.2193	1.19564	7	6.2	1.19178	9	11.8025	0.690371	9	9.9636	0.669723	7	14.5198	0.655413	9	12.3388	2.814e-09	63.91	82.68	74.39	0
DIGDISINDILYGGSNASHNER	2	3	1	A0A1D5XA86	N-Term(iTRAQ4plex)	2504.22	1.09447	1					1.10316	1		0.95513	1					0.979073	1		0.984823	1					1.06367	1		1.1078	1					0.957837	1		1.545e-06	63.91		57.72	0
QLNAPLEEVDPEIADIIELEK	3	2	1	A0A0C4BJE5	N-Term(iTRAQ4plex); K21(iTRAQ4plex)	2666.44	0.918551	1		0.944209	2	14.2553				1.22459	1		1.27134	2	3.59128				0.545009	1		0.840272	2	31.6959				1.25489	1		0.770548	2	46.0604				3.794e-15	63.9	73.36		0
GVLLVGPPGTGK	29	31	2	A0A1D6CBM2;A0A191VYY7	N-Term(iTRAQ4plex); K12(iTRAQ4plex)	1382.86																																					0.0007836	63.89	63.15	63.6	0
VGLPIDPGVVLLDIAFVPDDPSHGFLLGTR	13	2	1	A0A1D6CAZ2	N-Term(iTRAQ4plex)	3273.8	1.27615	3	17.3263	1.20098	3	3.96902	1.55966	4	20.0116	1.02979	3	8.52152	0.946802	3	5.34208	0.808251	4	27.1051	0.874989	3	12.4763	0.970141	3	23.1829	0.787421	4	14.9327	0.911527	3	15.9955	1.05316	3	23.3766	0.928128	4	16.4834	1.585e-09	63.88	75.1	65.56	0
KEDIDGFLVGGASLK	7	6	1	W5FIN0	N-Term(iTRAQ4plex); K1(iTRAQ4plex); K15(iTRAQ4plex)	1981.13	0.8991	1		0.97355	3	7.17816	0.998138	3	1.32238	1.4648	1		1.35892	3	10.212	1.28234	3	3.37001	0.758986	1		0.935365	3	19.9629	1.0306	3	5.82431	0.631641	1		0.562429	3	7.45522	0.551874	3	6.15721	2.033e-05	63.87	73.14	76.05	1
SVAGGLNPNK	15	3	1	Q9ATG4	N-Term(iTRAQ4plex); K10(iTRAQ4plex)	1244.72	0.954592	5	9.16455	1.0322	5	9.33183	0.991359	5	10.0077	0.801948	5	23.8877	0.82367	5	12.9043	0.783108	5	13.7091	1.24974	5	7.0643	1.18871	5	7.87849	1.24926	5	15.1658	1.03674	5	3.66354	1.10689	5	2.94392	1.15309	5	14.4835	1.351e-09	63.87	64.85	64.32	0
VNDEVFIAMSK	5	6	2	A0A1D5XMN0;W5EL23	N-Term(iTRAQ4plex); K11(iTRAQ4plex)	1540.82																																					1.889e-10	63.84	80.89	51.15	0
DGGMLQLTAVDGR	14	5	1	A0A1D6BKU8	N-Term(iTRAQ4plex)	1476.76	1.02979	6	11.5677	0.957283	5	13.7477	0.931662	3	10.5625	0.805476	6	8.48827	0.739902	5	11.2015	0.848905	3	11.782	0.971245	6	10.574	0.931171	5	3.48248	0.886029	3	2.18828	1.47754	6	16.4119	1.68562	5	25.5151	1.4293	3	15.0645	1.322e-14	63.84	80.3	63.24	0
DALIELLFKDEK	11	2	1	A0A1D6DG86	N-Term(iTRAQ4plex); K9(iTRAQ4plex); K12(iTRAQ4plex)	1866.1	1.21334	4	2.09777	1.24014	4	16.993	1.21363	3	4.71886	1.13881	4	3.79494	1.10009	4	4.17726	1.04999	3	3.63463	1.43833	4	10.0921	1.30782	4	14.2496	1.44325	3	9.08655	0.274916	4	18.7056	0.317313	4	32.1079	0.349004	3	21.5814	7.929e-05	63.84	57.4	57.71	1
KAPAPAPAAK	14	6	1	A0A1D5VFY0	N-Term(iTRAQ4plex); K1(iTRAQ4plex); K10(iTRAQ4plex)	1353.86	0.738482	5	12.9706	1.16213	3	43.0857	0.947876	6	38.3518	0.744575	5	8.43144	0.757751	3	26.5823	0.791913	6	11.6735	1.68595	5	32.4498	1.6691	3	12.944	1.96497	6	24.657	0.978041	5	46.5483	0.404123	3	125.877	0.714315	6	64.627	0.00458	63.81	64.04	64.15	1
GLDDIQDLFGK	4	3	1	A0A1D6S8Q3	N-Term(iTRAQ4plex); K11(iTRAQ4plex)	1508.83	0.922275	2	9.09814	0.845833	1		0.903053	1		1.22124	2	6.89365	1.21125	1		1.25281	1		0.878609	2	13.88	0.912842	1		0.754125	1		0.933545	2	7.52519	1.00576	1		1.00898	1		0.0002305	63.81	51.17	53.18	0
RVEAELVEALASLEGQKEEAIK	50	2	2	A0A1D5XZP7;W5E4T7	N-Term(iTRAQ4plex); K17(iTRAQ4plex); K22(iTRAQ4plex)	2844.6																																					1.349e-17	63.79	66.41	66.33	2
SIPTVLMFK	21	4	1	A0A1D5YSS0	N-Term(iTRAQ4plex); M7(Oxidation); K9(iTRAQ4plex)	1339.79	1.085	7	6.37238	1.02654	7	5.59298	1.03425	7	4.88321	1.0936	7	9.08012	1.10333	7	11.5988	1.12089	7	5.00363	1.09721	7	11.8254	1.10631	7	5.32815	1.12346	7	6.43797	0.757593	7	10.7864	0.811024	7	5.96008	0.766623	7	8.35608	0.004933	63.78	65.43	64.04	0
IFLIPVADVVR	3	4	1	A0A1D5T529	N-Term(iTRAQ4plex)	1385.86	0.932857	1		0.994314	1		0.9756	1		1.16444	1		1.12306	1		1.10355	1		0.753973	1		0.689724	1		0.898628	1		1.15188	1		1.18034	1		1.05303	1		0.001259	63.77	51.44	31.69	0
AIEANDGKPLPLVQK	9	2	1	A0A1D5S4Q0	N-Term(iTRAQ4plex); K8(iTRAQ4plex); K15(iTRAQ4plex)	2025.21	0.938623	3	11.5345	1.05685	3	10.4301	0.927381	3	19.031	1.33931	3	2.09944	1.30717	3	11.6006	1.40832	3	2.01302	0.917394	3	2.52049	1.03293	3	9.04152	0.920068	3	13.3073	0.619206	3	18.1645	0.625366	3	3.56474	0.595304	3	5.0704	0.0002354	63.76	61.37	63.91	0
SLVDPLVTLFGSVHEK	3	11	1	A0A1D5SR29	N-Term(iTRAQ4plex); K16(iTRAQ4plex)	2029.15	1.1101	1		1.26797	1		0.969486	1		0.910347	1		0.805174	1		0.994572	1		0.978657	1		1.08755	1		0.912284	1		1.17611	1		1.03049	1		1.25059	1		4.102e-06	63.76	36.69	55.3	0
VDGPAPSAGGTASR	66	1	1	W5FCQ7	N-Term(iTRAQ4plex)	1386.71	0.986715	18	8.2158	0.99702	24	7.53063	1.00293	24	11.1893	0.941018	18	6.54593	0.912988	24	6.95313	0.911192	24	9.61829	1.13404	18	9.3105	1.15154	24	7.35888	1.17076	24	14.9869	1.09994	18	15.8054	1.08778	24	11.9589	1.06764	24	14.9559	8.516e-05	63.75	61.96	72.14	0
LVLPGELAK	161	101	26	A0A1D5WSW4;A0A1D6CUQ9;A0A1D5VVI2;A0A1D5VES0;W5BFB4;W5CTK4;W5HZ15;W5E0R4;A0A096UTK7;W5G400;W5H5H3;W5F9T2;A0A096UK77;W5EBF3;A0A1D5SBF7;A0A1D5SBH0;A0A1D5SCB1;A0A1D6AWG4;A0A1D5SPJ0;A0A1D6BE87;A0A1D5RUC8;A0A1D5YVK1;A0A1D5RPL4;A0A1D5T057;A0A1D5SXW4;A0A1D6BE90	N-Term(iTRAQ4plex); K9(iTRAQ4plex)	1227.79																																					0.01143	63.74	63.12	63.75	0
VPFLFTVK	141	8	1	A0A1D5TVV3	N-Term(iTRAQ4plex); K8(iTRAQ4plex)	1238.77	1.27446	48	5.71793	1.26847	47	5.99472	1.27865	46	5.2941	0.775032	48	10.5144	0.780348	47	12.3355	0.772065	46	9.27884	1.54747	48	9.96492	1.49216	47	10.5096	1.52988	46	11.9337	0.615687	48	15.296	0.63703	47	15.3417	0.648432	46	15.6252	0.01274	63.69	59.86	59.94	0
AFLDVSIGGEPAGR	24	4	2	A0A077RR71;A0A1D6RUK1	N-Term(iTRAQ4plex)	1532.82																																					0.0002662	63.68	65.13	65.6	0
RSAEYMTHAPLGSLNSVGGVATEINAVNYVSPR	1	4	2	B2CHJ8;A0A1D6RG70	N-Term(iTRAQ4plex)	3604.84																																					8.813e-08	63.67			1
LYYEVEVNIK	10	3	1	A0A1D5ZE77	N-Term(iTRAQ4plex); K10(iTRAQ4plex)	1557.88	1.12667	3	6.23983	1.1145	3	9.41155	1.07226	4	11.0899	1.07091	3	0.483309	1.11463	3	6.12548	1.11059	4	2.88731	1.12672	3	2.76991	1.0893	3	9.91977	1.07831	4	8.13609	0.747933	3	1.7459	0.702514	3	4.26656	0.724888	4	12.7764	9.759e-09	63.63	68.56	61.66	0
LYPGGSYFDPLGLAADPVK	65	1	1	A0A0C4BJ37	N-Term(iTRAQ4plex); K19(iTRAQ4plex)	2268.22	1.14961	22	11.383	1.07796	23	13.3423	1.15448	20	16.6335	1.23584	22	13.4081	1.30401	23	13.2608	1.2779	20	13.2951	0.708178	22	14.9935	0.704474	23	14.4996	0.703959	20	16.5343	0.669899	22	26.8204	0.733884	23	46.4916	0.604059	20	25.864	0.0002068	63.62	62.64	66.64	0
AGVEHFVLVTSLGTTR	28	6	2	W5F8Y0;A0A1D5ZZR4	N-Term(iTRAQ4plex)	1831.02																																					2.884e-06	63.62	55.67	57.46	0
YSEFLAAVK	29	5	1	A0A1D6BKU8	N-Term(iTRAQ4plex); K9(iTRAQ4plex)	1315.75	1.17484	11	2.34536	1.20457	9	4.93959	1.17664	9	1.59085	1.02527	11	4.05362	1.01009	9	6.22859	1.03524	9	3.06655	1.17067	11	7.24268	1.24201	9	7.71853	1.23927	9	6.25559	0.656388	11	11.2741	0.648306	9	28.3644	0.587061	9	17.2902	0.000348	63.61	64.57	67	0
AFEEQPDEYGCPQCNAPK	16	4	1	A0A1D6BH84	N-Term(iTRAQ4plex); C11(Carbamidomethyl); C14(Carbamidomethyl); K18(iTRAQ4plex)	2428.09	1.35542	4	3.52878	1.19258	6	15.9835	1.2174	6	10.6167	1.11864	4	6.47344	1.09019	6	2.54808	1.15381	6	2.4572	0.919264	4	13.6909	1.00538	6	11.1125	0.928967	6	13.2394	0.570639	4	7.28616	0.539439	6	42.1677	0.520983	6	22.7551	0.0005101	63.61	55.58	64.81	0
DLEISETLEEVSFR	5	9	1	A0A1D5VXW6	N-Term(iTRAQ4plex)	1810.92	0.84935	1		0.831284	2	5.32196	0.777314	2	4.33419	1.04708	1		1.01393	2	5.32279	1.04979	2	2.39899	0.76122	1		0.731946	2	21.547	0.669529	2	24.9352	1.47727	1		1.54273	2	20.134	1.61603	2	15.3028	1.839e-06	63.6	65.53	68.69	0
ASASNSPWYGPDR	32	2	1	A0A1D6D2S8	N-Term(iTRAQ4plex)	1551.73	1.06053	12	7.55468	1.0581	11	3.05485	1.05985	9	7.26144	0.953053	12	6.35806	0.919691	11	6.88112	0.955586	9	8.28834	1.0926	12	6.48224	1.07976	11	8.69339	1.07465	9	5.40413	0.98674	12	13.1112	1.10197	11	23.6265	1.02601	9	12.9904	5.314e-11	63.59	71.28	60.94	0
LEETNQGPFFGWLAK	6	3	1	A0A1D5V6A4	N-Term(iTRAQ4plex); K15(iTRAQ4plex)	2025.07	1.20324	2	2.26846	1.21164	2	3.20384	1.23567	2	0.550205	0.894683	2	1.47484	0.872738	2	0.279521	0.919645	2	7.38432	1.16689	2	4.35791	1.18605	2	4.23584	1.1403	2	5.06578	0.901177	2	6.65753	0.883636	2	11.8514	0.814034	2	7.71353	4.322e-12	63.58	81.89	72.42	0
NETLYFEK	6	2	1	P06528	N-Term(iTRAQ4plex); K8(iTRAQ4plex)	1331.71	1.17	2	5.74561				1.09672	4	1.6793	1.0363	2	2.13745				1.15873	4	9.22778	0.886193	2	3.79644				0.852672	4	16.5034	0.938413	2	17.5469				0.72796	4	12.2655	0.004368	63.58		65.46	0
VIVPPDLGYGK	7	3	1	A0A1D6DFA5	N-Term(iTRAQ4plex); K11(iTRAQ4plex)	1445.86	1.07027	2	8.31848	1.07808	2	5.18124	1.0513	3	4.26593	1.08476	2	14.1722	1.05062	2	13.1169	1.12224	3	1.42188	1.06784	2	3.88448	1.14947	2	1.59549	1.15774	3	8.79641	0.796763	2	26.0127	0.752508	2	22.0563	0.633114	3	0.394147	0.0005008	63.57	68.65	70.87	0
QDEGVVTNK	11	6	2	A0A1D6AEP1;A0A1D6BF30	N-Term(iTRAQ4plex); K9(iTRAQ4plex)	1277.7																																					0.0006478	63.57	63.79	64.55	0
AYAVGASFK	15	3	3	A0A1D5SWI2;A0A1D5RWP3;A0A1D5S820	N-Term(iTRAQ4plex); K9(iTRAQ4plex)	1201.68																																					0.002743	63.57	62.12	47.21	0
RVFQELNYVQEGQNAR	6	1	1	A0A1D5T0N9	N-Term(iTRAQ4plex)	2095.08	1.06346	2	3.79195	1.04493	2	8.24899	1.10756	2	5.48073	0.944968	2	7.65489	0.997062	2	3.60803	0.974327	2	1.13129	1.25026	2	5.95176	1.13662	2	4.89971	1.23213	2	0.34955	0.91235	2	13.1657	0.920744	2	11.0632	0.801143	2	8.16723	5.486e-05	63.54	76.91	79.69	1
AVGVSNYNEK	4	3	2	W5BCL4;A0A1D5UGI9	N-Term(iTRAQ4plex); K10(iTRAQ4plex)	1368.74																																					0.0004605	63.5	50.91	30.59	0
EVDFVNETVR	9	9	2	A0A1D5XA86;A0A1D5XWH6	N-Term(iTRAQ4plex)	1351.7																																					0.0002997	63.45	60.65	41.78	0
LSDEIAADMFR	5	3	2	A0A1D6DKE2;A0A1D6DKE3	N-Term(iTRAQ4plex)	1411.7																																					0.0006953	63.43	62.43	62.08	0
SNTSAGNIPTEVINEVNSILAFNR	4	3	2	A0A1D5SDG5;A0A1D5RWJ9	N-Term(iTRAQ4plex)	2704.4																																					2.739e-05	63.43	31.79	37.85	0
LGACANVLGLVSAGVGTAPSGGGDK	4	1	1	W5E216	N-Term(iTRAQ4plex); C4(Carbamidomethyl); K25(iTRAQ4plex)	2516.35	0.935308	2	29.4476	1.07928	1		1.02867	1		0.76549	2	14.9022	0.86893	1		0.908848	1		0.981775	2	39.0535	0.931203	1		1.25648	1		1.49266	2	66.6295	1.31388	1		1.00844	1		4.472e-08	63.41	11.56	71.19	0
DVIEPLESVSINMIPTTK	29	8	2	W5EED6;A0A1D5Y6P3	N-Term(iTRAQ4plex); M13(Oxidation); K18(iTRAQ4plex)	2290.26																																					2.109e-08	63.39	64.06	62.42	0
TALQMLGGVPSSK	12	4	1	A0A1D5X6N8	N-Term(iTRAQ4plex); K13(iTRAQ4plex)	1576.9	1.16539	4	1.13002	1.18812	4	4.03157	1.16523	4	4.14398	0.966362	4	6.71632	0.962052	4	4.4395	0.952453	4	5.51992	1.04591	4	3.08953	1.04113	4	1.4703	1.09494	4	1.71734	0.873295	4	22.3166	0.866636	4	10.682	0.90535	4	10.8966	0.0001016	63.39	53.81	56.58	0
GNAYAQIAIGTDDVYK	6	11	1	A0A1D5SNX9	N-Term(iTRAQ4plex); K16(iTRAQ4plex)	1987.05	1.01888	1		0.966762	4	10.4176	1.08198	1		1.22607	1		1.07102	4	7.55265	1.0412	1		0.805011	1		0.990334	4	7.37169	1.08894	1		0.872522	1		0.975664	4	9.15181	0.847583	1		2.18e-12	63.37	71.95	30.59	0
IFPAVPDVENPEFK	7	9	1	A0A077RSF9	N-Term(iTRAQ4plex); K14(iTRAQ4plex)	1890.02	1.33959	2	10.2018	1.1687	3	5.5232	1.27606	2	4.02221	1.04657	2	0.722992	1.05941	3	0.281489	1.04614	2	2.90878	0.918848	2	2.19302	0.893689	3	5.76329	0.941484	2	2.73223	0.65182	2	27.9369	0.740648	3	16.959	0.710061	2	14.3537	1.099e-05	63.37	28.06	79.65	0
YMDFVSPGSQAK	8	2	2	W5G9W6;A0A1D6ARV8	N-Term(iTRAQ4plex); M2(Oxidation); K12(iTRAQ4plex)	1633.81																																					0.000223	63.32	52.38	47.97	0
LISEATAIAGTGLIELR	8	3	1	W5B9Q2	N-Term(iTRAQ4plex)	1872.09	0.855639	3	2.58208	0.838839	2	3.79069	0.862419	3	0.343557	0.857723	3	1.45364	1.00711	2	13.4327	0.969817	3	15.0675	0.861669	3	11.4623	0.822016	2	7.58218	0.869573	3	23.2296	1.59379	3	13.781	1.47083	2	10.284	1.48432	3	2.72271	7.465e-09	63.29	57.77	90.15	0
LCLLLNVIDPK	3	7	2	A0A1D6CV32;A0A1D6CBT5	N-Term(iTRAQ4plex); C2(Carbamidomethyl); K11(iTRAQ4plex)	1585.96																																					0.001468	63.28	58.76	63.75	0
EMTLGFVDLLR	49	5	1	P11383	N-Term(iTRAQ4plex)	1437.79	0.881649	17	25.0092	0.864371	16	11.016	0.909938	16	16.8784	1.09395	17	12.0289	1.06937	16	9.70793	1.04378	16	8.54252	0.669097	17	27.6616	0.632579	16	16.0047	0.678515	16	20.2778	1.42892	17	16.6248	1.46247	16	13.8944	1.40552	16	11.2086	2.216e-08	63.22	64.86	61.66	0
GVLLPEEGHQEVADVAQQLGK	3	3	1	A0A1D5U1B9	N-Term(iTRAQ4plex); K21(iTRAQ4plex)	2505.36	1.08509	1		1.24694	1		1.21019	1		1.11672	1		1.02646	1		0.978697	1		1.00335	1		0.86151	1		1.02041	1		0.801191	1		0.857373	1		0.854664	1		7.372e-16	63.2	84.16	72	0
IIAGTAANMGIDVDPPILVK	6	2	1	A0A1D5XGB8	N-Term(iTRAQ4plex); M9(Oxidation); K20(iTRAQ4plex)	2312.31	1.10629	2	4.54279	1.07878	2	3.23083	1.05725	2	7.945	1.04074	2	3.1819	1.09491	2	3.67822	1.05472	2	3.34367	0.971085	2	0.783996	0.869982	2	8.71017	0.940033	2	4.3221	0.943552	2	1.40111	0.945782	2	5.42567	0.991943	2	0.987492	5.23e-05	63.2	54.63	55.98	0
LLTYGLGFYSDEALVK	2	4	1	A0A1D5TH05	N-Term(iTRAQ4plex); K16(iTRAQ4plex)	2077.14	1.19379	1					1.21621	1		1.09983	1					1.05956	1		0.780138	1					0.956912	1		0.895189	1					0.755904	1		0.0001912	63.19		60.74	0
IVQTVMGQLLFALDGLHSTGIVHR	8	3	1	A0A1D5RSA4	N-Term(iTRAQ4plex); M6(Oxidation)	2765.53	1.23388	2	2.47536	1.30877	3	9.21153	1.16914	3	4.53025	0.948206	2	4.19649	0.826737	3	10.7976	1.0376	3	10.4609	1.01208	2	0.314304	1.03552	3	0.683644	0.841548	3	19.1116	0.905473	2	3.31802	1.09241	3	3.81775	0.893394	3	12.3086	2.414e-06	63.18	56.3	55.95	0
LLGAVTIAAGGVLPNIHTTLLPK	8	2	1	A0A1D5YSF0	N-Term(iTRAQ4plex); K23(iTRAQ4plex)	2557.57	1.2193	2	0.389263	1.191	2	14.2462	1.09363	4	5.64205	0.657561	2	15.2288	0.699331	2	27.1729	0.739424	4	9.0812	2.02992	2	9.85916	1.90844	2	16.8523	1.84368	4	15.1919	0.503794	2	1.49367	0.504773	2	36.2376	0.596806	4	23.1101	1.978e-06	63.18	41.61	58.62	0
WYPTVEDGSNK	8	3	1	A0A1D5S053	N-Term(iTRAQ4plex); K11(iTRAQ4plex)	1583.79	1.15573	3	1.25925	1.15247	2	0.846983	1.13067	3	5.65904	1.06427	3	5.71397	1.09022	2	1.19276	1.04713	3	5.28718	1.10822	3	4.00587	1.09811	2	4.73581	1.15103	3	0.778279	0.640438	3	8.17337	0.641629	2	5.90355	0.648114	3	1.27222	6.042e-07	63.17	68.19	63.75	0
GLGPISLAGDFDHDMMVGDLK	7	2	1	A0A1D5SDG5	N-Term(iTRAQ4plex); K21(iTRAQ4plex)	2476.25	1.05185	2	14.5736	1.04633	3	1.98161	1.02854	2	14.2147	0.999907	2	8.85356	0.945514	3	0.707729	1.01832	2	3.17924	0.826946	2	7.93205	0.884748	3	12.796	0.771265	2	18.9281	1.2186	2	1.65048	1.16254	3	9.47838	1.24611	2	0.071943	1.452e-08	63.16	70.34	70.17	0
ELTALLEQIAGSDELR	4	2	1	A0A1D6BH82	N-Term(iTRAQ4plex)	1902.03	0.944888	1		0.979807	1		0.957067	2	5.53992	1.07545	1		0.873031	1		1.0541	2	13.435	0.698026	1		0.719531	1		0.624773	2	0.392863	1.35436	1		1.64043	1		1.41054	2	13.7006	4.484e-05	63.16	58.46	64.77	0
IVIGLYGDDVPQTVENFR	14	9	1	A0A1D5T4V5	N-Term(iTRAQ4plex)	2179.16	1.01204	5	6.28584	0.971968	3	0.566161	1.01041	6	8.48448	1.03755	5	14.5325	1.10686	3	15.7718	1.10381	6	4.86831	0.834875	5	3.69931	0.833826	3	7.20614	0.885504	6	12.5805	1.31362	5	16.8422	1.066	3	31.0469	1.00089	6	14.786	1.136e-06	63.16	54.47	87.18	0
DLLEAHTPPGGR	83	1	1	P58386	N-Term(iTRAQ4plex)	1406.75	0.982655	28	6.30729	0.958164	28	7.04572	0.982015	27	11.4762	0.94576	28	5.82812	0.964962	28	11.7235	0.950421	27	8.42674	0.906607	28	17.6112	0.795987	28	21.3776	0.846483	27	19.9185	1.37594	28	17.3592	1.40369	28	26.939	1.40231	27	20.9174	6.412e-11	63.14	68.37	63.45	0
DAAGAPDVLTK	16	6	2	A0A1D5TVF1;A0A1D5THJ9	N-Term(iTRAQ4plex); K11(iTRAQ4plex)	1345.76																																					0.0002364	63.13	72.86	74.21	0
ELGVPIVMHDYLTGGFTANTTLAHYCR	8	6	1	P11383	N-Term(iTRAQ4plex); M8(Oxidation); C26(Carbamidomethyl)	3196.56	1.05985	3	7.31597	1.03989	2	0.841986	1.06417	3	1.55799	1.00126	3	0.344858	1.01351	2	8.32558	1.02796	3	3.32203	1.18058	3	0.792706	1.01374	2	7.69209	1.03719	3	6.57885	0.884761	3	6.99888	1.013	2	7.17752	0.981686	3	0.752711	9.843e-08	63.12	51.48	80.27	0
LYALGESDLPYAVR	3	6	2	A0A1B1QEI6;A0A1D6B496	N-Term(iTRAQ4plex)	1710.92																																					8.547e-06	63.08	44.42	44.91	0
AEEAAVAEEEASAVTR	2	1	1	A0A1D6AKP9	N-Term(iTRAQ4plex)	1776.87	0.900389	1		0.900152	1					1.07155	1		1.07186	1					0.773059	1		0.749614	1					1.35142	1		1.34731	1					5.682e-06	63.06	47.04		0
ALGSIGAGTTPGR	6	4	1	A0A1D6BFT8	N-Term(iTRAQ4plex)	1301.73	1.0118	2	6.94579	1.02735	2	6.42851	1.07019	2	1.2899	0.915968	2	6.52987	0.84833	2	1.63404	0.928595	2	16.1437	0.966392	2	0.0809811	1.06884	2	19.9683	1.01279	2	0.365649	1.30685	2	1.33485	1.27935	2	10.6875	1.11515	2	27.1278	8.06e-05	63.05	59.07	52.84	0
ALLNADLVGFHTFDYAR	3	3	1	A0A1D6AL05	N-Term(iTRAQ4plex)	2067.08	1.01409	2	1.51267				1.02199	1		0.929283	2	0.89038				0.886709	1		1.03761	2	1.60699				1.08558	1		1.21503	2	1.72249				1.21803	1		1.032e-05	63.05		57.6	0
AGYSFVYPFGWQEVSVQGQDK	12	9	2	W5EED6;A0A1D5Y6P3	N-Term(iTRAQ4plex); K21(iTRAQ4plex)	2680.32																																					2.579e-05	63.02	62.78	72.23	0
VEETNDFIGAVFEGK	4	2	2	W5ELZ7;A0A1D6DMG9	N-Term(iTRAQ4plex); K15(iTRAQ4plex)	1943																																					2.649e-15	63.01	96.28	84.53	0
RLYPGGSYFDPLGLAADPEKK	23	2	1	A0A1D5TP43	N-Term(iTRAQ4plex); K20(iTRAQ4plex); K21(iTRAQ4plex)	2726.5	1.10405	8	13.1805	1.0939	8	3.73473	1.06149	7	3.82835	0.884	8	14.0443	0.799332	8	28.7184	0.879943	7	16.9035	1.42535	8	9.11961	1.43096	8	17.9834	1.64242	7	8.59796	0.806544	8	23.4487	0.968903	8	36.5109	0.885785	7	36.2985	2.829e-07	63.01	56.37	58.68	2
AWTTQEVITLCER	5	5	1	A0A077RFP0	N-Term(iTRAQ4plex); C11(Carbamidomethyl)	1750.89	0.987307	2	9.18801	1.04058	1		0.974172	2	2.06939	0.692731	2	12.8094	0.632102	1		0.7597	2	14.3041	1.53155	2	5.46525	1.70367	1		1.3993	2	12.4856	1.22145	2	2.92047	1.08184	1		1.21307	2	5.38375	1.647e-05	63	59.59	50.31	0
FEAVVYVLK	16	4	1	A0A1D6S9T8	N-Term(iTRAQ4plex); K9(iTRAQ4plex)	1355.82	0.954437	5	14.7944	0.980315	6	5.0968	0.993457	5	5.6229	0.952758	5	5.08496	0.9625	6	7.75391	0.927061	5	5.82157	1.00348	5	6.5054	0.950408	6	3.02905	0.952486	5	15.3757	1.40575	5	6.99921	1.30207	6	16.8699	1.26296	5	18.9965	0.001531	62.99	60.03	60.09	0
RIEELNSSLSSK	9	7	2	A0A1D5WWJ3;A0A1D6RQF2	N-Term(iTRAQ4plex); K12(iTRAQ4plex)	1650.93																																					0.0001118	62.94	34.41	46.92	1
DALIELLFK	12	2	1	A0A1D6DG86	N-Term(iTRAQ4plex); K9(iTRAQ4plex)	1349.83	1.41574	4	5.70173	1.41267	4	3.75089	1.37864	4	4.34866	1.02914	4	2.75671	1.01435	4	4.13276	1.02285	4	5.20072	0.909387	4	6.80643	0.933023	4	7.67318	0.988889	4	17.1674	0.635747	4	9.78545	0.585464	4	25.551	0.614661	4	6.43324	1.772e-07	62.92	65.74	47.65	0
ATTVQATGVASNLVEAIQGVGFK	5	4	1	W4ZSN1	N-Term(iTRAQ4plex); K23(iTRAQ4plex)	2549.44	0.974602	2	13.0913	1.00852	2	11.3535	0.935697	1		1.0055	2	20.4935	0.955124	2	14.9026	0.926602	1		0.787961	2	4.32806	0.858877	2	0.883777	0.893491	1		1.32745	2	18.3509	1.27325	2	33.0549	1.4397	1		8.719e-06	62.92	62.74	64.27	0
GSLSNAGSAAK	3	3	1	A0A1D5X8B4	N-Term(iTRAQ4plex); K11(iTRAQ4plex)	1250.69	0.838862	1		0.788565	1		0.754319	1		1.21192	1		1.30104	1		1.31211	1		1.07791	1		0.932453	1		0.974079	1		0.886343	1		0.896547	1		0.894137	1		4.959e-05	62.89	60.44	61.82	0
VAPEEHPVLLTEAPLNPK	5	15	3	A0A067YNJ5;W5FAY5;W5DT55	N-Term(iTRAQ4plex); K18(iTRAQ4plex)	2242.27																																					1.044e-05	62.88	62.86	62.75	0
ELAEDGYSGVEVR	5	5	1	A0A1D5VGW3	N-Term(iTRAQ4plex)	1567.77	0.729265	2	8.43739	0.733298	1		0.756617	2	2.60432	1.02834	2	6.40984	1.06957	1		1.01362	2	6.13573	0.691891	2	2.94579	0.653536	1		0.613946	2	10.2509	1.72954	2	13.0644	1.66809	1		1.77242	2	11.334	2.542e-14	62.85	64.68	60.54	0
VLAQNYPDTPGLAIK	7	3	1	A0A1D5V032	N-Term(iTRAQ4plex); K15(iTRAQ4plex)	1888.09	1.12228	3	0.864406	1.16533	2	0.220441	1.13213	2	5.88103	1.03668	3	5.53105	0.947859	2	18.7965	0.963225	2	9.84162	1.05634	3	8.42223	1.10971	2	28.1572	1.1682	2	7.9908	0.850726	3	4.92916	0.848387	2	5.26924	0.835293	2	21.4914	8.173e-05	62.84	48.86	40.95	0
YDFDNTMGGFYIAPAFMDK	13	31	2	A0A078BQY4;A0A1D6S090	N-Term(iTRAQ4plex); M7(Oxidation); M17(Oxidation); K19(iTRAQ4plex)	2523.14																																					2.107e-11	62.83	90.05	49.99	0
GSFADAASSAK	2	4	1	A0A1D5ZHH6	N-Term(iTRAQ4plex); K11(iTRAQ4plex)	1299.67	0.868072	1		0.871554	1					1.20507	1		1.2653	1					0.983275	1		1.01516	1					0.948438	1		0.773194	1					5.08e-11	62.8	64.52		0
ANLGMEVMHER	32	5	2	P12463;A0A1D6RZ14	N-Term(iTRAQ4plex)	1430.7																																					0.0004634	62.77	58.16	60.22	0
LLFEALEYSHVCK	16	5	2	P46285;A0A1D5WDE3	N-Term(iTRAQ4plex); C12(Carbamidomethyl); K13(iTRAQ4plex)	1897.01																																					2.843e-12	62.76	64	61.52	0
QDGSDIVTEGPR	5	6	2	W5FVP1;A0A1D5X3D0	N-Term(iTRAQ4plex)	1417.7																																					0.0001018	62.76	30.23	56.46	0
ADADGAIVGASGAR	3	12	1	A0A1D6SAZ7	N-Term(iTRAQ4plex)	1374.71	0.730479	1		0.790083	1		0.739301	1		1.13967	1		1.33489	1		1.26724	1		0.690006	1		0.750672	1		0.777095	1		1.53184	1		1.00244	1		1.18148	1		2.995e-15	62.74	72.99	57.67	0
AGGGGGLMDFVGGDLVKPDLGR	3	1	1	A0A1D5WFC2	N-Term(iTRAQ4plex); K17(iTRAQ4plex)	2376.25	1.19352	2	3.49671				1.23436	1		0.903972	2	7.42343				0.840279	1		1.14075	2	14.6161				1.12573	1		0.91526	2	2.82199				0.980404	1		2.39e-07	62.73		47.55	0
YLQDYFSNILK	21	4	1	A0A077RFP0	N-Term(iTRAQ4plex); K11(iTRAQ4plex)	1691.93	1.34736	7	4.92503	1.28975	7	5.21026	1.30226	7	5.50075	0.729447	7	14.4094	0.720447	7	6.2137	0.772525	7	16.1294	1.52261	7	14.7014	1.67161	7	15.4238	1.51623	7	6.00272	0.608003	7	12.022	0.681522	7	14.6671	0.663722	7	15.8815	3.726e-08	62.72	66.66	60.43	0
EDIRDLGPPDQVAEALVR	12	5	1	A0A1D5Y6P3	N-Term(iTRAQ4plex)	2137.14	1.03785	4	7.27369	1.02452	3	0.737901	1.11129	5	1.18698	0.918884	4	4.05137	0.991868	3	2.1606	0.882557	5	5.6843	1.08391	4	10.1925	1.10605	3	15.5056	1.20839	5	15.1955	1.15592	4	10.8614	0.965515	3	19.8821	0.891238	5	10.2657	7.242e-08	62.69	61.9	65.07	1
ESNVLSASSK	4	3	1	A0A1D5ZE77	N-Term(iTRAQ4plex); K10(iTRAQ4plex)	1309.72	1.12468	1		1.03925	2	18.2078	0.846435	1		1.048	1		1.02355	2	1.89508	0.879011	1		1.45477	1		1.06945	2	6.26675	0.950249	1		0.452528	1		0.90551	2	40.1714	1.59525	1		1.492e-06	62.65	64.71	18.53	0
QYFLDNVVSLASGDPTIPHAR	13	1	1	W5F9P6	N-Term(iTRAQ4plex)	2444.27	1.049	3	2.35007	1.01209	3	12.5195	1.10501	3	4.6233	0.983638	3	0.355687	0.963867	3	9.80147	0.943913	3	4.24349	0.876408	3	1.39627	1.07521	3	3.96919	0.82604	3	6.22546	1.19508	3	11.5938	1.07356	3	1.37046	1.08304	3	0.40264	2.013e-08	62.64	48.99	78.73	0
ALEDLDSLLLK	11	4	1	A0A1D5XG10	N-Term(iTRAQ4plex); K11(iTRAQ4plex)	1517.91	1.14208	3	2.62954	1.19199	4	4.69661	1.16553	4	0.99886	1.1855	3	1.15199	1.06245	4	15.4254	1.13774	4	6.35522	1.09483	3	1.68558	1.08262	4	4.9335	1.08532	4	6.1508	0.50979	3	0.546171	0.611417	4	50.1003	0.565948	4	34.4096	3.987e-05	62.61	69.64	73.29	0
GSNIYGADFTDVPLR	15	3	1	A0A1D5WSR2	N-Term(iTRAQ4plex)	1768.9	0.967997	5	1.46366	0.912241	6	5.19511	0.819388	4	18.3014	1.04642	5	11.3126	0.982266	6	3.67405	1.13183	4	8.34215	0.638798	5	49.5928	0.666845	6	18.4583	0.541854	4	25.8243	1.39067	5	7.09282	1.37341	6	2.30358	1.46382	4	24.1315	1.562e-06	62.6	67.12	97.4	0
AGACSTCAGK	5	8	1	A0A1D5Z539	N-Term(iTRAQ4plex); C4(Carbamidomethyl); C7(Carbamidomethyl); K10(iTRAQ4plex)	1270.61	0.957145	1		0.974372	2	9.07938	0.994092	2	26.1517	1.40497	1		1.25254	2	15.4186	1.27193	2	20.9957	1.03874	1		1.05273	2	3.9091	1.04046	2	1.9045	0.402473	1		0.591624	2	34.8474	0.533238	2	23.972	0.0001017	62.59	65.74	73.09	0
EAFVEMCADDYVQR	5	5	1	A0A1D6ANS4	N-Term(iTRAQ4plex); C7(Carbamidomethyl)	1876.84	1.03034	2	12.5906	1.03111	2	8.79321	1.11957	1		0.71065	2	7.76072	0.795182	2	2.50931	0.750712	1		0.961851	2	8.30932	0.992899	2	12.2088	1.22039	1		1.66168	2	8.85296	1.4471	2	13.8104	1.21281	1		1.288e-05	62.59	62.41	62.76	0
MFVLDEADEMLSR	6	7	2	A0A0C4BKH5;A0A1D6B1D1	N-Term(iTRAQ4plex); M1(Oxidation); M10(Oxidation)	1731.81																																					3.736e-05	62.59	58.75	54.42	0
GYPGYMYTDLATIYER	4	9	1	A0A1D6RQ37	N-Term(iTRAQ4plex); M6(Oxidation)	2072.98	0.925149	1		0.834595	1		0.865855	2	13.5461	0.944996	1		0.924375	1		0.93174	2	8.1772	0.732014	1		0.832139	1		0.77568	2	31.5501	1.5929	1		1.63466	1		1.60292	2	15.1044	5.667e-05	62.59	48	87.67	0
DQVAEVAVEALLCPEESSYK	4	3	2	A0A1D6BJE8;A0A1D6C8T7	N-Term(iTRAQ4plex); C13(Carbamidomethyl); K20(iTRAQ4plex)	2525.27																																					6.781e-15	62.58	65.64	60.61	0
KQIAEITSEFEMPSVNLEV	24	3	2	A0A1D6B301;A0A1D6ARF6	N-Term(iTRAQ4plex); K1(iTRAQ4plex); M12(Oxidation)	2468.28																																					0.0004454	62.58	53.4	84.05	1
ITFPGEADEAPDTVTGDIIFVLQQK	1	7	1	A0A1D5Z427	N-Term(iTRAQ4plex); K25(iTRAQ4plex)	2992.59	0.962703	1								1.30736	1								0.796148	1								0.804931	1								0.000823	62.57			0
RSQLGEIFELDR	71	1	1	P24065	N-Term(iTRAQ4plex)	1606.87	1.07942	25	12.2894	1.11027	21	6.99715	1.06248	25	10.5336	1.01228	25	11.4025	1.03288	21	6.88902	1.04301	25	8.61559	1.07892	25	9.7006	1.07496	21	8.35044	1.0292	25	9.16096	0.938255	25	15.9547	0.863564	21	19.0653	0.892563	25	19.7001	9.593e-07	62.54	63.39	58.86	1
WYPTVEEGSNK	12	1	1	A0A1D5SDV7	N-Term(iTRAQ4plex); K11(iTRAQ4plex)	1597.81	1.14812	4	2.69368	1.1488	4	3.3641	1.16136	4	1.97055	1.02422	4	3.24328	1.04929	4	4.96038	1.04222	4	4.64894	1.07334	4	4.06782	1.06063	4	10.1386	1.09065	4	4.17776	0.753054	4	27.3243	0.751134	4	27.6615	0.742692	4	25.3032	0.001271	62.54	44.91	59.77	0
VINTWADIINR	81	6	2	P12463;A0A1D6RZ14	N-Term(iTRAQ4plex)	1458.82																																					2.384e-07	62.51	62.55	63.11	0
MIPTKPMVVETFAQYPPLGR	15	9	1	A0A1D5V1Q2	N-Term(iTRAQ4plex); M1(Oxidation); K5(iTRAQ4plex); M7(Oxidation)	2595.39	1.09224	4	2.22289	1.1083	5	6.10204	1.04329	6	6.15845	0.975097	4	5.52449	0.970507	5	11.6655	0.909405	6	9.76247	0.97918	4	21.6682	0.995096	5	11.0543	1.0118	6	9.11345	1.0093	4	35.4554	1.14071	5	7.87028	1.18193	6	30.808	3.978e-05	62.51	55.99	77.08	0
SWLLTTYLDK	25	3	2	W5A2K2;A0A1D5SQ35	N-Term(iTRAQ4plex); K10(iTRAQ4plex)	1527.88																																					0.001234	62.5	62.07	57.83	0
VKPSSPAELEGLLDSAK	11	4	1	A0A0C4BK40	N-Term(iTRAQ4plex); K2(iTRAQ4plex); K17(iTRAQ4plex)	2173.24	0.913822	4	8.82238	1.10859	5	0.719131	0.7655	2	7.44722	1.49279	4	10.2415	1.19792	5	17.3027	1.49169	2	15.083	0.898834	4	7.63729	0.905093	5	6.71626	0.8618	2	0.322237	0.406215	4	21.0524	0.568308	5	25.9296	0.540752	2	105.547	0.0006927	62.5	51.81	38.96	0
AGGPATPPGISDK	5	4	1	A0A1D5UVV9	N-Term(iTRAQ4plex); K13(iTRAQ4plex)	1455.8	1.00639	2	13.997	1.0446	2	3.40242	0.993576	1		1.1038	2	10.6627	1.10239	2	5.69197	1.09947	1		1.13908	2	1.99925	1.09898	2	1.00987	1.14918	1		0.792987	2	1.04063	0.762227	2	7.74148	0.802467	1		6.706e-05	62.5	45.46	38.39	0
LLGMVTIASGGVMPNIHNLLLPK	17	2	1	Q43312	N-Term(iTRAQ4plex); M13(Oxidation); K23(iTRAQ4plex)	2692.55	1.17278	6	3.49314	1.1536	5	4.86034	1.1672	6	2.97651	0.688345	6	13.8774	0.709177	5	24.3433	0.685287	6	8.68902	1.68872	6	7.5473	1.87702	5	28.9251	1.87341	6	11.7967	0.730924	6	11.4782	0.568948	5	39.6356	0.587488	6	18.1637	2.48e-12	62.47	69.56	57.61	0
NILVIGPVPGKK	10	1	1	P05151	N-Term(iTRAQ4plex); K11(iTRAQ4plex); K12(iTRAQ4plex)	1667.09	0.566366	4	24.4843	0.569432	3	34.6477	0.774439	3	14.2546	0.503093	4	26.4858	0.523181	3	20.9782	0.766227	3	14.9713	3.29382	4	17.398	3.24055	3	23.9111	2.55871	3	6.94372	0.491435	4	7.93213	0.474972	3	55.2921	0.49502	3	13.9905	2.727e-05	62.44	67.65	69.29	1
DSSNFIDMSVR	49	3	2	A0A1D6B301;A0A1D6ARF6	N-Term(iTRAQ4plex); M8(Oxidation)	1430.67																																					1.262e-05	62.44	62.42	53.92	0
AQGDTAYGANLEAR	1	18	1	A0A1D5SNJ5	N-Term(iTRAQ4plex)	1580.78	0.87343	1								0.98985	1								0.815615	1								1.5006	1								2.358e-06	62.37			0
SLSALGDALASLSAK	4	3	2	A0A1D6DBK5;A0A1D6CET4	N-Term(iTRAQ4plex); K15(iTRAQ4plex)	1691.99																																					1.637e-06	62.35	66.4	74.6	0
ELQDIIAILGLDELSEEDRLTVAR	19	3	1	P20858	N-Term(iTRAQ4plex)	2855.55	1.18347	7	8.04709	1.09941	5	7.54179	1.13026	7	11.1655	0.913397	7	9.74187	0.975971	5	5.11802	0.950825	7	9.77639	1.09722	7	3.63074	1.02504	5	5.9355	1.0135	7	15.7445	0.949439	7	14.6064	1.01288	5	27.8682	0.978735	7	40.9788	6.884e-19	62.34	67.92	62.93	1
AGGGGLMDFVGGDLVKPDLGR	7	3	1	A0A077RXA1	N-Term(iTRAQ4plex); M7(Oxidation); K16(iTRAQ4plex)	2335.23	1.1696	3	2.034	1.0835	2	5.94349	1.09458	2	11.9608	1.01324	3	13.6319	1.11702	2	4.69602	1.10709	2	7.12581	0.934832	3	0.354223	1.02362	2	5.78856	1.02104	2	1.07225	0.924792	3	50.7686	0.751811	2	8.91795	0.764191	2	5.24937	8.443e-17	62.33	79.79	65.46	0
ILLTQIKK	4	14	1	A0A1D5YHQ2	N-Term(iTRAQ4plex); K7(iTRAQ4plex); K8(iTRAQ4plex)	1388.95	0.86392	1		0.719873	2	30.5704	0.46907	1		1.30045	1		1.31659	2	11.6434	1.47437	1		1.26868	1		1.33934	2	10.4355	1.63435	1		0.508083	1		0.539749	2	23.3394	0.361334	1		0.002649	62.33	63.03	51.36	1
EKLEAAGCTLTVLPK	3	2	1	A0A1D5XJ56	N-Term(iTRAQ4plex); K2(iTRAQ4plex); C8(Carbamidomethyl); K15(iTRAQ4plex)	2062.19	1.28248	2	0.813459	1.32444	1					0.83495	2	1.67756	0.881052	1					1.41569	2	1.69684	1.3902	1					0.673231	2	5.14136	0.526511	1					0.009224	62.31	33.97		1
KLIEELANLNK	8	4	1	A0A1D5YSJ4	N-Term(iTRAQ4plex); K1(iTRAQ4plex); K11(iTRAQ4plex)	1717.06	1.1837	2	12.3461	1.01708	3	16.1651	1.03267	3	1.93335	1.10988	2	9.82037	1.13934	3	3.47392	1.15015	3	1.68033	1.12799	2	11.174	1.27536	3	11.2111	1.20102	3	12.7639	0.544256	2	23.0263	0.593511	3	15.3098	0.607409	3	15.9921	3.167e-05	62.3	51.86	45.7	1
VTSQVPWFGIEQEYTLMQR	3	4	1	A0A1D5TVU1	N-Term(iTRAQ4plex); M17(Oxidation)	2472.24	0.984298	1		0.964342	1		0.955611	1		0.991969	1		0.993063	1		0.993633	1		0.885567	1		0.876243	1		0.786428	1		1.28108	1		1.28869	1		1.38852	1		3.366e-06	62.3	49.81	63.56	0
SHGGEGFSVAAGEMLCGYQPLAMR	5	2	2	A0A1D6AJR4;A0A1D6AUI6	N-Term(iTRAQ4plex); M14(Oxidation); C16(Carbamidomethyl); M23(Oxidation)	2701.22																																					9.343e-06	62.29	37.19	53.11	0
KVYSDLTVDYLK	15	6	2	W5FVP1;A0A1D5X3D0	N-Term(iTRAQ4plex); K1(iTRAQ4plex); K12(iTRAQ4plex)	1876.08																																					5.067e-12	62.23	64.36	53.58	1
KPVEEEPAAEK	28	3	1	W5F9T2	N-Term(iTRAQ4plex); K1(iTRAQ4plex); K11(iTRAQ4plex)	1658.94	1.33344	8	31.5187	1.36403	10	17.3249	1.38054	10	24.5871	0.936844	8	14.4115	0.988288	10	8.14503	0.962485	10	11.6622	1.2534	8	24.8061	1.32096	10	13.4828	1.21657	10	23.3876	0.43146	8	52.2204	0.381266	10	43.4995	0.434473	10	20.3556	5.598e-05	62.23	57.29	54.23	0
QKLPHLPGTSIEGVAK	3	7	2	A0A1D6D2L5;A0A1D6BU60	N-Term(iTRAQ4plex); K2(iTRAQ4plex); K16(iTRAQ4plex)	2107.26																																					6.211e-05	62.23	42.76	33.35	1
LLEASMAYIAGNPIMSDAEFDELK	5	3	1	W5FVP1	N-Term(iTRAQ4plex); M6(Oxidation); M15(Oxidation); K24(iTRAQ4plex)	2948.45	1.08863	2	11.266	1.01579	2	11.4505	1.00506	1		1.1137	2	5.91133	0.998323	2	21.2206	0.899033	1		0.719441	2	12.5304	0.870162	2	21.1519	1.03303	1		1.05668	2	12.0406	1.18307	2	5.46599	1.26706	1		6.349e-06	62.22	32.55	27.73	0
AGSISADRVPDMSK	11	1	1	A0A1D5V1U8	N-Term(iTRAQ4plex); K14(iTRAQ4plex)	1721.91	1.24697	4	2.87834	1.13043	4	12.3295	1.24825	3	12.6698	0.723648	4	4.43837	0.837185	4	6.04171	0.751649	3	0.811388	1.84518	4	9.2545	1.69273	4	9.76483	1.88031	3	8.70666	0.560128	4	15.0415	0.644732	4	19.3481	0.449351	3	3.75986	6.603e-12	62.21	69.83	59.88	1
RLDSIGLENTEANR	31	5	1	W5FL09	N-Term(iTRAQ4plex)	1731.91	1.05243	12	14.3428	1.07826	9	4.81771	1.02227	10	3.69188	1.05946	12	7.0905	1.05953	9	6.896	1.09069	10	8.45083	1.01045	12	11.2943	1.04116	9	13.2733	1.05072	10	3.63834	0.905629	12	12.5394	0.897243	9	16.4368	0.928576	10	17.7818	5.51e-16	62.19	67.66	57.73	1
AITEIFSEAGFTDITK	6	5	2	W5GZX3;W5G7P2	N-Term(iTRAQ4plex); K16(iTRAQ4plex)	2031.09																																					5.282e-15	62.16	77.68	40.98	0
LAEMPADSGYPAYLASR	3	10	1	Q1W681	N-Term(iTRAQ4plex); M4(Oxidation)	1971.96	0.845741	1		0.922709	1		0.86301	1		1.12756	1		1.12548	1		1.11892	1		0.661822	1		0.603358	1		0.662577	1		1.42504	1		1.35419	1		1.39667	1		9.993e-10	62.14	88.19	65.43	0
VGLTALTMAEYFR	78	3	1	P20858	N-Term(iTRAQ4plex)	1615.87	1.37605	25	9.20191	1.38377	26	9.34833	1.37313	27	13.2601	0.505568	25	47.3851	0.491388	26	54.1902	0.46559	27	51.5986	1.51173	25	18.2897	1.59082	26	15.617	1.52192	27	18.5625	0.915506	25	27.3165	0.93519	26	19.5554	0.894871	27	18.6251	1.418e-11	62.11	67.72	63.69	0
ENVSSEALEAAR	6	5	1	Q7X9L9	N-Term(iTRAQ4plex)	1419.72	0.839188	2	2.9189	0.799461	2	5.03689	0.788226	2	3.98882	1.0832	2	0.774367	1.0612	2	5.47343	1.04408	2	7.83724	0.639021	2	19.1122	0.595374	2	20.7435	0.661717	2	3.48378	1.5324	2	4.24814	1.63766	2	10.3922	1.63139	2	8.02103	8.799e-11	62.1	66.3	59.51	0
DGGATLLVTAGAYSLVR	3	4	1	A0A1D5TH05	N-Term(iTRAQ4plex)	1808	0.9377	2	4.73017				0.94547	1		0.948256	2	5.07878				0.880006	1		0.889088	2	4.15054				0.759134	1		1.41978	2	4.55113				1.63835	1		9.689e-06	62.1		42.49	0
EGDSVIVDVDPEGK	3	1	1	A0A1D6A291	N-Term(iTRAQ4plex); K14(iTRAQ4plex)	1746.9	1.00289	1		1.06734	1		1.06106	1		1.03198	1		1.01601	1		1.0486	1		0.808195	1		0.88639	1		0.901435	1		1.25377	1		1.09667	1		1.03712	1		8.885e-05	62.09	62.29	45.51	0
DGGTYIEAIFPGSSAEQTGK	4	4	1	A0A1D5UZP8	N-Term(iTRAQ4plex); K20(iTRAQ4plex)	2316.15	0.855984	2	10.7488	1.02656	1		0.935956	1		0.854225	2	31.2641	1.02251	1		1.04262	1		0.745456	2	14.6414	0.7817	1		0.852368	1		1.73695	2	42.5191	1.23839	1		1.26263	1		4.031e-06	62.08	52.79	46.76	0
FIDNTDPAGIDHQIAQLGEELK	4	5	1	A0A1D5YMM1	N-Term(iTRAQ4plex); K22(iTRAQ4plex)	2712.42	0.850784	1		0.864019	1		0.939651	2	3.76958	1.33685	1		1.35067	1		1.29783	2	3.50089	0.682875	1		0.730471	1		0.660051	2	0.00211365	1.00744	1		0.891811	1		0.958794	2	13.8092	0.0004423	62.08	24.22	49.87	0
QIFGSVTAQDLVDIIK	9	5	1	W5G8J4	N-Term(iTRAQ4plex); K16(iTRAQ4plex)	2035.17	1.14547	3	4.89148	1.31416	2	12.1614	1.11372	4	2.68753	0.936693	3	4.01974	0.921446	2	18.8625	1.00668	4	1.97192	1.09757	3	1.16747	0.982254	2	7.27188	1.08681	4	4.02007	0.915569	3	19.0166	0.820049	2	21.5307	0.872776	4	4.69393	1.269e-09	62.07	70.25	66.66	0
SLLALQGPLAAPTLQLLTK	9	3	2	A0A1D5T8H3;A0A1D5URU9	N-Term(iTRAQ4plex); K19(iTRAQ4plex)	2236.39																																					1.302e-05	62.06	50.54	47.69	0
FDNSYFIELLK	12	7	2	A0A1D6CJV5;A0A1D6D513	N-Term(iTRAQ4plex); K11(iTRAQ4plex)	1676.91																																					3.69e-05	62.03	62.21	54.54	0
NTYVYGFAEHGTDLGSSK	4	3	1	A0A1D5XZU1	N-Term(iTRAQ4plex); K18(iTRAQ4plex)	2234.09	0.980226	2	1.22915	0.991098	1		1.05086	1		1.21418	2	5.04683	1.22251	1		1.16991	1		0.975652	2	6.23251	0.919945	1		0.954142	1		0.784247	2	5.24722	0.781282	1		0.776736	1		2.366e-15	62.02	64.38	43.8	0
VAIEGSCPACK	3	3	1	A0A1D5RT17	N-Term(iTRAQ4plex); C7(Carbamidomethyl); C10(Carbamidomethyl); K11(iTRAQ4plex)	1479.75	1.05957	1		1.15063	1		1.06335	1		1.00296	1		0.951815	1		0.93616	1		1.43257	1		1.3325	1		1.44052	1		0.645553	1		0.683634	1		0.73924	1		2.75e-09	62.01	72.31	50.41	0
DQGVFPEIPYEVGGK	6	4	2	A0A1D5XLM2;A0A1D6S1J7	N-Term(iTRAQ4plex); K15(iTRAQ4plex)	1923.02																																					7.055e-05	62.01	65.41	71.37	0
LSDDYYCPVCAAPK	11	1	1	A0A1D5X814	N-Term(iTRAQ4plex); C7(Carbamidomethyl); C10(Carbamidomethyl); K14(iTRAQ4plex)	1946.92	1.14809	5	13.0391	1.07867	2	6.71023	1.15226	4	8.64297	0.908066	5	9.64268	0.95736	2	9.33553	0.923532	4	7.76067	1.55583	5	9.623	1.31044	2	18.5556	1.43963	4	8.48328	0.6189	5	37.4024	0.750593	2	40.6861	0.678835	4	17.0823	0.0006685	62	49.98	58.15	0
QTFLNFSQTAEK	6	3	2	W5BII1;A0A1D5TNL1	N-Term(iTRAQ4plex); K12(iTRAQ4plex)	1701.91																																					8.99e-13	61.99	63.57	61.3	0
IQAFLNHPAGPK	1	3	1	Q7XY22	N-Term(iTRAQ4plex); K12(iTRAQ4plex)	1580.91	1.24588	1								0.914259	1								1.21827	1								0.760391	1								0.0002072	61.98			0
YNLSLGLGLNK	9	3	1	A0A1D6BXG5	N-Term(iTRAQ4plex); K11(iTRAQ4plex)	1479.88	0.932655	3	8.79249	0.927042	3	0.830406	0.998016	3	0.728652	1.20976	3	4.66567	1.21321	3	0.544663	1.212	3	0.408058	1.05251	3	12.6811	1.04448	3	0.869382	1.04926	3	5.11877	0.827572	3	22.913	0.887853	3	3.07718	0.707712	3	4.34232	0.0008407	61.95	52.48	54.39	0
DFFGEVTSGAK	9	5	1	A0A1D6A974	N-Term(iTRAQ4plex); K11(iTRAQ4plex)	1445.74	1.23361	3	3.4489	1.26112	3	9.28478	1.25463	3	4.57603	0.954116	3	1.72015	0.931249	3	6.15598	0.903461	3	5.33604	1.32957	3	0.818978	1.23144	3	4.14803	1.34659	3	0.652576	0.501001	3	19.0555	0.524815	3	1.12976	0.544287	3	2.76183	0.0002343	61.94	59.8	67.22	0
ALAIYPPHEGGYEGR	18	4	2	A0A077RXA1;A0A1D5WFC2	N-Term(iTRAQ4plex)	1773.91																																					6.824e-13	61.91	65.72	50.4	0
SESAGSWLLTTYLDAELR	17	3	1	A0A1D5ZNS0	N-Term(iTRAQ4plex)	2156.1	1.139	6	3.56549	1.16823	6	10.6206	1.09793	5	20.2475	1.09626	6	14.8506	1.09646	6	8.5382	1.01112	5	14.0723	0.889069	6	17.3431	0.817355	6	7.27241	0.86698	5	11.799	0.831495	6	3.51811	0.943485	6	16.0626	0.978451	5	18.5047	3.365e-14	61.88	78.54	73.15	0
GSVPPNFTLK	43	6	1	Q5S1S6	N-Term(iTRAQ4plex); K10(iTRAQ4plex)	1347.79	1.0338	14	7.36168	1.02778	15	2.48027	1.05323	14	5.52105	1.08123	14	5.68186	1.09778	15	3.65715	1.07718	14	4.99408	1.11142	14	9.00833	1.12579	15	12.5226	1.09174	14	3.55218	0.757504	14	17.539	0.751887	15	7.51936	0.762431	14	17.0225	0.00541	61.86	53.39	57.13	0
KSDVGEFPVPDPSALVK	15	4	2	W5AYW8;A0A1D6RNZ8	N-Term(iTRAQ4plex); K1(iTRAQ4plex); K17(iTRAQ4plex)	2217.25																																					0.003418	61.83	61.22	64.29	1
LTFDEIQSK	49	8	2	P27665;A0A1D5TVV3	N-Term(iTRAQ4plex); K9(iTRAQ4plex)	1368.76																																					0.00242	61.83	59.8	59.8	0
ILDEEFGIVK	8	4	1	A0A1D5YL67	N-Term(iTRAQ4plex); K10(iTRAQ4plex)	1450.84	0.912548	3	0.852233	0.911585	3	9.67742	0.880738	2	3.80311	1.41512	3	16.7473	1.50085	3	7.39097	1.50469	2	9.17591	0.82792	3	7.16559	0.783737	3	1.11758	0.833532	2	6.5642	0.603195	3	14.8039	0.495759	3	23.3435	0.479519	2	33.8961	0.0005811	61.83	57.62	62.41	0
KNILVIGPVPGK	9	1	1	P05151	N-Term(iTRAQ4plex); K1(iTRAQ4plex); K12(iTRAQ4plex)	1667.1	1.18336	4	1.37168	1.20774	3	4.83618	1.17704	2	18.8565	0.917036	4	6.57663	0.907437	3	3.12906	0.878034	2	5.8857	1.35862	4	3.43651	1.3651	3	8.83643	1.26974	2	11.3931	0.633986	4	16.0806	0.616555	3	2.91837	0.804461	2	43.0913	0.0004431	61.83	57.37	43.93	1
MVVDEGVGGFGFTAYNELVNGK	3	3	1	W5E9E7	N-Term(iTRAQ4plex); M1(Oxidation); K22(iTRAQ4plex)	2607.3	0.793872	1		0.772154	1		0.82263	1		1.3463	1		1.40724	1		1.29693	1		0.575379	1		0.5739	1		0.675316	1		1.1676	1		1.05778	1		1.10914	1		1.282e-14	61.81	83.95	70.33	0
STVGTPAYIAPEVLSR	4	24	1	W5AY37	N-Term(iTRAQ4plex)	1804.99	0.794116	1		0.735274	1		0.799739	2	16.031	0.928457	1		0.955602	1		0.99648	2	5.67284	0.773258	1		0.717214	1		0.740928	2	5.94117	1.76229	1		1.81896	1		1.61989	2	14.6048	0.0004178	61.8	48.12	61.85	0
TMDFLGVNPNSFDGHGNYTIGLR	3	4	2	A0A1D5XLM2;A0A1D6S1J7	N-Term(iTRAQ4plex); M2(Oxidation)	2685.29																																					5.14e-16	61.77	76.33	56.69	0
DTVETFNPFGAK	2	11	1	A0A0S2IA14	N-Term(iTRAQ4plex); K12(iTRAQ4plex)	1613.84	1.1183	1					1.09476	1		1.04251	1					1.09023	1		1.05214	1					1.05198	1		0.849162	1					0.773978	1		0.0002387	61.77		55.16	0
NASEATVLAVR	5	2	1	A0A1D5TNL1	N-Term(iTRAQ4plex)	1274.72	1.03626	2	6.83827	0.97233	1		0.975617	2	2.03229	0.950341	2	0.659277	0.943212	1		0.922461	2	5.10714	1.03366	2	13.9976	1.07925	1		1.032	2	10.1456	1.14369	2	2.43409	1.17991	1		1.25636	2	12.6237	0.0002115	61.76	56.48	60.05	0
GIDRDLEPVLYMNPLN	48	6	2	B2CHJ8;A0A1D6RG70	N-Term(iTRAQ4plex); M12(Oxidation)	2019.03																																					7.922e-06	61.75	69.5	57.79	1
YGANVDGYSPIYTPEEWSPSGDVYVGGK	4	4	2	A0A1D6B6U3;W5G6S0	N-Term(iTRAQ4plex); K28(iTRAQ4plex)	3295.56																																					5.223e-09	61.75	69.39		0
DYADILEFLVGR	5	8	1	A0A1D5W8I7	N-Term(iTRAQ4plex)	1554.83	1.02455	1		0.952551	2	5.30885	0.99134	2	3.89395	0.803453	1		0.703301	2	12.8501	0.779851	2	3.45524	0.835114	1		0.913349	2	19.5167	0.909332	2	9.32545	1.6262	1		1.79905	2	3.698	1.61856	2	5.01346	7.388e-13	61.69	65.31	63.38	0
VYVGNLPYDVDSER	9	7	2	A0A1D5YBJ4;A0A1D6BU45	N-Term(iTRAQ4plex)	1769.88																																					2.015e-05	61.69	61.83	59.35	0
LFDEVAADMFK	13	4	3	A0A1D5SSJ7;A0A1D5SDG5;A0A1D5RWJ9	N-Term(iTRAQ4plex); M9(Oxidation); K11(iTRAQ4plex)	1589.81																																					0.002459	61.67	59.47	60.24	0
VDNLGTVNLVEACR	6	3	2	A0A1D6BJE8;A0A1D6C8T7	N-Term(iTRAQ4plex); C13(Carbamidomethyl)	1703.88																																					1.565e-05	61.66	54.68	47.78	0
AVLQDIAIVTGAEYLAK	5	6	2	P08823;A0A1D5UD54	N-Term(iTRAQ4plex); K17(iTRAQ4plex)	2063.2																																					7.994e-06	61.65	61.68	37.8	0
VVGILEAHGVDFASVDILDEEHNHGLR	1	3	1	W5FK59	N-Term(iTRAQ4plex)	3085.58	1.05952	1								0.967347	1								0.954663	1								1.16053	1								1.241e-07	61.64			0
VIGDVMTPSPLVVR	3	2	1	A0A1D6DGJ9	N-Term(iTRAQ4plex); M6(Oxidation)	1642.93	0.819865	1		0.79928	1		0.79185	1		1.19501	1		1.12139	1		1.17233	1		0.645483	1		0.673441	1		0.633019	1		1.34934	1		1.46289	1		1.42113	1		0.0005138	61.62	60.91	61.57	0
LHPGGPFDPLGLATDPDQAALLK	149	3	2	A0A096URP1;A0A1D5X8C5	N-Term(iTRAQ4plex); K23(iTRAQ4plex)	2631.44																																					9.993e-06	61.6	65.59	59.31	0
DILEAHKGPFTGQGHK	20	2	1	P58311	N-Term(iTRAQ4plex); K7(iTRAQ4plex); K16(iTRAQ4plex)	2167.2	0.850439	6	9.57443	0.843093	7	6.65242	0.841591	7	9.25443	0.721899	6	21.3948	0.752235	7	8.81373	0.793759	7	14.545	2.36459	6	15.918	2.12757	7	19.7758	2.02574	7	12.9959	0.649971	6	29.8458	0.792161	7	20.6204	0.72981	7	5.41611	0.002676	61.6	62.38	51.24	1
YQAFELIHAR	109	4	2	A0A096URP1;A0A1D5X8C5	N-Term(iTRAQ4plex)	1391.76																																					7.93e-05	61.59	62.43	64.19	0
WAMLGVAGMLIPEVLTK	111	6	2	W5FIZ2;W5FYI0	N-Term(iTRAQ4plex); M3(Oxidation); M9(Oxidation); K17(iTRAQ4plex)	2149.2																																					9.045e-07	61.58	77.59	91.29	0
NVSPIEVK	50	1	1	A0A1D5YZ83	N-Term(iTRAQ4plex); K8(iTRAQ4plex)	1173.71	1.14288	17	6.17736	1.11744	16	11.3362	1.11748	17	7.33997	1.02417	17	4.71863	1.02582	16	8.32728	1.01589	17	5.91058	1.21572	17	4.91789	1.14492	16	8.58558	1.14677	17	7.93012	0.683978	17	22.0127	0.726055	16	34.5166	0.687338	17	31.0348	0.01345	61.58	66.78	67.44	0
GTMTTTHSYTGDQR	5	13	4	A0A1D5YL67;A0A1D5TTT4;A0A1D5T798;A0A1D5XJY0	N-Term(iTRAQ4plex)	1699.78																																					3.003e-05	61.58	61.59	50.29	0
VSGVEIVPDPVER	3	3	1	W5BDE7	N-Term(iTRAQ4plex)	1539.85	1.16036	1		1.13712	1		1.07213	1		0.891866	1		0.836709	1		0.888448	1		0.862014	1		1.00841	1		0.907498	1		1.25211	1		1.22317	1		1.31347	1		0.0001168	61.58	53.46	47.08	0
LVACVDALNGLVHAVVGAK	6	1	1	A0A1D5UKT1	N-Term(iTRAQ4plex); C4(Carbamidomethyl); K19(iTRAQ4plex)	2194.24	1.06321	2	14.3858	1.1774	2	18.3611	1.16529	2	16.9735	0.865164	2	18.1885	0.654725	2	0.673801	0.815762	2	4.3654	1.29816	2	17.8662	1.59856	2	8.75701	1.41107	2	19.6569	0.992894	2	13.1499	0.933087	2	16.2505	0.829468	2	6.99621	1.937e-08	61.57	69.01	33.29	0
GSGFVAVEIPFTPR	7	8	2	A0A1D5UH61;A0A1D6B5N4	N-Term(iTRAQ4plex)	1620.89																																					2.206e-06	61.55	58.06	62.14	0
GEGLGNQFLSNIR	4	3	1	A0A1D5ZUF9	N-Term(iTRAQ4plex)	1548.82	0.762691	1		0.739319	1		0.837183	2	12.5709	0.82883	1		0.851749	1		0.799921	2	6.25872	0.6743	1		0.683711	1		0.742484	2	18.0642	2.08377	1		2.03968	1		1.93439	2	8.96649	5.701e-06	61.52	58.55	71.81	0
SWLLTTYLDKDLR	15	3	2	W5A2K2;A0A1D5SQ35	N-Term(iTRAQ4plex); K10(iTRAQ4plex)	1912.08																																					7.207e-10	61.5	73.89	65.67	1
AAVTPAFVGQFPGVNGLGISAAR	9	6	2	Q8L686;W5C3Z7	N-Term(iTRAQ4plex)	2344.29																																					4.341e-09	61.5	66.66	68.16	0
HVIGEDDQFIGK	2	4	1	W5FIN0	N-Term(iTRAQ4plex); K12(iTRAQ4plex)	1645.88	0.887125	1		0.906683	1					1.37509	1		1.33152	1					0.745409	1		0.789672	1					0.828188	1		0.814122	1					0.003972	61.5	46.44		0
FIQDTGLDYTIIR	7	5	1	A0A077RFP0	N-Term(iTRAQ4plex)	1698.92	1.13125	2	3.8118	1.05471	3	10.8795	1.17409	2	4.56672	0.86737	2	6.16674	0.81637	3	19.0958	0.854923	2	9.18936	1.08386	2	10.13	1.06585	3	16.702	1.0717	2	9.3932	1.12062	2	12.923	1.09136	3	12.6781	1.07906	2	1.91144	1.331e-05	61.49	57.76	51.29	0
LQEFLTAAAK	2	4	1	A0A1D5U3H6	N-Term(iTRAQ4plex); K10(iTRAQ4plex)	1379.81	1.00811	2	4.71032							1.09092	2	2.65099							1.07827	2	2.01015							0.877137	2	15.8644							0.0007499	61.49			0
EGQLGSIAGAALAVPFR	5	1	1	A0A1D6CW33	N-Term(iTRAQ4plex)	1801.01	0.95725	2	5.00483	1.02924	1		0.911466	2	12.5446	0.821771	2	24.7251	0.919212	1		0.834886	2	12.2508	0.903807	2	3.6577	0.995268	1		0.992414	2	0.795058	1.56478	2	30.6079	1.22701	1		1.52372	2	22.2028	9.332e-07	61.48	58.68	54.89	0
EHNSSPGYYDGR	48	24	2	W5BMD1;Q9SAW6	N-Term(iTRAQ4plex)	1525.67																																					0.0006441	61.47	54.64	71	0
AEGAAGLYK	6	4	2	A0A1D6BAX2;A0A1D6ANT1	N-Term(iTRAQ4plex); K9(iTRAQ4plex)	1167.66																																					0.001248	61.47	51.99	52.89	0
AQAPIQAHFGELDSFVGFADVTAAK	3	4	1	A0A077RSY3	N-Term(iTRAQ4plex); K25(iTRAQ4plex)	2878.49	0.981493	2	2.18836				1.04298	1		1.36623	2	3.75267				1.13099	1		0.666707	2	11.9364				0.843339	1		0.787964	2	0.984363				0.962964	1		2.206e-06	61.45		23.12	0
LTGDNAPGETWHMVFSTEGEVPYR	20	6	2	A0A1D6AEP1;A0A1D6BF30	N-Term(iTRAQ4plex); M13(Oxidation)	2853.33																																					1.981e-12	61.43	68.43	65.34	0
MGFEDLYLSSPGGLYEK	3	2	1	W5E091	N-Term(iTRAQ4plex); K17(iTRAQ4plex)	2194.1	1.15587	2	1.44323	1.20652	1					0.911066	2	7.09934	0.94247	1					1.23269	2	2.22629	1.2832	1					0.864909	2	19.6747	0.671951	1					1.217e-05	61.41	60.06		0
GLAITDADHYGR	21	4	2	W5G3Q1;A0A1D5ZGN5	N-Term(iTRAQ4plex)	1432.73																																					0.0001087	61.4	54.61	55.4	0
AGDDKDVLEAK	11	10	3	A0A077RX13;A0A1D5WWJ3;A0A1D6RQF2	N-Term(iTRAQ4plex); K5(iTRAQ4plex); K11(iTRAQ4plex)	1592.89																																					4.002e-09	61.39	60.6	52.64	1
LLEELDYTLEAR	6	3	2	W5EB01;W5ER46	N-Term(iTRAQ4plex)	1608.86																																					3.828e-10	61.36	63.53	61.8	0
DLINVLEEAIR	21	8	2	W5HDP4;A0A1D5WXT4	N-Term(iTRAQ4plex)	1428.82																																					0.00108	61.35	55.21	44.49	0
AEPEDAAPAEETTTR	18	2	1	A0A1D5W1T3	N-Term(iTRAQ4plex)	1731.81	0.948108	6	15.5186	0.888031	6	18.2041	0.900368	6	20.3437	1.04306	6	4.87316	1.12685	6	3.07809	1.12922	6	4.88109	0.791314	6	42.9036	0.782148	6	31.3413	0.714406	6	56.1737	1.32776	6	18.1642	1.25405	6	12.0712	1.25061	6	24.8973	1.638e-15	61.31	83.79	73.56	0
VVGTGAEAVK	18	7	1	A0A1D6BHP3	N-Term(iTRAQ4plex); K10(iTRAQ4plex)	1218.73	1.00185	7	1.9	1.06919	6	11.0819	1.03168	5	2.00255	1.12844	7	8.65131	1.08062	6	6.62698	1.14882	5	0.832157	1.1938	7	18.0114	1.18908	6	12.8259	1.29378	5	15.8607	0.599211	7	29.3757	0.609957	6	16.4486	0.574033	5	8.43645	6.797e-05	61.3	74.88	79.92	0
AFVQQAEVVLADGK	5	1	1	A0A1D6DKE3	N-Term(iTRAQ4plex); K14(iTRAQ4plex)	1763	0.915582	2	0.35002	0.924664	2	2.37475	0.915676	1		1.02511	2	10.4301	0.99598	2	10.7366	1.0335	1		0.805126	2	13.7426	0.816595	2	2.8287	0.974936	1		1.36485	2	22.055	1.3776	2	18.3619	1.19244	1		4.182e-14	61.29	63.47	60.32	0
VPQVGLIAVNDGIILR	4	8	1	A0A1D6D719	N-Term(iTRAQ4plex)	1821.11	0.76243	2	3.78933	0.78073	1		0.83424	1		0.810981	2	19.5232	0.978553	1		0.96878	1		0.811836	2	2.52117	0.825179	1		0.762458	1		1.96641	2	13.9825	1.61262	1		1.62056	1		0.0001164	61.28	55.86	47.95	0
LVADLENGAVLLLENVR	4	7	1	A0A068CAS6	N-Term(iTRAQ4plex)	1982.14							0.741393	1								1.53456	1								0.50468	1								0.937339	1		9.152e-05	61.28	38.7	65.85	0
LENLIVLAK	5	3	2	W5EB01;W5ER46	N-Term(iTRAQ4plex); K9(iTRAQ4plex)	1300.84																																					0.001299	61.27	61.17	60.35	0
VEQLDIAHNLLSGTVPEAVCDLPR	2	5	1	A0A1D5SJZ4	N-Term(iTRAQ4plex); C20(Carbamidomethyl)	2790.46	1.16824	1					1.10296	1		0.984283	1					1.02605	1		0.687116	1					0.696956	1		1.23288	1					1.21335	1		2.173e-07	61.27		64.46	0
SVGDLTAADLEGKR	8	4	1	P12782	N-Term(iTRAQ4plex); K13(iTRAQ4plex)	1719.95	0.870883	3	3.48722	1.01227	2	21.495	0.835364	3	1.8712	1.03988	3	10.9685	0.988879	2	2.97849	1.04369	3	11.5355	1.38986	3	1.14514	1.48772	2	7.1606	1.6127	3	2.45946	0.810344	3	17.1909	0.597156	2	59.7105	0.496986	3	27.4148	1.997e-05	61.25	54.29	46.79	1
EAVSKDEAEEAK	5	2	1	A0A077S298	N-Term(iTRAQ4plex); K5(iTRAQ4plex); K12(iTRAQ4plex)	1737.92	1.23651	2	29.7958				1.13089	3	13.8846	1.18745	2	23.3573				1.32464	3	9.594	0.904859	2	7.54837				0.816751	3	1.33804	0.492831	2	17.6645				0.501623	3	8.87919	0.0003989	61.24		46.81	1
WIDVFDFHWR	9	1	1	P58420	N-Term(iTRAQ4plex)	1564.78	1.12878	3	2.92128	1.11336	3	3.26206	1.06141	3	0.150663	0.669515	3	3.02269	0.602795	3	14.9247	0.657509	3	0.729057	1.13436	3	1.8314	1.15387	3	5.33018	1.0792	3	2.07529	1.55639	3	15.9475	1.55655	3	9.3066	1.60527	3	2.83636	7.453e-11	61.23	68.97	60.82	0
AEEPTTSASTSPESPGEK	7	2	1	A0A1D5Y1A6	N-Term(iTRAQ4plex); K18(iTRAQ4plex)	2093.01	1.16977	1		1.1749	2	10.3213	1.21685	4	0.567251	1.30338	1		1.19619	2	9.53026	1.19365	4	2.80694	0.736731	1		0.850182	2	6.62016	0.880385	4	9.52994	0.588083	1		0.634528	2	16.2169	0.608228	4	20.5316	1.46e-07	61.22	65.11	48.46	0
EIADIMLQEVFTR	11	1	1	A0A1D6A291	N-Term(iTRAQ4plex)	1708.9	0.966821	4	10.0629	0.944828	4	14.5008	0.868327	3	17.4354	0.840843	4	5.53749	0.853298	4	4.8812	0.886836	3	3.10013	0.841632	4	8.57806	0.849784	4	12.442	0.800658	3	7.51149	1.61612	4	8.69002	1.5218	4	15.1528	1.49004	3	2.51781	0.001864	61.22	49.82	41.49	0
LADGIMEVK	6	4	2	W5AYW8;A0A1D6RNZ8	N-Term(iTRAQ4plex); K9(iTRAQ4plex)	1263.72																																					0.003065	61.2	58.34	58.26	0
LAMVAFLGFAVQAAATGK	5	3	2	A0A0C4BJ37;A0A1D5TP43	N-Term(iTRAQ4plex); K18(iTRAQ4plex)	2054.17																																					0.0001815	61.19	34.94	31.83	0
FDSLEQLDEFSR	141	2	1	P69386	N-Term(iTRAQ4plex)	1629.79	1.01091	49	9.5264	1.00329	46	9.84633	0.994266	46	14.0519	1.04207	49	14.8466	1.04511	46	12.3469	1.06567	46	12.9974	0.715241	49	27.6642	0.711168	46	23.9466	0.637902	46	30.2123	1.23947	49	20.2577	1.26099	46	23.0394	1.23297	46	23.7093	2.66e-09	61.18	64.92	61.06	0
HVLVILTDMSSYADALR	1	10	1	A0A1D6RQ37	N-Term(iTRAQ4plex)	2048.1	1.00747	1								0.7542	1								1.14465	1								1.4509	1								1.957e-05	61.18			0
VQTAQPYGPGGGVVFK	29	3	1	W5G6S0	N-Term(iTRAQ4plex); K16(iTRAQ4plex)	1893.05	1.14726	10	7.38908	1.09326	11	6.48234	1.12732	8	9.9544	1.08053	10	2.76725	1.08136	11	8.91187	1.04024	8	4.72215	0.822537	10	6.19137	0.860304	11	6.67394	0.899739	8	14.7261	0.912063	10	19.9194	0.902121	11	14.7165	0.933103	8	8.23435	1.041e-05	61.16	58.53	57.45	0
FIFDQDIAIAAMGPIK	3	4	2	A0A1D6RW71;A0A1D5Y4N6	N-Term(iTRAQ4plex); K16(iTRAQ4plex)	2038.13																																					0.0002063	61.16	47.51	51.26	0
TGASIPLVRPGK	6	5	1	A0A1D5YN68	N-Term(iTRAQ4plex); K12(iTRAQ4plex)	1483.93	1.43869	2	0.705701	1.33895	2	5.72193	1.36132	2	3.20661	0.870316	2	5.18769	0.98616	2	11.7124	0.988743	2	14.8795	1.23106	2	7.38409	1.07313	2	16.513	0.981372	2	19.8585	0.567242	2	2.26342	0.586492	2	26.4559	0.643255	2	23.516	0.0002079	61.15	36.28	48.05	0
LVAAVAYLYPFLDGAHHGR	20	2	1	A0A1D6APQ8	N-Term(iTRAQ4plex)	2214.2	1.09195	7	9.1722	1.07626	7	18.7393	1.10404	6	8.71257	0.740408	7	10.8532	0.743012	7	17.9631	0.742429	6	13.3852	1.28461	7	12.5055	1.30836	7	23.9225	1.33396	6	21.1157	1.25844	7	23.7028	1.17246	7	27.0624	1.22021	6	24.0706	7.356e-07	61.13	65.8	74.02	0
IGFAQPDQTPPTEPAGR	3	2	1	A0A1D5V1V1	N-Term(iTRAQ4plex)	1925.98	0.865531	1		0.960234	1		0.941472	1		1.06765	1		1.0443	1		1.11626	1		0.74251	1		0.721004	1		0.77704	1		1.43451	1		1.34459	1		1.18898	1		5.863e-05	61.13	63.39	70.82	0
NFAIDFLMGGVSAAVSK	13	7	1	A0A1D6B8P9	N-Term(iTRAQ4plex); K17(iTRAQ4plex)	2015.09	1.05049	4	18.2344	1.0525	4	6.4978	0.997427	5	6.17914	0.84342	4	3.58804	0.810246	4	4.68758	0.753835	5	8.23803	1.22447	4	11.0467	1.27347	4	6.89949	1.30723	5	4.39183	1.16407	4	13.7704	1.07633	4	15.6535	1.13199	5	14.2187	5.076e-08	61.08	79.24	106.39	0
AAPAHPTYAEMVAEAIAALK	30	5	1	A0A1D5YPK5	N-Term(iTRAQ4plex); K20(iTRAQ4plex)	2313.25	1.29697	10	17.4581	1.27731	10	8.73461	1.2155	10	9.61562	0.798113	10	29.8659	0.7606	10	24.8252	0.766117	10	23.5868	1.34529	10	14.8086	1.4078	10	10.3185	1.56013	10	14.4879	0.717497	10	37.9275	0.664451	10	13.2587	0.711117	10	24.253	1.078e-14	61.06	67.11	62.89	0
SEAELIAEK	3	11	1	A0A1D6CAA0	N-Term(iTRAQ4plex); K9(iTRAQ4plex)	1277.72	0.810198	1		0.792846	1		0.872675	1		1.46866	1		1.51962	1		1.40089	1		0.787074	1		0.759331	1		0.839784	1		0.718307	1		0.644348	1		0.695384	1		0.001096	61.06	52.88	57.97	0
DQQTITQVTIAR	3	2	1	A0A1D6S420	N-Term(iTRAQ4plex)	1517.84	0.776981	1		0.778283	1		0.817666	1		0.89536	1		0.875292	1		0.897125	1		0.95065	1		0.974037	1		1.02579	1		1.68087	1		1.66911	1		1.52992	1		3.677e-05	61.06	49.35	38.34	0
APTMEAGLVPACK	5	3	2	A0A1D5RS02;A0A1D5STJ6	N-Term(iTRAQ4plex); C12(Carbamidomethyl); K13(iTRAQ4plex)	1632.87																																					0.0001966	61.05	39.86	37.59	0
LQDWYNPGSMGK	29	4	1	A0A1D6AWF0	N-Term(iTRAQ4plex); M10(Oxidation); K12(iTRAQ4plex)	1699.83	1.08987	12	9.54313	1.10772	9	7.34496	1.04967	8	8.54955	1.12945	12	4.88258	1.10169	9	5.87769	1.10507	8	5.06475	1.01581	12	2.12259	1.04764	9	7.33802	1.03125	8	8.82623	0.7443	12	13.2343	0.780422	9	6.78091	0.728655	8	4.87211	6.467e-05	61.03	67.17	68.33	0
SDSSLECSTCK	4	2	1	A0A1D6B9K3	N-Term(iTRAQ4plex); C7(Carbamidomethyl); C10(Carbamidomethyl); K11(iTRAQ4plex)	1561.7	1.29853	1		1.01966	2	20.81	1.20572	1		0.972998	1		1.06548	2	9.38614	1.01801	1		1.14633	1		1.2027	2	4.31242	1.21638	1		0.646945	1		0.751781	2	6.54459	0.604857	1		7.755e-12	61.02	76.88	59.47	0
VVITVGPVEK	18	4	3	A0A077RU36;A0A1D5V4N4;A0A1D5WI37	N-Term(iTRAQ4plex); K10(iTRAQ4plex)	1328.84																																					0.003253	61.02	61.06	61.1	0
EEWYPLYLSK	5	3	2	A0A1D6B4C8;A0A1D6ATU8	N-Term(iTRAQ4plex); K10(iTRAQ4plex)	1615.87																																					0.000713	61.02	49.25	41.51	0
AEANYGAAK	4	5	1	A0A1D5XLA5	N-Term(iTRAQ4plex); K9(iTRAQ4plex)	1182.63	0.882222	1		0.881443	1		0.922826	2	15.418	1.10402	1		1.08751	1		1.06423	2	7.25891	1.24263	1		1.15507	1		1.13702	2	5.99008	0.874757	1		0.961079	1		0.964575	2	1.62445	0.001236	60.99	41.11	49.32	0
GVQEIPPNATIELDVELLSIK	23	3	1	A0A096USR6	N-Term(iTRAQ4plex); K21(iTRAQ4plex)	2566.45	1.08665	6	14.8968	1.08845	8	9.68068	1.08368	9	5.93973	1.24028	6	10.5772	1.15748	8	13.723	1.11148	9	11.0827	0.897608	6	6.61519	0.796308	8	23.7572	0.846806	9	12.6567	0.726489	6	26.6905	0.78861	8	32.6362	0.855074	9	45.9915	8.511e-06	60.95	57.56	64.76	0
GFEGGQMPLYR	6	3	1	A0A1D5XJ56	N-Term(iTRAQ4plex); M7(Oxidation)	1414.69	0.798327	2	11.5886	0.823999	2	7.79854	0.855436	2	12.843	0.981631	2	13.1048	1.01906	2	10.8426	0.975978	2	17.4668	0.763005	2	0.828518	0.738487	2	2.69137	0.767266	2	1.72912	1.65485	2	6.58466	1.55164	2	6.51342	1.55395	2	9.95198	0.004288	60.93	43.79	47.03	0
GFYLTDLGSEHGTWFNDNEGR	12	9	1	W5ASU4	N-Term(iTRAQ4plex)	2559.16	1.13736	3	0.403515	1.08093	5	9.37417	1.12915	4	8.58926	0.91434	3	4.78981	0.957275	5	5.22405	0.91763	4	5.45203	1.03143	3	6.97019	1.00023	5	8.90271	1.03428	4	10.8272	1.14073	3	6.71645	1.02046	5	14.6096	1.04552	4	20.1774	2.031e-16	60.88	63.16	58.35	0
KVQTAQPYGPGGGVEFK	19	2	1	A0A1D6B6U3	N-Term(iTRAQ4plex); K1(iTRAQ4plex); K17(iTRAQ4plex)	2195.22	1.3163	5	5.9976	1.25183	9	23.0965	1.35711	5	18.921	0.99327	5	10.3497	1.00476	9	13.7958	0.966533	5	11.5534	1.0566	5	13.8218	1.02147	9	9.3035	1.03914	5	4.31265	0.688549	5	12.114	0.695933	9	21.2153	0.522967	5	12.2759	2.318e-14	60.87	68.57	61.62	1
AEIAAALNK	42	4	2	A0A1D5XZP7;W5E4T7	N-Term(iTRAQ4plex); K9(iTRAQ4plex)	1188.72																																					0.001215	60.87	59.6	64.4	0
LDAGAGGPAAAAR	15	1	1	A0A1D5WUY1	N-Term(iTRAQ4plex)	1241.67	1.31989	5	7.7959	1.29139	5	7.91998	1.30724	5	8.17142	0.63045	5	23.1942	0.608822	5	36.9972	0.630633	5	23.2876	1.34351	5	15.5552	1.32587	5	12.3869	1.27649	5	4.78816	1.00707	5	9.42905	1.00406	5	11.9606	1.01433	5	3.52519	0.0009073	60.85	62.91	63.64	0
DGASEYLIEEEEGLNDHNVVLK	6	7	3	A0A1D6C5Q3;A0A1D6CQ89;A0A1D6BHM5	N-Term(iTRAQ4plex); K22(iTRAQ4plex)	2761.38																																					4.144e-07	60.85	58.03	60.88	0
TLSSLDDFLVSVGAVK	9	5	1	A0A1D5T0P2	N-Term(iTRAQ4plex); K16(iTRAQ4plex)	1939.1	1.07998	3	0.948728	1.15909	4	7.22798	1.18775	2	7.2453	0.903809	3	1.65434	0.919391	4	7.24793	0.832581	2	26.4726	1.18358	3	15.6565	1.06932	4	2.00996	1.18346	2	22.0101	0.932648	3	17.1467	0.94879	4	21.7994	0.947503	2	29.8417	8.485e-05	60.8	69.67	83.45	0
LGANSLLDIVVFGR	2	9	1	A0A1D5YWR2	N-Term(iTRAQ4plex)	1617.95	0.988993	1		1.12412	1					0.863083	1		0.759886	1					1.10178	1		1.10906	1					1.31268	1		1.28984	1					3.15e-06	60.78	38.3		0
AEEPSTSTSTSPESSGEK	8	1	1	K9L6U9	N-Term(iTRAQ4plex); K18(iTRAQ4plex)	2098.99	1.33985	2	4.86444	1.1127	3	6.17104	1.05826	3	11.9316	1.22524	2	7.77014	1.1636	3	11.4407	1.27474	3	4.487	0.744494	2	4.27632	0.783186	3	0.863007	0.622218	3	6.03533	0.49075	2	12.2011	0.796285	3	57.3394	0.905422	3	41.8309	2.805e-05	60.75	48.71	58.37	0
VLPIGGPGK	8	3	1	A0A1D6BAE5	N-Term(iTRAQ4plex); K9(iTRAQ4plex)	1125.72	1.12683	3	16.6888	1.25898	2	6.51661	1.21828	3	3.07717	0.889651	3	8.34859	0.921977	2	12.0276	0.912504	3	1.81346	1.19253	3	35.4154	1.30207	2	5.57146	1.24909	3	1.80186	0.681219	3	35.515	0.603238	2	27.6488	0.739134	3	5.50636	0.01309	60.74	60.8	65.42	0
QDFMEVVEFLK	12	6	2	A0A191VYY7;A0A1D6CBM2	N-Term(iTRAQ4plex); M4(Oxidation); K11(iTRAQ4plex)	1688.88																																					0.0007012	60.74	60.56	58.1	0
DGIDWIDYK	14	4	2	A0A1D6AEP1;A0A1D6BF30	N-Term(iTRAQ4plex); K9(iTRAQ4plex)	1412.73																																					0.00124	60.73	49.01	49.19	0
GAGGQIPVFLDGGVR	4	3	1	A0A096ULI5	N-Term(iTRAQ4plex)	1586.88	0.772062	2	1.15393	0.847533	1		0.717814	1		0.907311	2	20.7589	0.743918	1		0.805171	1		0.717768	2	18.8753	0.818288	1		0.919254	1		1.85655	2	11.3867	1.96837	1		1.93445	1		0.0002873	60.72	40.19	40.78	0
SYSLPPHECGYPGSVFNPLNFAPTLENK	80	7	2	W5FIZ2;W5FYI0	N-Term(iTRAQ4plex); C9(Carbamidomethyl); K28(iTRAQ4plex)	3423.7																																					2.452e-11	60.7	62.62	54.36	0
AGFVPVSPTK	6	5	3	W5EC41;A0A1D5Y7T9;A0A1D6DIS7	N-Term(iTRAQ4plex); K10(iTRAQ4plex)	1290.77																																					0.002045	60.7	54.32	61.77	0
LAMFSMFGFFVQAIVTGK	73	55	19	W5F8Z5;P04784;A0A1D5SCM2;W5IBR5;A0A1D5S0H0;A0A1D6AFU0;W5HU96;A0A1D5SV65;A0A1D5RQT5;A0A1D5S9F8;A0A1D6BSD3;A0A1D5YRC9;A0A1D5ZLT0;A0A1D5RS51;A0A1D6AYN4;A0A1D6AYN3;A0A1D6AYN7;A0A1D5SSP1;A0A1D6AYN5	N-Term(iTRAQ4plex); M3(Oxidation); M6(Oxidation); K18(iTRAQ4plex)	2314.22																																					8.766e-10	60.69	83.91	78.01	0
KLDWLNTAPLQFGR	13	9	2	A0A1D5XA86;A0A1D5XWH6	N-Term(iTRAQ4plex); K1(iTRAQ4plex)	1947.11																																					7.367e-06	60.69	52.92	57.45	1
FLYLMGADDVNLDNLPADAFVVYQGHHGDK	1	3	2	A0A1D5XUI4;A0A1D5Y8D8	N-Term(iTRAQ4plex); M5(Oxidation); K30(iTRAQ4plex)	3638.78																																					2.293e-07	60.69			0
KAEDVIGPEVEK	22	16	2	P12782;A0A068CAS6	N-Term(iTRAQ4plex); K1(iTRAQ4plex); K12(iTRAQ4plex)	1746																																					0.01253	60.67	58.13	55.01	1
IVPQLIQSGK	5	3	3	W5BD72;A0A1D5UKB9;A0A1D5TG67	N-Term(iTRAQ4plex); K10(iTRAQ4plex)	1370.86																																					0.007318	60.65	57.72	48.87	0
FGFDEDNITVLLDR	5	4	1	A0A1D5VBU1	N-Term(iTRAQ4plex)	1797.91	0.832572	1		0.82979	2	3.70021	0.851664	2	5.20278	1.00074	1		0.981108	2	4.99821	0.950029	2	8.00017	0.779666	1		0.736378	2	9.24866	0.756956	2	15.4597	1.56923	1		1.61691	2	12.2481	1.62488	2	11.713	8.451e-06	60.65	44.67	44.65	0
GIAGGMHIGLPK	5	3	1	A0A1D5XJ56	N-Term(iTRAQ4plex); M6(Oxidation); K12(iTRAQ4plex)	1454.84	1.0935	2	12.0523	1.00571	1		0.993807	2	0.384986	0.898304	2	24.25	1.03388	1		0.914486	2	14.9532	1.32406	2	23.3971	1.17993	1		1.42051	2	25.4136	0.85415	2	7.3574	0.869898	1		0.862863	2	8.77537	0.0003073	60.64	63.77	69.29	0
HLYAQVIDDTK	4	4	1	A0A1D5Z1B7	N-Term(iTRAQ4plex); K11(iTRAQ4plex)	1590.87	1.13746	1		1.14396	3	0.174184				0.996975	1		1.08345	3	4.26943				1.13578	1		0.980763	3	5.63014				0.829846	1		0.720098	3	8.81015				1.111e-10	60.63	76.01		0
AKPAASSSPWYGPDR	23	4	1	A0A1D5SCM2	N-Term(iTRAQ4plex); K2(iTRAQ4plex)	1877.97	1.22992	8	11.083	1.31192	6	4.31066	1.20808	9	4.5082	0.917584	8	5.12503	0.908321	6	2.68353	0.931136	9	9.01912	1.23186	8	13.9886	1.21107	6	10.484	1.26968	9	11.0464	0.720515	8	13.9994	0.682739	6	6.58705	0.712175	9	13.9871	1.96e-05	60.63	67.58	75.94	0
KFETLSYLPPLSTEALLK	71	36	4	Q9FEE4;W5BMD1;Q9SAW6;A0A1D5Z4N3	N-Term(iTRAQ4plex); K1(iTRAQ4plex); K18(iTRAQ4plex)	2482.46																																					7.473e-14	60.62	63.95	62.88	1
IENKDDDYIFVYYR	22	4	2	W5AYW8;A0A1D6RNZ8	N-Term(iTRAQ4plex); K4(iTRAQ4plex)	2141.08																																					0.001079	60.61	57.93	45.46	1
IPKEENDLFDTMDDWLR	16	2	1	B2CHJ7	N-Term(iTRAQ4plex); K3(iTRAQ4plex); M12(Oxidation)	2441.18	0.880382	7	16.9008	0.834116	5	13.6715	0.812746	4	11.1441	1.35952	7	15.0911	1.40718	5	13.9282	1.48355	4	10.5215	0.644891	7	29.6046	0.661496	5	29.7428	0.659138	4	25.8358	0.816703	7	15.8785	0.805437	5	3.84659	0.801662	4	15.0438	0.0001758	60.58	45.98	45.63	1
TIEVNNTDAEGR	5	2	2	A0A1D6A916;A0A1D6S9G7	N-Term(iTRAQ4plex)	1462.73																																					0.0001215	60.49	47.08	57.92	0
TLGELPAGSVIGSASLR	3	9	2	W5GG81;A0A1D6B1Z0	N-Term(iTRAQ4plex)	1772.01																																					0.0001793	60.46	43.48		0
YSEQLVAVK	4	1	1	A0A1D5T0N9	N-Term(iTRAQ4plex); K9(iTRAQ4plex)	1324.77	1.07402	1		1.10768	1		1.07413	2	5.63154	1.2317	1		1.24517	1		1.24591	2	3.61957	0.970023	1		0.957416	1		0.987774	2	2.58812	0.632619	1		0.54566	1		0.570934	2	4.55149	0.002307	60.41	46.99	49.39	0
TSPQAILDLITVGK	8	12	2	A0A1D5WRD7;A0A1D6BCA5	N-Term(iTRAQ4plex); K14(iTRAQ4plex)	1744.05																																					6.977e-06	60.4	53.47	86.98	0
[truncated: 7,905 more rows]
