# Supplementary material for: The iTRAQ-based chloroplast proteomic analysis of Triticum aestivum L. leaves subjected to drought stress and 5-aminolevulinic acid alleviation reveals several proteins involved in the protection of photosynthesis
Source: BMC Plant Biol. 2020 Mar 4;20:96. doi: 10.1186/s12870-020-2297-6 (PMC7057492; doi:10.1186/s12870-020-2297-6)
Supplement: Supplementary file 2 — Additional file 2: Supplementary Table 2. The identified proteins in chloroplast extracted from wheat leaves under different treatments. [file 12870_2020_2297_MOESM2_ESM.xlsx]

## Sheet: Feuil1
Accession	Description		ΣCoverage	Σ# Proteins	Σ# Unique Peptides	Σ# Peptides	Σ# PSMs	A4: CK/ref	B4: CK/ref	C4: CK/ref	A4: Drought/ref	B4: Drought/ref	C4: Drought/ref	A4: ALA/ref	B4: ALA/ref	C4: ALA/ref	A4: (D+A)/ref	B4: (D+A)/ref	C4: (D+A)/ref	# AAs	MW [kDa]	calc. pI	Drought/CK	T Test P Value Drought/CK	ALA/CK	T Test P Value ALA/CK	(D+A)/Drought	T Test P Value (D+A)/Drought	Genename	Biological Process	Cell Component	Molecular Function	KEGG Pathways
P20858	ATP synthase subunit beta, chloroplastic OS=Triticum aestivum GN=atpB PE=3 SV=1 - [ATPB_WHEAT]	ATP synthase CF1 beta subunit ; Produces ATP from ADP in the presence of a proton gradient across the membrane (By similarity)	93.17	3	33	40	3585	1.15253	1.13802	1.15029	0.91369	0.910629	0.903229	1.14477	1.14441	1.1581	0.941247	0.942565	0.934486	498	53.8239	5.16064	0.7927	1.67974e-06	1.00187	0.75324	1.03327	0.00162017	atpB	GO:0009167,purine ribonucleoside monophosphate metabolic process|GO:0009165,nucleotide biosynthetic process|GO:0009163,nucleoside biosynthetic process|GO:0009161,ribonucleoside monophosphate metabolic process|GO:1901362,organic cyclic compound biosynthetic process|GO:0042451,purine nucleoside biosynthetic process|GO:0009168,purine ribonucleoside monophosphate biosynthetic process|GO:0044710,singl…	GO:0045261,proton-transporting ATP synthase complex, catalytic core F(1)|GO:0043234,protein complex|GO:0032991,macromolecular complex|GO:0016020,membrane|GO:0044464,cell part|GO:0045259,proton-transporting ATP synthase complex|GO:0005623,cell|GO:0005622,intracellular|GO:0033178,proton-transporting two-sector ATPase complex, catalytic domain|GO:0098796,membrane protein complex|GO:0044424,intracell…	GO:0035639,purine ribonucleoside triphosphate binding|GO:0005488,binding|GO:0016887,ATPase activity|GO:0043167,ion binding|GO:1901363,heterocyclic compound binding|GO:0032550,purine ribonucleoside binding|GO:0001882,nucleoside binding|GO:0043168,anion binding|GO:0042625,ATPase coupled ion transmembrane transporter activity|GO:0042626,ATPase activity, coupled to transmembrane movement of substance…	0
A0A1D5Z4N3	Ribulose bisphosphate carboxylase small chain OS=Triticum aestivum PE=3 SV=1 - [A0A1D5Z4N3_WHEAT]	ribulose bisphosphate carboxylase small chain PWS4.3, chloroplastic-like; RuBisCO catalyzes two reactions: the carboxylation of D- ribulose 1,5-bisphosphate, the primary event in carbon dioxide fixation, as well as the oxidative fragmentation of the pentose substrate. Both reactions occur simultaneously and in competition at the same active site (By similarity)	92.97	11	5	14	310	0.800642	0.818615	0.783037	1.15148	1.12135	1.13964	0.864141	0.863757	0.759554	1.28617	1.35434	1.2668	128	14.8624	6.1001	1.42051	1.53469e-05	1.03545	0.477727	1.14501	0.00412792	LOC100840557	GO:0043094,cellular metabolic compound salvage|GO:0044710,single-organism metabolic process|GO:0044249,cellular biosynthetic process|GO:0009987,cellular process|GO:0044237,cellular metabolic process|GO:0009853,photorespiration|GO:0009058,biosynthetic process|GO:0015977,carbon fixation|GO:0055114,oxidation-reduction process|GO:0008152,metabolic process|GO:0071704,organic substance metabolic proces…	GO:0005737,cytoplasm|GO:0009536,plastid|GO:0043231,intracellular membrane-bounded organelle|GO:0044464,cell part|GO:0044444,cytoplasmic part|GO:0005623,cell|GO:0005622,intracellular|GO:0043229,intracellular organelle|GO:0044424,intracellular part|GO:0043227,membrane-bounded organelle|GO:0043226,organelle|GO:0009507,chloroplast	GO:0004497,monooxygenase activity|GO:0016984,ribulose-bisphosphate carboxylase activity|GO:0016829,lyase activity|GO:0016830,carbon-carbon lyase activity|GO:0016831,carboxy-lyase activity|GO:0003824,catalytic activity|GO:0016491,oxidoreductase activity	bdi01200,Carbon metabolism|bdi01100,Metabolic pathways|bdi00710,Carbon fixation in photosynthetic organisms|bdi00630,Glyoxylate and dicarboxylate metabolism
A0A1D6CBQ8	Uncharacterized protein OS=Triticum aestivum PE=4 SV=1 - [A0A1D6CBQ8_WHEAT]	peptidyl-prolyl cis-trans isomerase CYP38, chloroplastic-like	90.79	1	2	8	90	1.09104	1.10664	1.24527	1.11511	1.10533	1.09143	0.971187	1.02895	1.06404	0.621835	0.609543	0.546963	152	16.6382	4.27197	0.961926	0.427184	0.889987	0.0871791	0.536961	2.9589e-05	LOC100828616	GO:0044267,cellular protein metabolic process|GO:0000413,protein peptidyl-prolyl isomerization|GO:0006457,protein folding|GO:0018208,peptidyl-proline modification|GO:0044260,cellular macromolecule metabolic process|GO:0044238,primary metabolic process|GO:0019538,protein metabolic process|GO:0044237,cellular metabolic process|GO:0009987,cellular process|GO:0006464,cellular protein modification pro…	GO:0005737,cytoplasm|GO:0005829,cytosol|GO:0044464,cell part|GO:0005623,cell|GO:0005622,intracellular|GO:0044444,cytoplasmic part|GO:0044424,intracellular part	GO:0003824,catalytic activity|GO:0016853,isomerase activity|GO:0003755,peptidyl-prolyl cis-trans isomerase activity|GO:0016859,cis-trans isomerase activity	bdi03040,Spliceosome
A0A1D5W1T3	Uncharacterized protein OS=Triticum aestivum PE=4 SV=1 - [A0A1D5W1T3_WHEAT]	salt stress root protein RS1-like	87.75	2	3	17	97	0.948108	0.888031	0.900368	1.04306	1.12685	1.108	0.791314	0.782148	0.823733	1.32776	1.25405	1.25061	204	21.8725	4.84326	1.19785	0.00448987	0.876006	0.00705564	1.16916	0.00664328	LOC100821622	GO:0051716,cellular response to stimulus|GO:0009987,cellular process|GO:0050896,response to stimulus	GO:0044459,plasma membrane part|GO:0016020,membrane|GO:0044464,cell part|GO:0005623,cell|GO:0046658,anchored component of plasma membrane|GO:0071944,cell periphery|GO:0005886,plasma membrane|GO:0044425,membrane part|GO:0031226,intrinsic component of plasma membrane|GO:0031224,intrinsic component of membrane|GO:0031225,anchored component of membrane	0	0
A0A1D5WR58	Uncharacterized protein OS=Triticum aestivum PE=4 SV=1 - [A0A1D5WR58_WHEAT]	salt stress root protein RS1-like	84.62	5	3	17	101	0.986436	0.922384	0.896115	0.973579	0.968332	1.00927	1.11004	0.991441	0.929295	1.04032	0.975847	1.28945	182	19.7676	5.22412	1.05214	0.176606	1.08051	0.273909	1.1201	0.287916	LOC100841422	GO:0051716,cellular response to stimulus|GO:0009987,cellular process|GO:0050896,response to stimulus	GO:0044459,plasma membrane part|GO:0016020,membrane|GO:0044464,cell part|GO:0005623,cell|GO:0046658,anchored component of plasma membrane|GO:0071944,cell periphery|GO:0005886,plasma membrane|GO:0044425,membrane part|GO:0031226,intrinsic component of plasma membrane|GO:0031224,intrinsic component of membrane|GO:0031225,anchored component of membrane	0	0
P69443	ATP synthase epsilon chain, chloroplastic OS=Triticum aestivum GN=atpE PE=3 SV=1 - [ATPE_WHEAT]	ATP synthase CF1 epsilon subunit; Produces ATP from ADP in the presence of a proton gradient across the membrane (By similarity)	83.94	4	10	10	271	1.11123	1.10056	1.08798	0.993267	0.9997	0.97295	1.1598	1.13464	1.21975	0.726775	0.686443	0.697614	137	15.2082	5.2876	0.898826	0.000447483	1.06498	0.0521105	0.711696	3.9235e-05	LOC100839796	GO:0009167,purine ribonucleoside monophosphate metabolic process|GO:0009165,nucleotide biosynthetic process|GO:0009163,nucleoside biosynthetic process|GO:0009161,ribonucleoside monophosphate metabolic process|GO:1901362,organic cyclic compound biosynthetic process|GO:0042451,purine nucleoside biosynthetic process|GO:0009168,purine ribonucleoside monophosphate biosynthetic process|GO:0044712,singl…	GO:0044464,cell part|GO:0031975,envelope|GO:0043229,intracellular organelle|GO:0043227,membrane-bounded organelle|GO:0043226,organelle|GO:0045261,proton-transporting ATP synthase complex, catalytic core F(1)|GO:0033178,proton-transporting two-sector ATPase complex, catalytic domain|GO:0031090,organelle membrane|GO:0098796,membrane protein complex|GO:0016020,membrane|GO:0044444,cytoplasmic part|GO…	GO:0036442,hydrogen-exporting ATPase activity|GO:0008270,zinc ion binding|GO:0016887,ATPase activity|GO:0042625,ATPase coupled ion transmembrane transporter activity|GO:0042626,ATPase activity, coupled to transmembrane movement of substances|GO:0016820,hydrolase activity, acting on acid anhydrides, catalyzing transmembrane movement of substances|GO:0046914,transition metal ion binding|GO:0046933,…	bdi01100,Metabolic pathways|bdi00190,Oxidative phosphorylation
A0A068CAS6	Phosphoglycerate kinase (Fragment) OS=Triticum aestivum subsp. tibeticum GN=Pgk-1 PE=3 SV=1 - [A0A068CAS6_WHEAT]	phosphoglycerate kinase, chloroplastic-like	79.87	1	4	21	259	1.04534	0.992497	0.980561	1.30081	1.26852	1.1504	0.846067	0.860725	0.843318	0.737422	0.728583	0.929842	298	31.3867	5.0083	1.23235	0.00938754	0.844856	0.00163353	0.644091	0.00527427	LOC100822858	GO:0042221,response to chemical|GO:0009185,ribonucleoside diphosphate metabolic process|GO:0010035,response to inorganic substance|GO:0010038,response to metal ion|GO:0006732,coenzyme metabolic process|GO:0009141,nucleoside triphosphate metabolic process|GO:0009144,purine nucleoside triphosphate metabolic process|GO:1901575,organic substance catabolic process|GO:0019752,carboxylic acid metabolic …	GO:0048046,apoplast|GO:0043229,intracellular organelle|GO:0071944,cell periphery|GO:0043227,membrane-bounded organelle|GO:0043226,organelle|GO:0030054,cell junction|GO:0005737,cytoplasm|GO:0009536,plastid|GO:0031090,organelle membrane|GO:0009532,plastid stroma|GO:0005773,vacuole|GO:0009570,chloroplast stroma|GO:0005634,nucleus|GO:0016020,membrane|GO:0005774,vacuolar membrane|GO:0044437,vacuolar p…	GO:0035639,purine ribonucleoside triphosphate binding|GO:0005488,binding|GO:0000166,nucleotide binding|GO:1901363,heterocyclic compound binding|GO:1901265,nucleoside phosphate binding|GO:0001882,nucleoside binding|GO:0043168,anion binding|GO:0043167,ion binding|GO:0016740,transferase activity|GO:0001883,purine nucleoside binding|GO:0032549,ribonucleoside binding|GO:0017076,purine nucleotide bindi…	bdi01230,Biosynthesis of amino acids|bdi00010,Glycolysis / Gluconeogenesis|bdi01200,Carbon metabolism|bdi01110,Biosynthesis of secondary metabolites|bdi01100,Metabolic pathways|bdi00710,Carbon fixation in photosynthetic organisms
A0A1D6RIR6	Uncharacterized protein OS=Triticum aestivum PE=3 SV=1 - [A0A1D6RIR6_WHEAT]	thylakoid lumenal 29 kDa protein, chloroplastic-like	79.7	1	3	20	502	1.1733	1.15163	1.16534	0.947511	0.928969	0.948576	1.20501	1.06314	1.1182	0.844153	0.922973	0.908449	271	29.4902	5.60498	0.809407	1.59342e-05	0.970221	0.453557	0.947088	0.117478	LOC100831503	GO:0006778,porphyrin-containing compound metabolic process|GO:0006779,porphyrin-containing compound biosynthetic process|GO:0044281,small molecule metabolic process|GO:1901362,organic cyclic compound biosynthetic process|GO:0015979,photosynthesis|GO:0071840,cellular component organization or biogenesis|GO:0044710,single-organism metabolic process|GO:0044711,single-organism biosynthetic process|GO…	GO:0055035,plastid thylakoid membrane|GO:0034357,photosynthetic membrane|GO:0031976,plastid thylakoid|GO:0031977,thylakoid lumen|GO:0043229,intracellular organelle|GO:0005622,intracellular|GO:0043227,membrane-bounded organelle|GO:0043226,organelle|GO:0009535,chloroplast thylakoid membrane|GO:0009534,chloroplast thylakoid|GO:0031984,organelle subcompartment|GO:0005634,nucleus|GO:0016020,membrane|G…	GO:0020037,heme binding|GO:0046906,tetrapyrrole binding|GO:0097159,organic cyclic compound binding|GO:0016209,antioxidant activity|GO:1901363,heterocyclic compound binding|GO:0003824,catalytic activity|GO:0005488,binding|GO:0016684,oxidoreductase activity, acting on peroxide as acceptor|GO:0004601,peroxidase activity|GO:0016491,oxidoreductase activity|GO:0004130,cytochrome-c peroxidase activity	bdi00480,Glutathione metabolism|bdi00053,Ascorbate and aldarate metabolism
Q9S8J7	Basic protein 2 (Fragment) OS=Triticum aestivum PE=1 SV=1 - [Q9S8J7_WHEAT]	0	75	1	1	2	9	1.13652	0.977106	1.11648	0.779729	0.862218	0.833497	1.44729	1.45788	1.20391	0.925326	0.968269	0.965477	28	2.88844	7.98682	0.766367	0.0106608	1.27212	0.0390482	1.15497	0.0101238	LOC100828244	GO:0033036,macromolecule localization|GO:0006869,lipid transport|GO:0006810,transport|GO:0044765,single-organism transport|GO:1902578,single-organism localization|GO:0071702,organic substance transport|GO:0051234,establishment of localization|GO:0010876,lipid localization|GO:0051179,localization|GO:0044699,single-organism process	GO:0016020,membrane	GO:0008289,lipid binding|GO:0005488,binding	0
P12782	Phosphoglycerate kinase, chloroplastic OS=Triticum aestivum PE=2 SV=1 - [PGKH_WHEAT]	phosphoglycerate kinase, chloroplastic-like	74.58	10	13	30	381	0.963223	0.947842	0.92899	1.11633	1.10633	1.11495	0.811718	0.818976	0.765017	0.933814	0.921265	0.909398	480	49.8086	7.03467	1.17519	8.9756e-05	0.843544	0.00164068	0.828281	1.57614e-05
P69415	Photosystem I iron-sulfur center OS=Triticum aestivum GN=psaC PE=3 SV=2 - [PSAC_WHEAT]	photosystem I subunit VII ; Apoprotein for the two 4Fe-4S centers FA and FB of photosystem I (PSI); essential for photochemical activity. FB is the terminal electron acceptor of PSI, donating electrons to ferredoxin. The C-terminus interacts with PsaA/B/D and helps assemble the protein into the PSI complex. Required for binding of PsaD and PsaE to PSI. PSI is a plastocyanin-ferredoxin oxidoreduct…	74.07	3	7	7	326	1.1163	1.11336	1.10364	0.917904	0.919163	0.929168	1.2161	1.19332	1.17279	0.891316	0.880095	0.850891	81	8.89313	6.91748	0.829879	3.49195e-06	1.07468	0.00316478	0.947968	0.0188011	psaC	GO:0044710,single-organism metabolic process|GO:0019684,photosynthesis, light reaction|GO:0009987,cellular process|GO:0044237,cellular metabolic process|GO:0022900,electron transport chain|GO:0044763,single-organism cellular process|GO:0044699,single-organism process|GO:0008152,metabolic process|GO:0006091,generation of precursor metabolites and energy|GO:0009773,photosynthetic electron transport…	GO:0043234,protein complex|GO:0009579,thylakoid|GO:0009522,photosystem I|GO:0009521,photosystem|GO:0034357,photosynthetic membrane|GO:0016020,membrane|GO:0044464,cell part|GO:0005623,cell|GO:0005622,intracellular|GO:0098796,membrane protein complex|GO:0044436,thylakoid part|GO:0044424,intracellular part|GO:0044425,membrane part|GO:0042651,thylakoid membrane|GO:0032991,macromolecular complex	GO:0051539,4 iron, 4 sulfur cluster binding|GO:0051536,iron-sulfur cluster binding|GO:0005488,binding|GO:0051540,metal cluster binding|GO:0009055,electron carrier activity	0
A0A1D5VJZ1	Uncharacterized protein OS=Triticum aestivum PE=4 SV=1 - [A0A1D5VJZ1_WHEAT]	salt stress root protein RS1-like	72.73	4	3	17	90	0.850379	0.994975	0.944367	0.996502	1.10409	1.04401	0.774166	0.605651	0.872835	1.54141	0.999079	1.22384	209	22.378	5.04639	1.12721	0.0876277	0.807483	0.113907	1.19708	0.267169
A0A1D5WHU7	Carbonic anhydrase OS=Triticum aestivum PE=3 SV=1 - [A0A1D5WHU7_WHEAT]	carbonic anhydrase, chloroplastic-like	71.78	25	10	12	142	1.02726	0.981256	1.00523	1.11436	1.08241	1.06436	0.939183	0.961354	0.913052	0.815703	0.820993	0.866684	202	22.2542	6.34131	1.08208	0.0139797	0.933584	0.0257627	0.767641	0.000317538	LOC100834303	GO:0015976,carbon utilization|GO:0008152,metabolic process|GO:0044699,single-organism process	0	GO:0043169,cation binding|GO:0046872,metal ion binding|GO:0046914,transition metal ion binding|GO:0016835,carbon-oxygen lyase activity|GO:0016836,hydro-lyase activity|GO:0043167,ion binding|GO:0003824,catalytic activity|GO:0008270,zinc ion binding|GO:0004089,carbonate dehydratase activity|GO:0016829,lyase activity|GO:0005488,binding	0
Q95H60	NAD(P)H-quinone oxidoreductase subunit J, chloroplastic OS=Triticum aestivum GN=ndhJ PE=3 SV=1 - [NDHJ_WHEAT]	NAD(P)H-quinone oxidoreductase subunit J, chloroplastic; NDH shuttles electrons from NAD(P)H:plastoquinone, via FMN and iron-sulfur (Fe-S) centers, to quinones in the photosynthetic chain and possibly in a chloroplast respiratory chain. The immediate electron acceptor for the enzyme in this species is believed to be plastoquinone. Couples the redox reaction to proton translocation, and thus conse…	71.7	2	2	10	60	1.02645	1.01301	0.988271	0.960017	0.969311	0.99449	0.956402	0.946859	0.931875	1.22369	1.201	1.20337	159	18.6993	6.52197	0.965681	0.0849117	0.936392	0.00840225	1.24086	4.83249e-05	ndhJ	GO:0044710,single-organism metabolic process|GO:0006810,transport|GO:0019684,photosynthesis, light reaction|GO:0009987,cellular process|GO:0044237,cellular metabolic process|GO:0051179,localization|GO:0055114,oxidation-reduction process|GO:0008152,metabolic process|GO:0006091,generation of precursor metabolites and energy|GO:0051234,establishment of localization|GO:0015979,photosynthesis|GO:00446…	GO:0055035,plastid thylakoid membrane|GO:0034357,photosynthetic membrane|GO:0031976,plastid thylakoid|GO:0043229,intracellular organelle|GO:0009579,thylakoid|GO:0043227,membrane-bounded organelle|GO:0043226,organelle|GO:0009535,chloroplast thylakoid membrane|GO:0009534,chloroplast thylakoid|GO:0031984,organelle subcompartment|GO:0016020,membrane|GO:0044436,thylakoid part|GO:0044435,plastid part|G…	GO:0005488,binding|GO:0003824,catalytic activity|GO:0008137,NADH dehydrogenase (ubiquinone) activity|GO:0016655,oxidoreductase activity, acting on NAD(P)H, quinone or similar compound as acceptor|GO:0050136,NADH dehydrogenase (quinone) activity|GO:0016651,oxidoreductase activity, acting on NAD(P)H|GO:0048037,cofactor binding|GO:0048038,quinone binding|GO:0003954,NADH dehydrogenase activity|GO:001…	bdi01100,Metabolic pathways|bdi00190,Oxidative phosphorylation
A0A1D5V1U8	Cytochrome b6-f complex iron-sulfur subunit OS=Triticum aestivum PE=3 SV=1 - [A0A1D5V1U8_WHEAT]	cytochrome b6-f complex iron-sulfur subunit, chloroplastic-like	70.95	5	11	13	432	1.12721	1.10849	1.12318	0.992051	0.985493	0.990684	1.03933	1.04648	1.01773	0.745181	0.760495	0.767837	179	19.1377	6.16357	0.883693	2.71727e-05	0.923978	0.00119015	0.765949	4.88449e-06	LOC100821378	GO:0009595,detection of biotic stimulus|GO:0008104,protein localization|GO:0019222,regulation of metabolic process|GO:0048585,negative regulation of response to stimulus|GO:0048583,regulation of response to stimulus|GO:0031348,negative regulation of defense response|GO:0009696,salicylic acid metabolic process|GO:0009697,salicylic acid biosynthetic process|GO:0007165,signal transduction|GO:0044283…	GO:0034357,photosynthetic membrane|GO:0031976,plastid thylakoid|GO:0031975,envelope|GO:0043229,intracellular organelle|GO:0071944,cell periphery|GO:0005622,intracellular|GO:0043227,membrane-bounded organelle|GO:0043226,organelle|GO:0031224,intrinsic component of membrane|GO:0009579,thylakoid|GO:0009534,chloroplast thylakoid|GO:0031984,organelle subcompartment|GO:0016021,integral component of memb…	GO:0046028,electron transporter, transferring electrons from cytochrome b6/f complex of photosystem II activity|GO:0052880,oxidoreductase activity, acting on diphenols and related substances as donors, with copper protein as acceptor|GO:0008121,ubiquinol-cytochrome-c reductase activity|GO:0005488,binding|GO:0045158,electron transporter, transferring electrons within cytochrome b6/f complex of pho…	bdi00195,Photosynthesis|bdi01100,Metabolic pathways
W5FL09	Fructose-bisphosphate aldolase OS=Triticum aestivum PE=3 SV=1 - [W5FL09_WHEAT]	fructose-bisphosphate aldolase, chloroplastic-like	69.61	1	13	20	506	1.07581	1.08286	1.06221	1.13429	1.12433	1.14181	0.981409	1.00214	0.997957	0.768405	0.714529	0.771884	385	41.5953	6.40479	1.05575	0.00162489	0.925682	0.00080658	0.663098	3.80484e-05	LOC100836194	GO:0009185,ribonucleoside diphosphate metabolic process|GO:0006732,coenzyme metabolic process|GO:0009141,nucleoside triphosphate metabolic process|GO:0009144,purine nucleoside triphosphate metabolic process|GO:0019752,carboxylic acid metabolic process|GO:0044723,single-organism carbohydrate metabolic process|GO:0034641,cellular nitrogen compound metabolic process|GO:0006807,nitrogen compound meta…	0	GO:0016829,lyase activity|GO:0016830,carbon-carbon lyase activity|GO:0016832,aldehyde-lyase activity|GO:0003824,catalytic activity|GO:0004332,fructose-bisphosphate aldolase activity	bdi01230,Biosynthesis of amino acids|bdi00010,Glycolysis / Gluconeogenesis|bdi01200,Carbon metabolism|bdi00030,Pentose phosphate pathway|bdi01110,Biosynthesis of secondary metabolites|bdi01100,Metabolic pathways|bdi00051,Fructose and mannose metabolism|bdi00710,Carbon fixation in photosynthetic organisms
A0A1D6BF30	Uncharacterized protein OS=Triticum aestivum PE=4 SV=1 - [A0A1D6BF30_WHEAT]	ferredoxin--NADP reductase, leaf isozyme, chloroplastic-like	69.53	2	4	26	566	1.39038	1.42633	1.32969	0.883915	0.849709	0.888035	1.14267	1.10948	1.14561	0.597483	0.610375	0.615094	361	39.9971	6.91748	0.632274	7.80119e-05	0.819447	0.00121313	0.695343	3.60826e-05	LOC100824314	GO:0008152,metabolic process|GO:0044710,single-organism metabolic process|GO:0044699,single-organism process|GO:0055114,oxidation-reduction process	0	GO:0003824,catalytic activity|GO:0016491,oxidoreductase activity	bdi00195,Photosynthesis|bdi01100,Metabolic pathways
A0A1D6AEP1	Uncharacterized protein OS=Triticum aestivum PE=4 SV=1 - [A0A1D6AEP1_WHEAT]	ferredoxin--NADP reductase, leaf isozyme, chloroplastic-like	69.15	3	3	25	545	1.32608	1.31951	1.27472	0.901383	0.906992	0.948813	1.02716	0.997953	1.05542	0.842491	0.787021	0.794069	363	40.2072	6.58057	0.70331	6.09703e-05	0.785788	0.000268013	0.879004	0.00839905
A0A078BQY4	RUBISCO activase alpha (Fragment) OS=Triticum aestivum GN=rca2_alpha PE=4 SV=1 - [A0A078BQY4_WHEAT]	ribulose bisphosphate carboxylase/oxygenase activase A, chloroplastic-like	68.32	32	2	24	632	0.909486	1.0587	1.1386	1.08455	1.08786	1.0845	0.966617	0.853303	0.850821	1.11975	1.00491	0.913299	404	44.5541	5.88428	1.04833	0.497509	0.859648	0.133018	0.932772	0.288853	LOC100836073	GO:0050790,regulation of catalytic activity|GO:0044093,positive regulation of molecular function|GO:0065007,biological regulation|GO:0065009,regulation of molecular function|GO:0043085,positive regulation of catalytic activity	GO:0009579,thylakoid|GO:0005737,cytoplasm|GO:0009536,plastid|GO:0043231,intracellular membrane-bounded organelle|GO:0009532,plastid stroma|GO:0009570,chloroplast stroma|GO:0044464,cell part|GO:0044444,cytoplasmic part|GO:0005623,cell|GO:0005622,intracellular|GO:0044446,intracellular organelle part|GO:0043229,intracellular organelle|GO:0044435,plastid part|GO:0044434,chloroplast part|GO:0044424,in…	GO:0043168,anion binding|GO:0005488,binding|GO:0030554,adenyl nucleotide binding|GO:0035639,purine ribonucleoside triphosphate binding|GO:0097367,carbohydrate derivative binding|GO:1901363,heterocyclic compound binding|GO:1901265,nucleoside phosphate binding|GO:0000166,nucleotide binding|GO:0036094,small molecule binding|GO:0032553,ribonucleotide binding|GO:0032559,adenyl ribonucleotide binding|G…	0
A0A1D5SBH0	Histone H2B OS=Triticum aestivum PE=3 SV=1 - [A0A1D5SBH0_WHEAT]	histone H2B.2-like; Core component of nucleosome. Nucleosomes wrap and compact DNA into chromatin, limiting DNA accessibility to the cellular machineries which require DNA as a template. Histones thereby play a central role in transcription regulation, DNA repair, DNA replication and chromosomal stability. DNA accessibility is regulated via a complex set of post-translational modifications of his…	66.67	3	1	7	730	1.14435	1.14386	1.1652	0.784191	0.795211	0.786148	1.7239	1.84709	1.81989	0.541527	0.525453	0.581885	102	10.8989	9.99365	0.684989	1.28629e-06	1.56103	7.04518e-05	0.697032	0.000153163	LOC100837970	0	GO:0044815,DNA packaging complex|GO:0043229,intracellular organelle|GO:0043228,non-membrane-bounded organelle|GO:0000785,chromatin|GO:0000786,nucleosome|GO:0043227,membrane-bounded organelle|GO:0043226,organelle|GO:0005634,nucleus|GO:0005694,chromosome|GO:0043234,protein complex|GO:0032991,macromolecular complex|GO:0043231,intracellular membrane-bounded organelle|GO:0043232,intracellular non-memb…	GO:0003676,nucleic acid binding|GO:0097159,organic cyclic compound binding|GO:0005488,binding|GO:0005515,protein binding|GO:0003677,DNA binding|GO:0046983,protein dimerization activity|GO:0046982,protein heterodimerization activity|GO:1901363,heterocyclic compound binding	0
Q43202	Histone H3 (Fragment) OS=Triticum aestivum PE=3 SV=1 - [Q43202_WHEAT]	annotation not available	66.14	19	3	9	134	0.90463	0.946401	0.923807	0.797164	0.73854	1.00118	1.46865	1.43297	1.46666	0.59367	0.590053	0.490466	127	14.3189	10.7261	0.914246	0.380287	1.57425	5.86048e-06	0.659939	0.0292367	LOC100837337	GO:0019320,hexose catabolic process|GO:0008104,protein localization|GO:0046365,monosaccharide catabolic process|GO:0051641,cellular localization|GO:0044699,single-organism process|GO:0044712,single-organism catabolic process|GO:0044710,single-organism metabolic process|GO:0070727,cellular macromolecule localization|GO:0006886,intracellular protein transport|GO:0071704,organic substance metabolic …	GO:0044815,DNA packaging complex|GO:0043229,intracellular organelle|GO:0043228,non-membrane-bounded organelle|GO:0000785,chromatin|GO:0000786,nucleosome|GO:0043227,membrane-bounded organelle|GO:0043226,organelle|GO:0005634,nucleus|GO:0005694,chromosome|GO:0043234,protein complex|GO:0032991,macromolecular complex|GO:0043231,intracellular membrane-bounded organelle|GO:0043232,intracellular non-memb…	GO:0003676,nucleic acid binding|GO:0097159,organic cyclic compound binding|GO:0005488,binding|GO:0005515,protein binding|GO:0003677,DNA binding|GO:0046983,protein dimerization activity|GO:0046982,protein heterodimerization activity|GO:1901363,heterocyclic compound binding|GO:0003682,chromatin binding|GO:0031491,nucleosome binding|GO:0031490,chromatin DNA binding|GO:0031492,nucleosomal DNA binding…	0
A0A1D6RG70	Uncharacterized protein OS=Triticum aestivum PE=4 SV=1 - [A0A1D6RG70_WHEAT]	Photosystem II CP43 chlorophyll apoprotein; One of the components of the core antenna complex of photosystem II. It binds chlorophyll and helps catalyze the primary light-induced photochemical processes of photosystem II (By similarity)	64.96	3	1	9	494	1.00006	1.01221	0.94662	1.06907	0.987714	1.14435	1.07183	1.1095	1.07896	0.998943	0.913427	0.880966	137	15.4126	8.60205	1.08187	0.178263	1.10186	0.0123895	0.872607	0.0766421	psbC	GO:0006091,generation of precursor metabolites and energy|GO:0015979,photosynthesis|GO:0044699,single-organism process|GO:0044267,cellular protein metabolic process|GO:0044710,single-organism metabolic process|GO:0044260,cellular macromolecule metabolic process|GO:0019684,photosynthesis, light reaction|GO:0009772,photosynthetic electron transport in photosystem II|GO:0071704,organic substance met…	GO:0055035,plastid thylakoid membrane|GO:0034357,photosynthetic membrane|GO:0031976,plastid thylakoid|GO:0043229,intracellular organelle|GO:0005622,intracellular|GO:0043227,membrane-bounded organelle|GO:0043226,organelle|GO:0031224,intrinsic component of membrane|GO:0009535,chloroplast thylakoid membrane|GO:0009534,chloroplast thylakoid|GO:0031984,organelle subcompartment|GO:0016021,integral comp…	GO:0043169,cation binding|GO:0016168,chlorophyll binding|GO:0046906,tetrapyrrole binding|GO:0097159,organic cyclic compound binding|GO:0043167,ion binding|GO:0005488,binding|GO:0045156,electron transporter, transferring electrons within the cyclic electron transport pathway of photosynthesis activity|GO:0046872,metal ion binding|GO:1901363,heterocyclic compound binding|GO:0009055,electron carrier…	bdi00195,Photosynthesis|bdi01100,Metabolic pathways
S4Z0G4	Ribosomal protein L32 OS=Triticum aestivum GN=rpl32 PE=4 SV=1 - [S4Z0G4_WHEAT]	0	64.81	2	3	3	11	1.0719	1.0199	1.11368	0.974396	0.906957	0.949442	1.47735	1.39016	1.30262	0.783089	0.882007	0.83841	54	6.34839	10.6675	0.883113	0.0203593	1.30094	0.00494553	0.884382	0.0348304	tr|S4Z0G4|S4Z0G4_WHEAT Ribosomal protein L32 OS=Triticum aestivum GN=rpl32 PE=4 SV=1	0	0	0	0
B2B9U2	Uncharacterized protein OS=Triticum aestivum PE=2 SV=1 - [B2B9U2_WHEAT]	V-type proton ATPase subunit G-like	64.55	2	1	5	15		0.86325			0.913412			1.01239			1.44647		110	12.3814	8.49951	1.05811	#DIV/0!	1.17277	#DIV/0!	1.58359	#DIV/0!	LOC100844839	GO:0006818,hydrogen transport|GO:0015992,proton transport|GO:0006812,cation transport|GO:0006811,ion transport|GO:0009987,cellular process|GO:0015672,monovalent inorganic cation transport|GO:0044765,single-organism transport|GO:0044763,single-organism cellular process|GO:0044699,single-organism process|GO:0006810,transport|GO:0051179,localization|GO:0051234,establishment of localization|GO:005508…	GO:0043229,intracellular organelle|GO:0043227,membrane-bounded organelle|GO:0043226,organelle|GO:0005737,cytoplasm|GO:0031090,organelle membrane|GO:0005773,vacuole|GO:0098805,whole membrane|GO:0016020,membrane|GO:0005774,vacuolar membrane|GO:0044437,vacuolar part|GO:0016471,vacuolar proton-transporting V-type ATPase complex|GO:0098588,bounding membrane of organelle|GO:0043234,protein complex|GO:0…	GO:0016787,hydrolase activity|GO:0016820,hydrolase activity, acting on acid anhydrides, catalyzing transmembrane movement of substances|GO:0005215,transporter activity|GO:0016817,hydrolase activity, acting on acid anhydrides|GO:0003824,catalytic activity|GO:0022857,transmembrane transporter activity|GO:0022804,active transmembrane transporter activity	bdi04145,Phagosome|bdi01100,Metabolic pathways|bdi00190,Oxidative phosphorylation
W5BX27	Uncharacterized protein OS=Triticum aestivum PE=4 SV=1 - [W5BX27_WHEAT]	V-type proton ATPase subunit G-like	64.55	1	1	5	15			1.00727			1.02194			1.15617			0.921232	110	12.3684	8.49951	1.01457	#DIV/0!	1.14782	#DIV/0!	0.901453	#DIV/0!
A0A1D6DFN1	Phosphoribulokinase OS=Triticum aestivum PE=3 SV=1 - [A0A1D6DFN1_WHEAT]	K00855 phosphoribulokinase [EC:2.7.1.19]	64.55	5	16	16	163	0.965632	0.945686	0.954775	1.18068	1.21202	1.19744	0.857139	0.856688	0.888368	0.828859	0.777699	0.810366	330	37.1099	5.18604	1.25262	2.31763e-05	0.907924	0.00182373	0.673212	2.36546e-05	LOC100837995	GO:0009595,detection of biotic stimulus|GO:0008104,protein localization|GO:0019220,regulation of phosphate metabolic process|GO:0080090,regulation of primary metabolic process|GO:0019222,regulation of metabolic process|GO:0006470,protein dephosphorylation|GO:0048585,negative regulation of response to stimulus|GO:0048583,regulation of response to stimulus|GO:0031348,negative regulation of defense …	GO:0055035,plastid thylakoid membrane|GO:0034357,photosynthetic membrane|GO:0031976,plastid thylakoid|GO:0031975,envelope|GO:0048046,apoplast|GO:0043229,intracellular organelle|GO:0005622,intracellular|GO:0043227,membrane-bounded organelle|GO:0043226,organelle|GO:0009535,chloroplast thylakoid membrane|GO:0009534,chloroplast thylakoid|GO:0031984,organelle subcompartment|GO:0009532,plastid stroma|G…	GO:0035639,purine ribonucleoside triphosphate binding|GO:0005488,binding|GO:0043167,ion binding|GO:1901363,heterocyclic compound binding|GO:1901265,nucleoside phosphate binding|GO:0001882,nucleoside binding|GO:0043168,anion binding|GO:0000166,nucleotide binding|GO:0016740,transferase activity|GO:0001883,purine nucleoside binding|GO:0032549,ribonucleoside binding|GO:0017076,purine nucleotide bindi…	bdi01200,Carbon metabolism|bdi01100,Metabolic pathways|bdi00710,Carbon fixation in photosynthetic organisms
A0A1D5TVV3	Uncharacterized protein OS=Triticum aestivum PE=4 SV=1 - [A0A1D5TVV3_WHEAT]	oxygen-evolving enhancer protein 1, chloroplastic-like	64.52	3	10	21	1536	1.15833	1.14112	1.13608	0.979107	0.966329	0.976559	1.04301	1.0206	1.00883	0.747797	0.77006	0.73783	310	32.3963	5.61768	0.850521	2.53028e-05	0.894313	0.000556982	0.771968	2.7316e-05	LOC100827507	GO:0043467,regulation of generation of precursor metabolites and energy|GO:0019222,regulation of metabolic process|GO:0042549,photosystem II stabilization|GO:0019684,photosynthesis, light reaction|GO:0009987,cellular process|GO:0031323,regulation of cellular metabolic process|GO:0042548,regulation of photosynthesis, light reaction|GO:0044237,cellular metabolic process|GO:0050794,regulation of cel…	GO:0034357,photosynthetic membrane|GO:0019898,extrinsic component of membrane|GO:0009654,photosystem II oxygen evolving complex|GO:0031224,intrinsic component of membrane|GO:0009579,thylakoid|GO:0016021,integral component of membrane|GO:0016020,membrane|GO:0044436,thylakoid part|GO:1902494,catalytic complex|GO:1990204,oxidoreductase complex|GO:0042651,thylakoid membrane|GO:0043234,protein complex…	GO:0043169,cation binding|GO:0043167,ion binding|GO:0005488,binding|GO:0046872,metal ion binding|GO:0005509,calcium ion binding	bdi00195,Photosynthesis|bdi01100,Metabolic pathways
P12112	ATP synthase subunit alpha, chloroplastic OS=Triticum aestivum GN=atpA PE=3 SV=2 - [ATPA_WHEAT]	ATP synthase CF1 alpha subunit	63.89	3	23	30	2062	1.0876	1.08571	1.08801	0.989214	0.986659	0.978874	1.09604	1.09112	1.09486	0.850302	0.821223	0.838418	504	55.2612	6.48096	0.905996	5.65591e-06	1.00634	0.0137461	0.849461	7.9331e-05	LOC100844274	GO:1902600,hydrogen ion transmembrane transport|GO:0009141,nucleoside triphosphate metabolic process|GO:0009144,purine nucleoside triphosphate metabolic process|GO:0009167,purine ribonucleoside monophosphate metabolic process|GO:0034641,cellular nitrogen compound metabolic process|GO:0006807,nitrogen compound metabolic process|GO:0044281,small molecule metabolic process|GO:0009161,ribonucleoside …	GO:0043234,protein complex|GO:0032991,macromolecular complex|GO:0098796,membrane protein complex|GO:0016020,membrane|GO:0033178,proton-transporting two-sector ATPase complex, catalytic domain|GO:0033180,proton-transporting V-type ATPase, V1 domain|GO:0044425,membrane part|GO:0016469,proton-transporting two-sector ATPase complex|GO:0033176,proton-transporting V-type ATPase complex	GO:0035639,purine ribonucleoside triphosphate binding|GO:0005488,binding|GO:0043167,ion binding|GO:1901363,heterocyclic compound binding|GO:1901265,nucleoside phosphate binding|GO:0001882,nucleoside binding|GO:0043168,anion binding|GO:0016820,hydrolase activity, acting on acid anhydrides, catalyzing transmembrane movement of substances|GO:0000166,nucleotide binding|GO:0001883,purine nucleoside bi…	bdi04145,Phagosome|bdi01100,Metabolic pathways|bdi00190,Oxidative phosphorylation
A0A1D6AZ07	Uncharacterized protein OS=Triticum aestivum PE=4 SV=1 - [A0A1D6AZ07_WHEAT]	annotation not available	63.76	139	1	7	45	0.857512			1.34323			0.897346			0.785202			229	25.7558	8.25049	1.56643	#DIV/0!	1.04645	#DIV/0!	0.584561	#DIV/0!	LOC100835540	0	GO:0005737,cytoplasm|GO:0044464,cell part|GO:0005623,cell|GO:0005622,intracellular|GO:0044424,intracellular part	0	0
A0A1D5ZNY3	Uncharacterized protein OS=Triticum aestivum PE=4 SV=1 - [A0A1D5ZNY3_WHEAT]	mitochondrial outer membrane porin-like	63.64	3	1	13	55	0.933524	0.927159	0.90376	0.936375	1.02676	0.995044	1.18679	1.00969	1.02749	1.16514	1.1476	1.13507	275	28.9421	8.70459	1.07008	0.0822021	1.16623	0.0548787	1.16552	0.00424495	LOC100833321	GO:0051049,regulation of transport|GO:0006820,anion transport|GO:0034765,regulation of ion transmembrane transport|GO:0044070,regulation of anion transport|GO:1903959,regulation of anion transmembrane transport|GO:0050789,regulation of biological process|GO:0044699,single-organism process|GO:0051234,establishment of localization|GO:0051179,localization|GO:0065007,biological regulation|GO:0034762,…	GO:0031975,envelope|GO:0043229,intracellular organelle|GO:0043227,membrane-bounded organelle|GO:0043226,organelle|GO:0005737,cytoplasm|GO:0031090,organelle membrane|GO:0098805,whole membrane|GO:0016020,membrane|GO:0005740,mitochondrial envelope|GO:0005739,mitochondrion|GO:0031968,organelle outer membrane|GO:0098588,bounding membrane of organelle|GO:0031967,organelle envelope|GO:0031966,mitochondr…	GO:0022891,substrate-specific transmembrane transporter activity|GO:0005244,voltage-gated ion channel activity|GO:0005215,transporter activity|GO:0008509,anion transmembrane transporter activity|GO:0008308,voltage-gated anion channel activity|GO:0015075,ion transmembrane transporter activity|GO:0022832,voltage-gated channel activity|GO:0022857,transmembrane transporter activity|GO:0022892,substra…	0
A0A1D5YR80	Uncharacterized protein OS=Triticum aestivum PE=4 SV=1 - [A0A1D5YR80_WHEAT]	mitochondrial outer membrane porin-like	63.64	5	1	13	61	0.931386	0.998445	1.01738	1.11229	1.08063	1.05102	1.0915	1.04871	1.08967	0.955996	0.831786	0.830791	275	28.9311	8.44092	1.10068	0.0349109	1.09591	0.0334049	0.807218	0.00992433
Q9FEE4	Ribulose bisphosphate carboxylase small chain OS=Triticum aestivum GN=rbcS PE=3 SV=1 - [Q9FEE4_WHEAT]	ribulose bisphosphate carboxylase small chain PWS4.3, chloroplastic-like; RuBisCO catalyzes two reactions: the carboxylation of D- ribulose 1,5-bisphosphate, the primary event in carbon dioxide fixation, as well as the oxidative fragmentation of the pentose substrate. Both reactions occur simultaneously and in competition at the same active site (By similarity)	63.22	4	1	13	235			0.824768			0.932244			0.983009			1.47603	174	19.4208	8.76318	1.13031	#DIV/0!	1.19186	#DIV/0!	1.5833	#DIV/0!	LOC100829841	GO:0043094,cellular metabolic compound salvage|GO:0044710,single-organism metabolic process|GO:0044249,cellular biosynthetic process|GO:0009987,cellular process|GO:0044237,cellular metabolic process|GO:0009853,photorespiration|GO:0009058,biosynthetic process|GO:0015977,carbon fixation|GO:0055114,oxidation-reduction process|GO:0008152,metabolic process|GO:0071704,organic substance metabolic proces…	GO:0005737,cytoplasm|GO:0009536,plastid|GO:0043231,intracellular membrane-bounded organelle|GO:0044464,cell part|GO:0044444,cytoplasmic part|GO:0005623,cell|GO:0005622,intracellular|GO:0043229,intracellular organelle|GO:0044424,intracellular part|GO:0043227,membrane-bounded organelle|GO:0043226,organelle|GO:0009507,chloroplast	GO:0004497,monooxygenase activity|GO:0016984,ribulose-bisphosphate carboxylase activity|GO:0016829,lyase activity|GO:0016830,carbon-carbon lyase activity|GO:0016831,carboxy-lyase activity|GO:0003824,catalytic activity|GO:0016491,oxidoreductase activity	bdi01200,Carbon metabolism|bdi01100,Metabolic pathways|bdi00710,Carbon fixation in photosynthetic organisms|bdi00630,Glyoxylate and dicarboxylate metabolism
A0A077RXA1	Uncharacterized protein OS=Triticum aestivum GN=TRAES_3BF021600150CFD_c1 PE=4 SV=1 - [A0A077RXA1_WHEAT]	NAD(P)H-quinone oxidoreductase subunit N-like	62.98	3	2	12	139	1.15234	1.15425	1.16922	0.950652	0.947755	0.995662	1.03292	1.0825	1.08249	0.940713	0.761144	0.826011	208	23.0019	8.39697	0.832631	0.000292988	0.920047	0.00594636	0.873465	0.0896214	LOC100823243	GO:0019222,regulation of metabolic process|GO:0009451,RNA modification|GO:0044281,small molecule metabolic process|GO:0015979,photosynthesis|GO:0071840,cellular component organization or biogenesis|GO:0044710,single-organism metabolic process|GO:0044711,single-organism biosynthetic process|GO:0042440,pigment metabolic process|GO:0043207,response to external biotic stimulus|GO:0010257,NADH dehydro…	GO:0055035,plastid thylakoid membrane|GO:0034357,photosynthetic membrane|GO:0031976,plastid thylakoid|GO:0031975,envelope|GO:0043229,intracellular organelle|GO:0009579,thylakoid|GO:0043227,membrane-bounded organelle|GO:0043226,organelle|GO:0009535,chloroplast thylakoid membrane|GO:0009534,chloroplast thylakoid|GO:0031984,organelle subcompartment|GO:0016020,membrane|GO:0044436,thylakoid part|GO:00…	GO:0016655,oxidoreductase activity, acting on NAD(P)H, quinone or similar compound as acceptor|GO:0003824,catalytic activity|GO:0016651,oxidoreductase activity, acting on NAD(P)H|GO:0016491,oxidoreductase activity	0
A0A1D6DMG9	Uncharacterized protein OS=Triticum aestivum PE=3 SV=1 - [A0A1D6DMG9_WHEAT]	50S ribosomal protein L10, chloroplastic-like	62.77	1	1	10	30	1.20953	1.14645	1.13989	0.914425	0.968603	0.930594	1.17949	1.17453	1.22325	0.845619	0.806763	0.844839	188	20.9	8.41162	0.804843	0.00115061	1.02329	0.372802	0.887547	0.00682804	LOC100840045	GO:0022613,ribonucleoprotein complex biogenesis|GO:0044085,cellular component biogenesis|GO:0042254,ribosome biogenesis|GO:0071840,cellular component organization or biogenesis|GO:0044249,cellular biosynthetic process|GO:0034641,cellular nitrogen compound metabolic process|GO:0006807,nitrogen compound metabolic process|GO:0034645,cellular macromolecule biosynthetic process|GO:1901576,organic subs…	GO:0005737,cytoplasm|GO:0032991,macromolecular complex|GO:0005840,ribosome|GO:0043232,intracellular non-membrane-bounded organelle|GO:0044464,cell part|GO:0044444,cytoplasmic part|GO:0005623,cell|GO:0030529,intracellular ribonucleoprotein complex|GO:0043229,intracellular organelle|GO:0043228,non-membrane-bounded organelle|GO:0044424,intracellular part|GO:0005622,intracellular|GO:0043226,organelle…	GO:0003735,structural constituent of ribosome|GO:0005198,structural molecule activity	bdi03010,Ribosome
A0A1D5VAU9	Uncharacterized protein OS=Triticum aestivum PE=4 SV=1 - [A0A1D5VAU9_WHEAT]	ribulose bisphosphate carboxylase large chain-like	62.71	4	2	5	59	1.01453	0.984996	1.05449	0.962108	1.04065	0.938202	1.22392	1.20174	1.21892	0.993665	0.920558	0.864612	118	13.3699	9.24658	0.962978	0.365039	1.19337	0.000752179	0.944875	0.327727	rbcL	GO:0044249,cellular biosynthetic process|GO:0015977,carbon fixation|GO:0015979,photosynthesis|GO:0044699,single-organism process|GO:1901576,organic substance biosynthetic process|GO:0044710,single-organism metabolic process|GO:0044711,single-organism biosynthetic process|GO:0019685,photosynthesis, dark reaction|GO:0071704,organic substance metabolic process|GO:0019253,reductive pentose-phosphate …	GO:0005737,cytoplasm|GO:0009536,plastid|GO:0043231,intracellular membrane-bounded organelle|GO:0044464,cell part|GO:0044444,cytoplasmic part|GO:0005623,cell|GO:0005622,intracellular|GO:0043229,intracellular organelle|GO:0044424,intracellular part|GO:0043227,membrane-bounded organelle|GO:0043226,organelle|GO:0009507,chloroplast	GO:0043169,cation binding|GO:0004497,monooxygenase activity|GO:0016984,ribulose-bisphosphate carboxylase activity|GO:0016829,lyase activity|GO:0000287,magnesium ion binding|GO:0016830,carbon-carbon lyase activity|GO:0016831,carboxy-lyase activity|GO:0043167,ion binding|GO:0003824,catalytic activity|GO:0005488,binding|GO:0046872,metal ion binding|GO:0016491,oxidoreductase activity	bdi01200,Carbon metabolism|bdi01100,Metabolic pathways|bdi00710,Carbon fixation in photosynthetic organisms|bdi00630,Glyoxylate and dicarboxylate metabolism
A0A1D6BXL7	Ferredoxin--NADP reductase OS=Triticum aestivum PE=3 SV=1 - [A0A1D6BXL7_WHEAT]	ferredoxin--NADP reductase, leaf isozyme, chloroplastic-like	62.33	3	6	23	509	1.19862	1.17918	1.18955	0.943568	0.949154	0.942121	1.04125	1.01479	1.03068	0.859692	0.841995	0.877385	361	39.8171	8.26514	0.794664	2.19378e-06	0.865271	7.31382e-05	0.909776	0.00122354	LOC100844703	GO:0008152,metabolic process|GO:0044710,single-organism metabolic process|GO:0044699,single-organism process|GO:0055114,oxidation-reduction process	0	GO:0003824,catalytic activity|GO:0016491,oxidoreductase activity|GO:0016731,oxidoreductase activity, acting on iron-sulfur proteins as donors, NAD or NADP as acceptor|GO:0016730,oxidoreductase activity, acting on iron-sulfur proteins as donors|GO:0004324,ferredoxin-NADP+ reductase activity	bdi00195,Photosynthesis|bdi01100,Metabolic pathways
A0A1D5WFC2	Uncharacterized protein OS=Triticum aestivum PE=4 SV=1 - [A0A1D5WFC2_WHEAT]	NAD(P)H-quinone oxidoreductase subunit N-like	62.26	1	2	12	139	1.19558	1.08319	1.20491	0.899955	0.997727	0.970205	1.11715	1.07603	0.97702	0.938018	0.939092	0.975514	212	23.2992	8.96826	0.823234	0.0135837	0.910016	0.141173	0.994678	0.87993
A0A1D5ZWW3	Uncharacterized protein OS=Triticum aestivum PE=4 SV=1 - [A0A1D5ZWW3_WHEAT]	Uncharacterized protein	62.23	5	8	8	50	1.20013	1.23597	1.20218	0.962834	1.03284	0.946311	1.25152	0.969334	1.15153	0.687572	0.557215	0.7254	188	21.4361	5.31299	0.808621	0.00131385	0.926921	0.347926	0.66968	0.00486388	BRADI4G35810	GO:0006739,NADP metabolic process|GO:0009893,positive regulation of metabolic process|GO:0019222,regulation of metabolic process|GO:0006732,coenzyme metabolic process|GO:0005984,disaccharide metabolic process|GO:0009311,oligosaccharide metabolic process|GO:0006807,nitrogen compound metabolic process|GO:0044249,cellular biosynthetic process|GO:0034641,cellular nitrogen compound metabolic process|G…	GO:0055035,plastid thylakoid membrane|GO:0034357,photosynthetic membrane|GO:0031976,plastid thylakoid|GO:0031975,envelope|GO:0043229,intracellular organelle|GO:0005622,intracellular|GO:0043227,membrane-bounded organelle|GO:0043226,organelle|GO:0009535,chloroplast thylakoid membrane|GO:0009534,chloroplast thylakoid|GO:0031984,organelle subcompartment|GO:0016020,membrane|GO:0044436,thylakoid part|G…	0	0
A0A1D6B042	Uncharacterized protein OS=Triticum aestivum PE=4 SV=1 - [A0A1D6B042_WHEAT]	peroxiredoxin-2E-2, chloroplastic-like	61.95	5	9	9	30	0.910494	0.932413	0.871096	1.26484	1.23419	1.27397	0.804399	0.77008	0.779628	1.00094	1.02516	1.10867	226	23.2452	7.94287	1.3902	8.20454e-05	0.867393	0.00436815	0.830843	0.0036162	LOC100844889	GO:0008152,metabolic process|GO:0044710,single-organism metabolic process|GO:0044699,single-organism process|GO:0055114,oxidation-reduction process|GO:0019725,cellular homeostasis|GO:0009987,cellular process|GO:0050794,regulation of cellular process|GO:0042592,homeostatic process|GO:0065007,biological regulation|GO:0044763,single-organism cellular process|GO:0045454,cell redox homeostasis|GO:0065…	GO:0005623,cell	GO:0003824,catalytic activity|GO:0016491,oxidoreductase activity	0
A0A077S298	Uncharacterized protein OS=Triticum aestivum GN=TRAES_3BF028000060CFD_c1 PE=3 SV=1 - [A0A077S298_WHEAT]	50S ribosomal protein L12-2, chloroplastic-like	61.93	5	9	12	120	1.10108	1.1138	1.10373	1.01952	1.01248	0.994866	0.992487	1.02066	0.993456	1.00113	0.864369	0.866207	176	18.1418	5.68115	0.912088	0.00030256	0.905981	0.000484955	0.902488	0.0985686	LOC100846704	GO:0044249,cellular biosynthetic process|GO:0034641,cellular nitrogen compound metabolic process|GO:0006807,nitrogen compound metabolic process|GO:0034645,cellular macromolecule biosynthetic process|GO:1901576,organic substance biosynthetic process|GO:0044267,cellular protein metabolic process|GO:0044260,cellular macromolecule metabolic process|GO:0043043,peptide biosynthetic process|GO:0071704,o…	GO:0005737,cytoplasm|GO:0032991,macromolecular complex|GO:0005840,ribosome|GO:0043232,intracellular non-membrane-bounded organelle|GO:0044464,cell part|GO:0044444,cytoplasmic part|GO:0005623,cell|GO:0030529,intracellular ribonucleoprotein complex|GO:0043229,intracellular organelle|GO:0043228,non-membrane-bounded organelle|GO:0044424,intracellular part|GO:0005622,intracellular|GO:0043226,organelle…	GO:0003735,structural constituent of ribosome|GO:0005198,structural molecule activity	bdi03010,Ribosome
D8L9K7	Histone H3 OS=Triticum aestivum GN=TAA_ctg0464b.00020.1 PE=3 SV=1 - [D8L9K7_WHEAT]	annotation not available	61.76	15	1	9	217	1.65665	1.33729	1.3113	0.317361	0.378271	0.638915	2.10237	2.37239	1.77448	0.490624	0.525349	0.644399	136	15.2905	11.2974	0.309982	0.00262855	1.45154	0.0343855	1.24415	0.375658	LOC100834710	GO:0034728,nucleosome organization|GO:0071824,protein-DNA complex subunit organization|GO:0006996,organelle organization|GO:0022607,cellular component assembly|GO:0051276,chromosome organization|GO:0006325,chromatin organization|GO:0006334,nucleosome assembly|GO:0065004,protein-DNA complex assembly|GO:0006333,chromatin assembly or disassembly|GO:0006323,DNA packaging|GO:0065003,macromolecular com…	GO:0044815,DNA packaging complex|GO:0043229,intracellular organelle|GO:0043228,non-membrane-bounded organelle|GO:0000785,chromatin|GO:0000786,nucleosome|GO:0043227,membrane-bounded organelle|GO:0043226,organelle|GO:0005634,nucleus|GO:0005694,chromosome|GO:0043234,protein complex|GO:0032991,macromolecular complex|GO:0043231,intracellular membrane-bounded organelle|GO:0043232,intracellular non-memb…	GO:0003676,nucleic acid binding|GO:0097159,organic cyclic compound binding|GO:0005488,binding|GO:0005515,protein binding|GO:0003677,DNA binding|GO:0046983,protein dimerization activity|GO:0046982,protein heterodimerization activity|GO:1901363,heterocyclic compound binding|GO:0003682,chromatin binding|GO:0031491,nucleosome binding|GO:0031490,chromatin DNA binding|GO:0031492,nucleosomal DNA binding…	0
A0A1D6CGH8	Histone H3 OS=Triticum aestivum PE=3 SV=1 - [A0A1D6CGH8_WHEAT]	annotation not available	61.76	13	1	9	208	1.11968			1.01975			1.41978			0.46147			136	15.2925	11.2974	0.910752	#DIV/0!	1.26802	#DIV/0!	0.452531	#DIV/0!
A0A1D5T746	Uncharacterized protein OS=Triticum aestivum PE=3 SV=1 - [A0A1D5T746_WHEAT]	annotation not available	61.76	26	1	9	221	1.57376	1.77807	1.71839	0.286397	0.262218	0.34349	2.35473	2.17805	2.21467	0.404682	0.291778	0.23255	136	15.3025	11.2974	0.17595	2.85154e-05	1.3308	0.00232143	1.04137	0.836725
A0A1D5RUZ4	Histone H3 OS=Triticum aestivum PE=3 SV=1 - [A0A1D5RUZ4_WHEAT]	annotation not available	61.76	13	1	9	207													136	15.2755	11.1362	#DIV/0!	#DIV/0!	#DIV/0!	#DIV/0!	#DIV/0!	#DIV/0!
A0A077RQZ5	Uncharacterized protein OS=Triticum aestivum GN=TRAES_3BF007300050CFD_c1 PE=3 SV=1 - [A0A077RQZ5_WHEAT]	NAD(P)H-quinone oxidoreductase subunit J, chloroplastic; NDH shuttles electrons from NAD(P)H:plastoquinone, via FMN and iron-sulfur (Fe-S) centers, to quinones in the photosynthetic chain and possibly in a chloroplast respiratory chain. The immediate electron acceptor for the enzyme in this species is believed to be plastoquinone. Couples the redox reaction to proton translocation, and thus conse…	61.73	2	1	9	37	1.08272			0.972088			1.42251			0.681367			162	18.9875	7.10791	0.897823	#DIV/0!	1.31383	#DIV/0!	0.700932	#DIV/0!
A0A1D6CAZ2	Uncharacterized protein OS=Triticum aestivum PE=4 SV=1 - [A0A1D6CAZ2_WHEAT]	photosystem II stability/assembly factor HCF136, chloroplastic-like	61.18	2	1	17	270	1.27615	1.20098	1.55966	1.02979	0.946802	0.808251	0.874989	0.970141	0.787421	0.911527	1.05316	0.928128	389	41.8673	6.58057	0.689865	0.0302541	0.652139	0.0181588	1.03877	0.670703	LOC100843413	GO:0019220,regulation of phosphate metabolic process|GO:0080090,regulation of primary metabolic process|GO:0019222,regulation of metabolic process|GO:0019682,glyceraldehyde-3-phosphate metabolic process|GO:0051667,establishment of plastid localization|GO:0006778,porphyrin-containing compound metabolic process|GO:0006779,porphyrin-containing compound biosynthetic process|GO:0061024,membrane organi…	GO:0031976,plastid thylakoid|GO:0031977,thylakoid lumen|GO:0031975,envelope|GO:0043229,intracellular organelle|GO:0043227,membrane-bounded organelle|GO:0043226,organelle|GO:0009579,thylakoid|GO:0009534,chloroplast thylakoid|GO:0031984,organelle subcompartment|GO:0009533,chloroplast stromal thylakoid|GO:0009532,plastid stroma|GO:0009570,chloroplast stroma|GO:0044436,thylakoid part|GO:0044435,plast…	0	0
A0A0F7IN65	Fructose-bisphosphate aldolase OS=Triticum aestivum GN=FBA PE=3 SV=1 - [A0A0F7IN65_WHEAT]	fructose-bisphosphate aldolase, chloroplastic-like	61.17	1	1	14	430			0.853432			1.22252			0.755893			1.12055	309	33.3183	8.19189	1.43248	#DIV/0!	0.885709	#DIV/0!	0.916591	#DIV/0!
W5EDL3	Fructose-bisphosphate aldolase OS=Triticum aestivum PE=3 SV=1 - [W5EDL3_WHEAT]	fructose-bisphosphate aldolase, chloroplastic-like	61.08	3	1	18	583	1.1461	1.14356	1.08553	1.03578	1.06077	1.06196	1.17611	1.15639	1.15073	0.648256	0.664823	0.639905	388	41.8435	7.21045	0.935803	0.0284996	1.03201	0.164977	0.618325	3.6609e-06
A0A1D5YHX0	Uncharacterized protein OS=Triticum aestivum PE=4 SV=1 - [A0A1D5YHX0_WHEAT]	thioredoxin-like protein HCF164, chloroplastic-like	61.05	3	2	12	77	1.06555	1.02947	1.03704	1.01199	0.968615	0.942528	1.03337	0.986794	0.976923	0.985789	1.09335	1.1322	267	29.1558	6.16357	0.933296	0.0390871	0.956906	0.0941057	1.0986	0.117301	LOC100822896	GO:0022607,cellular component assembly|GO:0019758,glycosinolate biosynthetic process|GO:0070271,protein complex biogenesis|GO:0043933,macromolecular complex subunit organization|GO:0018904,ether metabolic process|GO:0019757,glycosinolate metabolic process|GO:0017004,cytochrome complex assembly|GO:0042592,homeostatic process|GO:0044249,cellular biosynthetic process|GO:0044281,small molecule metabo…	GO:0031976,plastid thylakoid|GO:0031977,thylakoid lumen|GO:0043229,intracellular organelle|GO:0043227,membrane-bounded organelle|GO:0043226,organelle|GO:0009579,thylakoid|GO:0009534,chloroplast thylakoid|GO:0031984,organelle subcompartment|GO:0044436,thylakoid part|GO:0044435,plastid part|GO:0044434,chloroplast part|GO:0005737,cytoplasm|GO:0009536,plastid|GO:0009507,chloroplast|GO:0043231,intrace…	GO:0003824,catalytic activity|GO:0016671,oxidoreductase activity, acting on a sulfur group of donors, disulfide as acceptor|GO:0016667,oxidoreductase activity, acting on a sulfur group of donors|GO:0015036,disulfide oxidoreductase activity|GO:0015035,protein disulfide oxidoreductase activity|GO:0016491,oxidoreductase activity|GO:0016209,antioxidant activity|GO:0047134,protein-disulfide reductase …	0
A0A1D5T6H1	Uncharacterized protein OS=Triticum aestivum PE=4 SV=1 - [A0A1D5T6H1_WHEAT]	NAD(P)H-quinone oxidoreductase subunit M, chloroplastic-like	61.03	2	2	11	78	1.03683	1.0356	1.04975	0.987438	1.01647	0.973956	1.01775	0.973469	1.03711	1.11234	1.22999	1.09021	213	23.924	7.32764	0.953777	0.0226008	0.969941	0.181633	1.15268	0.0284014	LOC100822606	GO:0044710,single-organism metabolic process|GO:0022607,cellular component assembly|GO:0071822,protein complex subunit organization|GO:0070271,protein complex biogenesis|GO:0043933,macromolecular complex subunit organization|GO:0071840,cellular component organization or biogenesis|GO:0006461,protein complex assembly|GO:0010258,NADH dehydrogenase complex (plastoquinone) assembly|GO:0016043,cellula…	GO:0043234,protein complex|GO:0032991,macromolecular complex|GO:0010598,NAD(P)H dehydrogenase complex (plastoquinone)|GO:0016020,membrane|GO:0044464,cell part|GO:0005623,cell|GO:0005622,intracellular|GO:0098796,membrane protein complex|GO:0044424,intracellular part|GO:0044425,membrane part|GO:0005737,cytoplasm|GO:0009536,plastid|GO:0043231,intracellular membrane-bounded organelle|GO:0044444,cytop…	GO:0016655,oxidoreductase activity, acting on NAD(P)H, quinone or similar compound as acceptor|GO:0003824,catalytic activity|GO:0016651,oxidoreductase activity, acting on NAD(P)H|GO:0016491,oxidoreductase activity	0
M9MTY6	Dimeric ubiquitin OS=Triticum aestivum PE=2 SV=1 - [M9MTY6_WHEAT]	ubiquitin-NEDD8-like protein RUB2-like	60.78	152	3	9	51	0.801229	0.946364	0.884407	0.874335	0.819864	0.881837	1.03351	0.988943	0.881411	1.60963	1.5054	1.56839	153	17.0842	6.06201	0.978737	0.707972	1.10329	0.215776	1.81807	4.09007e-05	LOC100838366	0	0	0	0
A0A1D6S090	Uncharacterized protein OS=Triticum aestivum PE=4 SV=1 - [A0A1D6S090_WHEAT]	ribulose bisphosphate carboxylase/oxygenase activase A, chloroplastic-like	60.74	2	1	22	635	0.961954	0.976484	0.967971	1.13563	1.11438	1.11479	0.853874	0.902214	0.882284	1.07292	0.962892	1.016	405	44.5861	8.35303	1.15772	4.85179e-05	0.907778	0.00365289	0.906982	0.0326902
A0A1D6ARF6	Uncharacterized protein OS=Triticum aestivum PE=3 SV=1 - [A0A1D6ARF6_WHEAT]	ATP synthase delta chain, chloroplastic-like	60.64	2	1	10	442	1.28505	1.02894	1.10052	0.548472	0.967937	0.810086	1.33443	1.11321	1.16249	1.28185	1.07334	1.14349	249	26.5345	4.77979	0.681356	0.0656535	1.05729	0.555825	1.50384	0.0461052	LOC100828294	GO:0009595,detection of biotic stimulus|GO:0008104,protein localization|GO:0033013,tetrapyrrole metabolic process|GO:0019222,regulation of metabolic process|GO:0048585,negative regulation of response to stimulus|GO:0043412,macromolecule modification|GO:0048583,regulation of response to stimulus|GO:0006778,porphyrin-containing compound metabolic process|GO:0006779,porphyrin-containing compound bio…	GO:0055035,plastid thylakoid membrane|GO:0034357,photosynthetic membrane|GO:0031976,plastid thylakoid|GO:0031975,envelope|GO:0043229,intracellular organelle|GO:0005622,intracellular|GO:0043227,membrane-bounded organelle|GO:0043226,organelle|GO:0009535,chloroplast thylakoid membrane|GO:0009534,chloroplast thylakoid|GO:0031984,organelle subcompartment|GO:0009532,plastid stroma|GO:0009570,chloroplas…	GO:0016887,ATPase activity|GO:0042625,ATPase coupled ion transmembrane transporter activity|GO:0042626,ATPase activity, coupled to transmembrane movement of substances|GO:0016820,hydrolase activity, acting on acid anhydrides, catalyzing transmembrane movement of substances|GO:0046933,proton-transporting ATP synthase activity, rotational mechanism|GO:0015077,monovalent inorganic cation transmembra…	bdi00195,Photosynthesis|bdi01100,Metabolic pathways|bdi00190,Oxidative phosphorylation
A0A1D6BE90	Histone H2B OS=Triticum aestivum PE=3 SV=1 - [A0A1D6BE90_WHEAT]	histone H2B.2-like; Core component of nucleosome. Nucleosomes wrap and compact DNA into chromatin, limiting DNA accessibility to the cellular machineries which require DNA as a template. Histones thereby play a central role in transcription regulation, DNA repair, DNA replication and chromosomal stability. DNA accessibility is regulated via a complex set of post-translational modifications of his…	60.61	1	1	4	308	1.03277	1.07347	1.02594	1.0605	1.11858	1.15317	1.23799	1.09816	0.986032	0.711885	0.721714	0.753445	66	7.2659	9.77393	1.06388	0.0966022	1.06066	0.442435	0.656326	0.000214118
A0A1D5T798	Glyceraldehyde-3-phosphate dehydrogenase OS=Triticum aestivum PE=3 SV=1 - [A0A1D5T798_WHEAT]	glyceraldehyde-3-phosphate dehydrogenase A, chloroplastic-like	60.55	2	1	19	207	0.99953	0.931064	0.93509	1.31246	1.47181	1.46439	0.879054	0.859048	0.821372	0.590191	0.50597	0.510714	365	38.752	7.04932	1.4826	0.00122523	0.893146	0.0215901	0.378207	0.000114819	LOC100846055	GO:0044238,primary metabolic process|GO:0044710,single-organism metabolic process|GO:0005975,carbohydrate metabolic process|GO:0005996,monosaccharide metabolic process|GO:0019318,hexose metabolic process|GO:0071704,organic substance metabolic process|GO:0044699,single-organism process|GO:0008152,metabolic process|GO:0044723,single-organism carbohydrate metabolic process|GO:0006006,glucose metabol…	0	GO:0050662,coenzyme binding|GO:0050661,NADP binding|GO:0051287,NAD binding|GO:0016620,oxidoreductase activity, acting on the aldehyde or oxo group of donors, NAD or NADP as acceptor|GO:0000166,nucleotide binding|GO:0036094,small molecule binding|GO:0003824,catalytic activity|GO:0016903,oxidoreductase activity, acting on the aldehyde or oxo group of donors|GO:0048037,cofactor binding|GO:0005488,bi…	bdi01200,Carbon metabolism|bdi01100,Metabolic pathways|bdi00710,Carbon fixation in photosynthetic organisms
A0A1D5TXK1	Uncharacterized protein OS=Triticum aestivum PE=4 SV=1 - [A0A1D5TXK1_WHEAT]	uncharacterized LOC100822297	60.44	2	1	10	33		1.17991			1.05674			0.819358			0.924981		225	24.8878	5.12256	0.895615	#DIV/0!	0.694425	#DIV/0!	0.875313	#DIV/0!	LOC100822297	0	GO:0055035,plastid thylakoid membrane|GO:0034357,photosynthetic membrane|GO:0031976,plastid thylakoid|GO:0043229,intracellular organelle|GO:0005622,intracellular|GO:0043227,membrane-bounded organelle|GO:0043226,organelle|GO:0031224,intrinsic component of membrane|GO:0009535,chloroplast thylakoid membrane|GO:0009534,chloroplast thylakoid|GO:0031984,organelle subcompartment|GO:0016021,integral comp…	0	0
A0A1D6B301	Uncharacterized protein OS=Triticum aestivum PE=3 SV=1 - [A0A1D6B301_WHEAT]	ATP synthase delta chain, chloroplastic-like	60.4	1	1	10	438	0.93151	1.19985	1.18642	1.04995	0.708531	0.794062	1.21571	1.08954	1.20226	0.996431	1.30195	1.04639	250	26.6676	4.77979	0.769354	0.131166	1.05719	0.546117	1.31036	0.13139
C0KTA6	Fructose-bisphosphate aldolase OS=Triticum aestivum GN=AlDP PE=2 SV=1 - [C0KTA6_WHEAT]	fructose-bisphosphate aldolase, chloroplastic-like	60.31	1	2	17	562	1.07453	1.08253	1.04538	1.11028	1.12892	1.08605	1.02976	0.955967	0.984538	0.751463	0.76392	0.832327	388	41.9885	6.16357	1.03835	0.0712178	0.9275	0.0332504	0.706025	0.000313106
A0A1D5RWJ9	Uncharacterized protein OS=Triticum aestivum PE=4 SV=1 - [A0A1D5RWJ9_WHEAT]	uncharacterized LOC100829726	60.31	1	4	22	242	0.973626	1.04777	0.999609	1.08172	1.03608	1.02134	1.14547	1.02619	1.00814	0.933265	0.911448	0.953995	446	47.307	6.58057	1.0391	0.236818	1.05256	0.334271	0.891555	0.00663873	LOC100829807	GO:0009595,detection of biotic stimulus|GO:0008104,protein localization|GO:0019222,regulation of metabolic process|GO:0048585,negative regulation of response to stimulus|GO:0048583,regulation of response to stimulus|GO:0031348,negative regulation of defense response|GO:0009696,salicylic acid metabolic process|GO:0009697,salicylic acid biosynthetic process|GO:0007165,signal transduction|GO:0044283…	GO:0031975,envelope|GO:0043229,intracellular organelle|GO:0043227,membrane-bounded organelle|GO:0043226,organelle|GO:0005737,cytoplasm|GO:0009941,chloroplast envelope|GO:0009536,plastid|GO:0044435,plastid part|GO:0044434,chloroplast part|GO:0009579,thylakoid|GO:0044446,intracellular organelle part|GO:0031967,organelle envelope|GO:0009507,chloroplast|GO:0009526,plastid envelope|GO:0043231,intracel…	GO:0016787,hydrolase activity|GO:0016818,hydrolase activity, acting on acid anhydrides, in phosphorus-containing anhydrides|GO:0000287,magnesium ion binding|GO:0003824,catalytic activity|GO:0004427,inorganic diphosphatase activity|GO:0016817,hydrolase activity, acting on acid anhydrides|GO:0043167,ion binding|GO:0016462,pyrophosphatase activity|GO:0043169,cation binding|GO:0005488,binding|GO:0046…	bdi00190,Oxidative phosphorylation
A0A1D5SPJ0	Histone H2B OS=Triticum aestivum PE=3 SV=1 - [A0A1D5SPJ0_WHEAT]	histone H2B.3-like; Core component of nucleosome. Nucleosomes wrap and compact DNA into chromatin, limiting DNA accessibility to the cellular machineries which require DNA as a template. Histones thereby play a central role in transcription regulation, DNA repair, DNA replication and chromosomal stability. DNA accessibility is regulated via a complex set of post-translational modifications of his…	60	3	1	9	736	0.998987	0.873335	1.01284	1.1217	1.173	0.955978	1.33798	1.09336	1.33506	0.582095	0.870019	0.810293	125	13.5855	10.1841	1.12669	0.198356	1.30544	0.0335761	0.695979	0.0395873
A0A1D6ANS4	Uncharacterized protein OS=Triticum aestivum PE=4 SV=1 - [A0A1D6ANS4_WHEAT]	geranylgeranyl diphosphate reductase, chloroplastic-like	59.74	11	25	25	274	1.08403	1.10686	1.08628	0.900468	0.895182	0.903268	1.09094	1.07343	1.09942	1.13894	1.10469	1.05255	462	50.523	9.17334	0.823551	1.46498e-05	0.995919	0.694302	1.2213	0.00139425	LOC100836154	GO:0006778,porphyrin-containing compound metabolic process|GO:0006779,porphyrin-containing compound biosynthetic process|GO:0044249,cellular biosynthetic process|GO:0034641,cellular nitrogen compound metabolic process|GO:0006807,nitrogen compound metabolic process|GO:1901362,organic cyclic compound biosynthetic process|GO:0015979,photosynthesis|GO:0044699,single-organism process|GO:1901576,organi…	GO:0055035,plastid thylakoid membrane|GO:0034357,photosynthetic membrane|GO:0031976,plastid thylakoid|GO:0031975,envelope|GO:0043229,intracellular organelle|GO:0005622,intracellular|GO:0043227,membrane-bounded organelle|GO:0043226,organelle|GO:0009535,chloroplast thylakoid membrane|GO:0009534,chloroplast thylakoid|GO:0031984,organelle subcompartment|GO:0016020,membrane|GO:0044436,thylakoid part|G…	GO:0016628,oxidoreductase activity, acting on the CH-CH group of donors, NAD or NADP as acceptor|GO:0016627,oxidoreductase activity, acting on the CH-CH group of donors|GO:0003824,catalytic activity|GO:0045550,geranylgeranyl reductase activity|GO:0016491,oxidoreductase activity|GO:0043168,anion binding|GO:0050662,coenzyme binding|GO:0050660,flavin adenine dinucleotide binding|GO:0097159,organic c…	bdi01110,Biosynthesis of secondary metabolites|bdi01100,Metabolic pathways|bdi00860,Porphyrin and chlorophyll metabolism|bdi00900,Terpenoid backbone biosynthesis
A0A1D6S9T8	Elongation factor Tu OS=Triticum aestivum PE=3 SV=1 - [A0A1D6S9T8_WHEAT]	elongation factor Tu, chloroplastic-like; This protein promotes the GTP-dependent binding of aminoacyl-tRNA to the A-site of ribosomes during protein biosynthesis (By similarity)	59.62	4	20	21	210	0.956022	0.962454	0.964567	0.943747	0.974386	0.937987	0.932777	0.909339	0.887986	1.2755	1.2248	1.2908	468	50.3289	6.27783	0.990662	0.481778	0.946952	0.0180573	1.32736	0.000169374	LOC100830133	GO:0006631,fatty acid metabolic process|GO:0019752,carboxylic acid metabolic process|GO:0044249,cellular biosynthetic process|GO:0034641,cellular nitrogen compound metabolic process|GO:0006807,nitrogen compound metabolic process|GO:0044281,small molecule metabolic process|GO:0034645,cellular macromolecule biosynthetic process|GO:1901576,organic substance biosynthetic process|GO:0007275,multicellu…	GO:0055035,plastid thylakoid membrane|GO:0034357,photosynthetic membrane|GO:0031976,plastid thylakoid|GO:0031974,membrane-enclosed lumen|GO:0031975,envelope|GO:0048046,apoplast|GO:0043229,intracellular organelle|GO:0043228,non-membrane-bounded organelle|GO:0005622,intracellular|GO:0043227,membrane-bounded organelle|GO:0043226,organelle|GO:0009535,chloroplast thylakoid membrane|GO:0009534,chloropl…	GO:0035639,purine ribonucleoside triphosphate binding|GO:0005488,binding|GO:0003676,nucleic acid binding|GO:0043167,ion binding|GO:1901363,heterocyclic compound binding|GO:0001883,purine nucleoside binding|GO:0001882,nucleoside binding|GO:0043168,anion binding|GO:0016462,pyrophosphatase activity|GO:0000166,nucleotide binding|GO:0032561,guanyl ribonucleotide binding|GO:1901265,nucleoside phosphate…	0
A0A1D5VES0	Histone H2B OS=Triticum aestivum PE=3 SV=1 - [A0A1D5VES0_WHEAT]	histone H2B.5-like; Core component of nucleosome. Nucleosomes wrap and compact DNA into chromatin, limiting DNA accessibility to the cellular machineries which require DNA as a template. Histones thereby play a central role in transcription regulation, DNA repair, DNA replication and chromosomal stability. DNA accessibility is regulated via a complex set of post-translational modifications of his…	59.42	17	2	10	762	1.21782	0.976328	1.0401	1.08355	0.971056	1.13671	1.62387	1.62032	1.60551	0.301271	0.342664	0.4152	138	15.1174	10.0229	0.986726	0.87761	1.49948	0.00175153	0.331881	0.000274158	LOC100839381	0	GO:0044815,DNA packaging complex|GO:0043229,intracellular organelle|GO:0043228,non-membrane-bounded organelle|GO:0000785,chromatin|GO:0000786,nucleosome|GO:0043227,membrane-bounded organelle|GO:0043226,organelle|GO:0005634,nucleus|GO:0005694,chromosome|GO:0043234,protein complex|GO:0032991,macromolecular complex|GO:0043231,intracellular membrane-bounded organelle|GO:0043232,intracellular non-memb…	GO:0003676,nucleic acid binding|GO:0097159,organic cyclic compound binding|GO:0005488,binding|GO:0005515,protein binding|GO:0003677,DNA binding|GO:0046983,protein dimerization activity|GO:0046982,protein heterodimerization activity|GO:1901363,heterocyclic compound binding	0
A0A077RFP0	Uncharacterized protein OS=Triticum aestivum GN=TRAES_3BF239200010CFD_c1 PE=4 SV=1 - [A0A077RFP0_WHEAT]	uncharacterized LOC100845415	59.27	5	19	19	125	1.11809	1.09637	1.09229	0.839561	0.850395	0.822096	1.21177	1.14002	1.2405	1.01687	0.975207	1.06103	383	42.1379	8.54346	0.759675	2.09935e-05	1.08635	0.0370366	1.21539	0.00230543	LOC100845415	GO:0009637,response to blue light|GO:0044281,small molecule metabolic process|GO:0015979,photosynthesis|GO:1901360,organic cyclic compound metabolic process|GO:0044710,single-organism metabolic process|GO:0044711,single-organism biosynthetic process|GO:0042440,pigment metabolic process|GO:0043043,peptide biosynthetic process|GO:0016108,tetraterpenoid metabolic process|GO:0016109,tetraterpenoid bi…	GO:0009579,thylakoid|GO:0009534,chloroplast thylakoid|GO:0031984,organelle subcompartment|GO:0043231,intracellular membrane-bounded organelle|GO:0044464,cell part|GO:0031976,plastid thylakoid|GO:0044444,cytoplasmic part|GO:0005623,cell|GO:0005737,cytoplasm|GO:0044446,intracellular organelle part|GO:0043229,intracellular organelle|GO:0009536,plastid|GO:0044435,plastid part|GO:0044434,chloroplast p…	GO:0005488,binding|GO:0097159,organic cyclic compound binding|GO:0008135,translation factor activity, RNA binding|GO:0003723,RNA binding|GO:0003676,nucleic acid binding|GO:1901363,heterocyclic compound binding|GO:0003743,translation initiation factor activity	0
Q8S3I9	D1 protease (Fragment) OS=Triticum aestivum GN=ctpA PE=2 SV=1 - [Q8S3I9_WHEAT]	carboxyl-terminal-processing protease-like	59.13	4	2	16	88	1.23059	1.11651	1.10416	0.937721	0.937115	0.970153	0.945026	0.95375	0.920147	0.913351	0.99139	1.10482	389	42.0035	5.93506	0.824333	0.00835878	0.816781	0.00707489	1.05785	0.387681	BRADI4G37560	GO:0006655,phosphatidylglycerol biosynthetic process|GO:0006650,glycerophospholipid metabolic process|GO:0044249,cellular biosynthetic process|GO:0044255,cellular lipid metabolic process|GO:0044699,single-organism process|GO:0045017,glycerolipid biosynthetic process|GO:0044710,single-organism metabolic process|GO:0044711,single-organism biosynthetic process|GO:0071704,organic substance metabolic …	GO:0009579,thylakoid|GO:0005737,cytoplasm|GO:0043231,intracellular membrane-bounded organelle|GO:0044444,cytoplasmic part|GO:0044464,cell part|GO:0031977,thylakoid lumen|GO:0005739,mitochondrion|GO:0005622,intracellular|GO:0005623,cell|GO:0043229,intracellular organelle|GO:0044436,thylakoid part|GO:0044424,intracellular part|GO:0043227,membrane-bounded organelle|GO:0043226,organelle	GO:0016787,hydrolase activity|GO:0017171,serine hydrolase activity|GO:0003824,catalytic activity|GO:0070011,peptidase activity, acting on L-amino acid peptides|GO:0008233,peptidase activity|GO:0008236,serine-type peptidase activity|GO:0004175,endopeptidase activity	0
A0A1D5UJL4	Uncharacterized protein OS=Triticum aestivum PE=3 SV=1 - [A0A1D5UJL4_WHEAT]	thylakoid lumenal 29 kDa protein, chloroplastic-like	59.1	1	1	21	509	1.07936	1.08407	1.19268	0.997661	0.926397	0.989742	1.39447	1.50721	1.46802	0.629183	0.620107	0.650006	379	40.708	8.76318	0.868208	0.0272373	1.30201	0.0024311	0.651828	0.000152757
A0A1D6RUK1	Uncharacterized protein OS=Triticum aestivum PE=4 SV=1 - [A0A1D6RUK1_WHEAT]	peptidyl-prolyl cis-trans isomerase, chloroplastic-like; PPIases accelerate the folding of proteins. It catalyzes the cis-trans isomerization of proline imidic peptide bonds in oligopeptides (By similarity)	58.98	2	2	13	117	1.03772	1.06126	1.09532	1.07617	1.03742	1.08996	1.04882	0.995727	1.0022	0.841006	0.858651	0.808364	295	30.1993	9.71533	1.00289	0.899773	0.953806	0.106042	0.78289	0.000423064	LOC100846290	GO:0044238,primary metabolic process|GO:0006457,protein folding|GO:0019752,carboxylic acid metabolic process|GO:0009451,RNA modification|GO:0090304,nucleic acid metabolic process|GO:0044249,cellular biosynthetic process|GO:0019288,isopentenyl diphosphate biosynthetic process, methylerythritol 4-phosphate pathway|GO:0046490,isopentenyl diphosphate metabolic process|GO:0044281,small molecule metabo…	GO:0005737,cytoplasm|GO:0009536,plastid|GO:0043231,intracellular membrane-bounded organelle|GO:0044464,cell part|GO:0044444,cytoplasmic part|GO:0005623,cell|GO:0005622,intracellular|GO:0043229,intracellular organelle|GO:0044424,intracellular part|GO:0043227,membrane-bounded organelle|GO:0043226,organelle|GO:0009507,chloroplast	GO:0003824,catalytic activity|GO:0016853,isomerase activity|GO:0003755,peptidyl-prolyl cis-trans isomerase activity|GO:0016859,cis-trans isomerase activity	0
W5DXN4	Uncharacterized protein OS=Triticum aestivum PE=4 SV=1 - [W5DXN4_WHEAT]	mitochondrial outer membrane protein porin of 36 kDa-like	58.84	2	12	12	44	0.984777	0.981974	0.972283	1.08454	1.07197	1.05575	1.09351	1.02302	1.06583	0.914686	0.920777	0.966767	277	29.4255	9.24658	1.09296	0.000572834	1.08279	0.0176843	0.872356	0.00176469	LOC100826801	GO:0051049,regulation of transport|GO:0006820,anion transport|GO:0034765,regulation of ion transmembrane transport|GO:0044070,regulation of anion transport|GO:1903959,regulation of anion transmembrane transport|GO:0050789,regulation of biological process|GO:0044699,single-organism process|GO:0051234,establishment of localization|GO:0051179,localization|GO:0065007,biological regulation|GO:0034762,…	GO:0031975,envelope|GO:0043229,intracellular organelle|GO:0043227,membrane-bounded organelle|GO:0043226,organelle|GO:0005737,cytoplasm|GO:0031090,organelle membrane|GO:0098805,whole membrane|GO:0016020,membrane|GO:0005740,mitochondrial envelope|GO:0005739,mitochondrion|GO:0031968,organelle outer membrane|GO:0098588,bounding membrane of organelle|GO:0031967,organelle envelope|GO:0031966,mitochondr…	GO:0022891,substrate-specific transmembrane transporter activity|GO:0005244,voltage-gated ion channel activity|GO:0005215,transporter activity|GO:0008509,anion transmembrane transporter activity|GO:0008308,voltage-gated anion channel activity|GO:0015075,ion transmembrane transporter activity|GO:0022832,voltage-gated channel activity|GO:0022857,transmembrane transporter activity|GO:0022892,substra…	0
A0A1D5RWP3	Uncharacterized protein OS=Triticum aestivum PE=4 SV=1 - [A0A1D5RWP3_WHEAT]	thylakoid lumenal 17.4 kDa protein, chloroplastic-like	58.77	1	1	13	149	1.19338	1.26816	1.14113	0.766792	0.765266	0.862567	1.93172	1.79473	1.81546	0.416072	0.43832	0.420814	228	23.7159	7.50342	0.664679	0.00118885	1.53828	0.000329788	0.532528	0.000343984	LOC100832459	0	GO:0055035,plastid thylakoid membrane|GO:0034357,photosynthetic membrane|GO:0031976,plastid thylakoid|GO:0043229,intracellular organelle|GO:0009579,thylakoid|GO:0043227,membrane-bounded organelle|GO:0043226,organelle|GO:0009535,chloroplast thylakoid membrane|GO:0009534,chloroplast thylakoid|GO:0031984,organelle subcompartment|GO:0016020,membrane|GO:0044436,thylakoid part|GO:0044435,plastid part|G…	0	0
A0A1D6CJV4	Uncharacterized protein OS=Triticum aestivum PE=4 SV=1 - [A0A1D6CJV4_WHEAT]	thylakoid lumenal 19 kDa protein, chloroplastic-like	58.68	3	10	10	53	1.05898	1.05893	0.970469	0.950697	0.945084	0.885579	1.20093	1.1474	1.16829	0.967629	0.899689	0.987466	242	25.8289	5.90967	0.90059	0.0471525	1.13866	0.012852	1.0264	0.508724	LOC100843794	GO:0008152,metabolic process|GO:0009987,cellular process|GO:0015979,photosynthesis|GO:0044237,cellular metabolic process	GO:0043234,protein complex|GO:0009579,thylakoid|GO:0005622,intracellular|GO:0032991,macromolecular complex|GO:0009523,photosystem II|GO:0009521,photosystem|GO:0009654,photosystem II oxygen evolving complex|GO:0034357,photosynthetic membrane|GO:0016020,membrane|GO:0044464,cell part|GO:0005623,cell|GO:0019898,extrinsic component of membrane|GO:0098796,membrane protein complex|GO:0044436,thylakoid p…	GO:0043169,cation binding|GO:0043167,ion binding|GO:0005488,binding|GO:0046872,metal ion binding|GO:0005509,calcium ion binding	0
A0A1D5U2B3	Uncharacterized protein OS=Triticum aestivum PE=4 SV=1 - [A0A1D5U2B3_WHEAT]	2-Cys peroxiredoxin BAS1, chloroplastic-like	58.66	7	1	14	111	0.931332	0.98511	0.994714	1.25859	1.26559	1.21538	0.895114	0.836722	0.999803	0.73043	0.753434	0.712678	254	27.4461	5.98584	1.28456	0.000394516	0.938335	0.310868	0.58738	1.26283e-05	LOC100821892	GO:0061458,reproductive system development|GO:0009415,response to water|GO:0009791,post-embryonic development|GO:0009414,response to water deprivation|GO:0010231,maintenance of seed dormancy|GO:0048608,reproductive structure development|GO:0021700,developmental maturation|GO:0007275,multicellular organism development|GO:0044699,single-organism process|GO:0044710,single-organism metabolic process|…	GO:0005623,cell	GO:0016209,antioxidant activity|GO:0051920,peroxiredoxin activity|GO:0003824,catalytic activity|GO:0008379,thioredoxin peroxidase activity|GO:0016684,oxidoreductase activity, acting on peroxide as acceptor|GO:0004601,peroxidase activity|GO:0016491,oxidoreductase activity	bdi00940,Phenylpropanoid biosynthesis|bdi01110,Biosynthesis of secondary metabolites|bdi01100,Metabolic pathways
A0A0C4BJE5	Serine hydroxymethyltransferase OS=Triticum aestivum PE=3 SV=1 - [A0A0C4BJE5_WHEAT]	serine hydroxymethyltransferase, mitochondrial-like; Interconversion of serine and glycine (By similarity)	58.63	6	22	22	104	0.915409	0.920875	0.932734	0.987741	0.946389	1	1.0218	1.04615	1.02261	1.18794	1.1652	1.41947	510	56.0868	8.20654	1.05963	0.0317782	1.11612	0.000348913	1.28577	0.0279373	LOC100843106	GO:0009607,response to biotic stimulus|GO:0042537,benzene-containing compound metabolic process|GO:0008152,metabolic process|GO:0006732,coenzyme metabolic process|GO:0050896,response to stimulus|GO:0006730,one-carbon metabolic process|GO:0019752,carboxylic acid metabolic process|GO:0044249,cellular biosynthetic process|GO:0009696,salicylic acid metabolic process|GO:0009697,salicylic acid biosynth…	GO:0022626,cytosolic ribosome|GO:0031976,plastid thylakoid|GO:0031974,membrane-enclosed lumen|GO:0031975,envelope|GO:0048046,apoplast|GO:0043229,intracellular organelle|GO:0005840,ribosome|GO:0043227,membrane-bounded organelle|GO:0043226,organelle|GO:0009579,thylakoid|GO:0009534,chloroplast thylakoid|GO:0031984,organelle subcompartment|GO:0009532,plastid stroma|GO:0009570,chloroplast stroma|GO:00…	GO:0043168,anion binding|GO:0008266,poly(U) RNA binding|GO:0004372,glycine hydroxymethyltransferase activity|GO:0003727,single-stranded RNA binding|GO:0097159,organic cyclic compound binding|GO:0043167,ion binding|GO:0016742,hydroxymethyl-, formyl- and related transferase activity|GO:0003824,catalytic activity|GO:0016740,transferase activity|GO:0016741,transferase activity, transferring one-carbo…	bdi01230,Biosynthesis of amino acids|bdi00670,One carbon pool by folate|bdi00460,Cyanoamino acid metabolism|bdi01200,Carbon metabolism|bdi01110,Biosynthesis of secondary metabolites|bdi00260,Glycine, serine and threonine metabolism|bdi01100,Metabolic pathways|bdi00630,Glyoxylate and dicarboxylate metabolism
W5HZ15	Histone H2B OS=Triticum aestivum PE=3 SV=1 - [W5HZ15_WHEAT]	histone H2B.3-like; Core component of nucleosome. Nucleosomes wrap and compact DNA into chromatin, limiting DNA accessibility to the cellular machineries which require DNA as a template. Histones thereby play a central role in transcription regulation, DNA repair, DNA replication and chromosomal stability. DNA accessibility is regulated via a complex set of post-translational modifications of his…	58.45	18	2	11	776	0.857963	0.945286		0.414039	0.4942		3.34683	2.97859		0.222488	0.217197		142	15.4606	10.1108	0.503668	0.0170926	3.50779	0.00693102	0.484107	0.0281608
W5BGE9	Uncharacterized protein OS=Triticum aestivum PE=3 SV=1 - [W5BGE9_WHEAT]	thylakoid lumenal 29 kDa protein, chloroplastic-like	58.36	1	6	20	460	1.09385	1.0395	1.07469	1.05057	0.953348	1.07216	1.06016	1.04926	1.10597	0.672752	0.867313	0.793945	377	40.5961	8.89502	0.958867	0.331714	1.00229	0.922155	0.758761	0.0214721
A0A1D6B1D1	Uncharacterized protein OS=Triticum aestivum PE=3 SV=1 - [A0A1D6B1D1_WHEAT]	eukaryotic initiation factor 4A-like	58.27	4	2	19	107	1.30421	1	1.30922	0.920519	0.83693	0.686065	1.05905	1.27311	1.03984	0.811699	1.15885	1.24563	369	41.8238	7.38623	0.676232	0.0339508	0.933187	0.559736	1.31621	0.159528	LOC100844546	GO:0032502,developmental process|GO:0009826,unidimensional cell growth|GO:0009653,anatomical structure morphogenesis|GO:0016049,cell growth|GO:0000902,cell morphogenesis|GO:0048589,developmental growth|GO:0048869,cellular developmental process|GO:0048856,anatomical structure development|GO:0016043,cellular component organization|GO:0032989,cellular component morphogenesis|GO:0044767,single-organi…	GO:0005737,cytoplasm|GO:0043232,intracellular non-membrane-bounded organelle|GO:0031981,nuclear lumen|GO:0043233,organelle lumen|GO:0005634,nucleus|GO:0005730,nucleolus|GO:0044464,cell part|GO:0031974,membrane-enclosed lumen|GO:0005622,intracellular|GO:0044446,intracellular organelle part|GO:0070013,intracellular organelle lumen|GO:0043229,intracellular organelle|GO:0043228,non-membrane-bounded o…	GO:0035639,purine ribonucleoside triphosphate binding|GO:0005488,binding|GO:0003676,nucleic acid binding|GO:0043167,ion binding|GO:1901363,heterocyclic compound binding|GO:1901265,nucleoside phosphate binding|GO:0001882,nucleoside binding|GO:0043168,anion binding|GO:0000166,nucleotide binding|GO:0001883,purine nucleoside binding|GO:0032549,ribonucleoside binding|GO:0017076,purine nucleotide bindi…	bdi03013,RNA transport
P08823	RuBisCO large subunit-binding protein subunit alpha, chloroplastic (Fragment) OS=Triticum aestivum PE=1 SV=1 - [RUBA_WHEAT]	ruBisCO large subunit-binding protein subunit alpha, chloroplastic-like	58.2	2	1	23	96	0.960297	0.883496	0.838216	0.901312	0.93801	0.971563	0.932933	0.906079	0.934378	1.43847	1.47319	1.44955	543	57.4854	4.90674	1.04805	0.353892	1.03407	0.454352	1.55154	2.21442e-05	LOC100846575	GO:0044267,cellular protein metabolic process|GO:0006457,protein folding|GO:0044260,cellular macromolecule metabolic process|GO:0044238,primary metabolic process|GO:0019538,protein metabolic process|GO:0009987,cellular process|GO:0044237,cellular metabolic process|GO:0043170,macromolecule metabolic process|GO:0071704,organic substance metabolic process|GO:0042026,protein refolding|GO:0008152,meta…	GO:0005737,cytoplasm|GO:0044464,cell part|GO:0005623,cell|GO:0005622,intracellular|GO:0044424,intracellular part|GO:0043231,intracellular membrane-bounded organelle|GO:0005829,cytosol|GO:0044444,cytoplasmic part|GO:0005739,mitochondrion|GO:0043229,intracellular organelle|GO:0043227,membrane-bounded organelle|GO:0043226,organelle	GO:0043168,anion binding|GO:0005488,binding|GO:0030554,adenyl nucleotide binding|GO:0035639,purine ribonucleoside triphosphate binding|GO:0097367,carbohydrate derivative binding|GO:1901363,heterocyclic compound binding|GO:1901265,nucleoside phosphate binding|GO:0000166,nucleotide binding|GO:0036094,small molecule binding|GO:0032553,ribonucleotide binding|GO:0032559,adenyl ribonucleotide binding|G…	0
A0A0C4BJ55	Uncharacterized protein OS=Triticum aestivum PE=4 SV=1 - [A0A0C4BJ55_WHEAT]	2-Cys peroxiredoxin BAS1, chloroplastic-like	57.75	8	1	14	114	0.985381	0.942662	0.951009	1.30001	1.3935	1.41097	0.900066	0.84005	0.797833	0.672111	0.630843	0.632354	258	27.9384	6.78564	1.42564	0.000376406	0.881522	0.0247207	0.471511	4.04311e-05
A0A1D5YQK7	Uncharacterized protein OS=Triticum aestivum PE=4 SV=1 - [A0A1D5YQK7_WHEAT]	uncharacterized LOC100825653	57.56	2	2	11	134	1.29186	1.31528	1.31187	0.726025	0.797398	0.794603	1.50052	1.47618	1.48933	0.659587	0.610663	0.710745	238	25.7768	9.53955	0.591482	2.60929e-05	1.13958	5.62172e-05	0.854604	0.0389834	LOC100825653	GO:0044238,primary metabolic process|GO:0008152,metabolic process|GO:0019752,carboxylic acid metabolic process|GO:0009791,post-embryonic development|GO:0044249,cellular biosynthetic process|GO:0032501,multicellular organismal process|GO:0006807,nitrogen compound metabolic process|GO:0044281,small molecule metabolic process|GO:0044283,small molecule biosynthetic process|GO:1901576,organic substanc…	GO:0055035,plastid thylakoid membrane|GO:0034357,photosynthetic membrane|GO:0031976,plastid thylakoid|GO:0043229,intracellular organelle|GO:0009579,thylakoid|GO:0043227,membrane-bounded organelle|GO:0043226,organelle|GO:0009535,chloroplast thylakoid membrane|GO:0009534,chloroplast thylakoid|GO:0031984,organelle subcompartment|GO:0016020,membrane|GO:0044436,thylakoid part|GO:0044435,plastid part|G…	0	0
A0A1D6CUQ9	Histone H2B OS=Triticum aestivum PE=3 SV=1 - [A0A1D6CUQ9_WHEAT]	histone H2B.3-like; Core component of nucleosome. Nucleosomes wrap and compact DNA into chromatin, limiting DNA accessibility to the cellular machineries which require DNA as a template. Histones thereby play a central role in transcription regulation, DNA repair, DNA replication and chromosomal stability. DNA accessibility is regulated via a complex set of post-translational modifications of his…	57.48	26	1	9	751	1.12291			0.873409			1.80384			0.4536			127	13.9517	10.0229	0.777806	#DIV/0!	1.60639	#DIV/0!	0.519344	#DIV/0!
A0A1D5S501	Uncharacterized protein OS=Triticum aestivum PE=4 SV=1 - [A0A1D5S501_WHEAT]	uncharacterized LOC100844387	57.41	1	4	10	97	1.07548	1.09169	1.12632	0.949846	0.84601	0.900656	1.15879	1.16948	1.14007	1.08844	0.841771	0.870315	216	22.7897	5.68115	0.818738	0.00404031	1.05309	0.0279908	1.03857	0.699206	LOC100844387	GO:0008152,metabolic process|GO:0051049,regulation of transport|GO:0050801,ion homeostasis|GO:0042592,homeostatic process|GO:0009416,response to light stimulus|GO:0043170,macromolecule metabolic process|GO:0072511,divalent inorganic cation transport|GO:0050789,regulation of biological process|GO:0044699,single-organism process|GO:0044267,cellular protein metabolic process|GO:0051234,establishment…	GO:0055035,plastid thylakoid membrane|GO:0034357,photosynthetic membrane|GO:0031976,plastid thylakoid|GO:0043229,intracellular organelle|GO:0009579,thylakoid|GO:0043227,membrane-bounded organelle|GO:0043226,organelle|GO:0009535,chloroplast thylakoid membrane|GO:0009534,chloroplast thylakoid|GO:0031984,organelle subcompartment|GO:0016020,membrane|GO:0044436,thylakoid part|GO:0044435,plastid part|G…	0	0
A0A1D5TTT4	Glyceraldehyde-3-phosphate dehydrogenase OS=Triticum aestivum PE=3 SV=1 - [A0A1D5TTT4_WHEAT]	glyceraldehyde-3-phosphate dehydrogenase A, chloroplastic-like	57.4	5	1	19	217	0.993011	0.966595	0.90855	1.25334	1.31461	1.35755	0.88183	0.87691	0.944171	0.792339	0.711161	0.671782	385	41.1292	7.72314	1.36865	0.000846833	0.942387	0.170699	0.554141	0.000234673
W5H5H3	Histone H2B OS=Triticum aestivum PE=3 SV=1 - [W5H5H3_WHEAT]	histone H2B.3-like; Core component of nucleosome. Nucleosomes wrap and compact DNA into chromatin, limiting DNA accessibility to the cellular machineries which require DNA as a template. Histones thereby play a central role in transcription regulation, DNA repair, DNA replication and chromosomal stability. DNA accessibility is regulated via a complex set of post-translational modifications of his…	57.24	3	1	10	726	0.869789	0.977127	0.902974	0.770058	0.778147	0.784904	1.89596	1.86481	1.99552	0.508489	0.651222	0.709065	145	15.5206	10.2134	0.848437	0.0122622	2.09328	3.83519e-05	0.800981	0.0606826	LOC100834711	0	GO:0044815,DNA packaging complex|GO:0043229,intracellular organelle|GO:0043228,non-membrane-bounded organelle|GO:0000785,chromatin|GO:0000786,nucleosome|GO:0043227,membrane-bounded organelle|GO:0043226,organelle|GO:0005634,nucleus|GO:0005694,chromosome|GO:0043234,protein complex|GO:0032991,macromolecular complex|GO:0043231,intracellular membrane-bounded organelle|GO:0043232,intracellular non-memb…	GO:0003676,nucleic acid binding|GO:0097159,organic cyclic compound binding|GO:0005488,binding|GO:0005515,protein binding|GO:0003677,DNA binding|GO:0046983,protein dimerization activity|GO:0046982,protein heterodimerization activity|GO:1901363,heterocyclic compound binding	0
A0A1D5S820	Uncharacterized protein OS=Triticum aestivum PE=4 SV=1 - [A0A1D5S820_WHEAT]	thylakoid lumenal 17.4 kDa protein, chloroplastic-like	57.02	1	1	12	147	1.08371	1.10263	1.07488	1.1043	1.07341	1.08619	1.17538	1.16577	1.16303	0.676258	0.600653	0.721105	228	23.7078	7.85498	1.00082	0.945027	1.0745	0.000845437	0.612156	0.000312079
W5BMD1	Ribulose bisphosphate carboxylase small chain OS=Triticum aestivum PE=3 SV=1 - [W5BMD1_WHEAT]	ribulose bisphosphate carboxylase small chain PWS4.3, chloroplastic-like; RuBisCO catalyzes two reactions: the carboxylation of D- ribulose 1,5-bisphosphate, the primary event in carbon dioxide fixation, as well as the oxidative fragmentation of the pentose substrate. Both reactions occur simultaneously and in competition at the same active site (By similarity)	56.99	4	2	12	208	0.894964	0.849611		1.19587	1.1735		0.988094	0.881589		0.904394	1.10085		193	21.2307	9.11475	1.35814	0.00648674	1.07171	0.392799	0.846317	0.206871
A0A1D6AWG4	Histone H2B OS=Triticum aestivum PE=3 SV=1 - [A0A1D6AWG4_WHEAT]	histone H2B.3-like; Core component of nucleosome. Nucleosomes wrap and compact DNA into chromatin, limiting DNA accessibility to the cellular machineries which require DNA as a template. Histones thereby play a central role in transcription regulation, DNA repair, DNA replication and chromosomal stability. DNA accessibility is regulated via a complex set of post-translational modifications of his…	56.94	2	1	10	749	1.11795	1.0636	1.10248	0.788397	0.787363	0.770426	1.96084	1.75174	1.87423	0.533488	0.685842	0.587397	144	15.5235	10.2134	0.714424	5.36804e-05	1.70121	0.000256848	0.77007	0.0161619
A0A096UK77	Histone H2B OS=Triticum aestivum PE=3 SV=1 - [A0A096UK77_WHEAT]	histone H2B.3-like; Core component of nucleosome. Nucleosomes wrap and compact DNA into chromatin, limiting DNA accessibility to the cellular machineries which require DNA as a template. Histones thereby play a central role in transcription regulation, DNA repair, DNA replication and chromosomal stability. DNA accessibility is regulated via a complex set of post-translational modifications of his…	56.86	4	3	12	764	1.0182	1.19997	1.07986	0.696173	0.629361	0.478818	2.02399	1.87244	2.60717	0.684359	0.603321	0.379534	153	16.5151	10.1548	0.547099	0.00398004	1.97196	0.00972725	0.923996	0.702923	LOC100833883	0	GO:0044815,DNA packaging complex|GO:0043229,intracellular organelle|GO:0043228,non-membrane-bounded organelle|GO:0000785,chromatin|GO:0000786,nucleosome|GO:0043227,membrane-bounded organelle|GO:0043226,organelle|GO:0005634,nucleus|GO:0005694,chromosome|GO:0043234,protein complex|GO:0032991,macromolecular complex|GO:0043231,intracellular membrane-bounded organelle|GO:0043232,intracellular non-memb…	GO:0003676,nucleic acid binding|GO:0097159,organic cyclic compound binding|GO:0005488,binding|GO:0005515,protein binding|GO:0003677,DNA binding|GO:0046983,protein dimerization activity|GO:0046982,protein heterodimerization activity|GO:1901363,heterocyclic compound binding	0
A0A1D5T057	Histone H2B OS=Triticum aestivum PE=3 SV=1 - [A0A1D5T057_WHEAT]	histone H2B.2-like; Core component of nucleosome. Nucleosomes wrap and compact DNA into chromatin, limiting DNA accessibility to the cellular machineries which require DNA as a template. Histones thereby play a central role in transcription regulation, DNA repair, DNA replication and chromosomal stability. DNA accessibility is regulated via a complex set of post-translational modifications of his…	56.64	8	2	10	759	1.20005	1.47536	1.35918	0.974249	0.861608	0.896618	1.42548	1.30308	1.43183	0.272385	0.301034	0.315413	143	15.7117	10.0522	0.677262	0.00738461	1.03118	0.665953	0.325284	6.6118e-05	LOC100829292	0	GO:0044815,DNA packaging complex|GO:0043229,intracellular organelle|GO:0043228,non-membrane-bounded organelle|GO:0000785,chromatin|GO:0000786,nucleosome|GO:0043227,membrane-bounded organelle|GO:0043226,organelle|GO:0005634,nucleus|GO:0005694,chromosome|GO:0043234,protein complex|GO:0032991,macromolecular complex|GO:0043231,intracellular membrane-bounded organelle|GO:0043232,intracellular non-memb…	GO:0003676,nucleic acid binding|GO:0097159,organic cyclic compound binding|GO:0005488,binding|GO:0005515,protein binding|GO:0003677,DNA binding|GO:0046983,protein dimerization activity|GO:0046982,protein heterodimerization activity|GO:1901363,heterocyclic compound binding	0
A0A1D5S6V1	Uncharacterized protein OS=Triticum aestivum PE=4 SV=1 - [A0A1D5S6V1_WHEAT]	photosystem I reaction center subunit VI, chloroplastic-like	56.64	4	6	6	220	1.0204	0.995126	1.00153	1.04415	1.04895	1.07345	1.11979	1.115	1.09532	0.776004	0.729291	0.779296	143	14.8671	10.3745	1.04955	0.0135511	1.10376	0.000610183	0.721475	9.20822e-05	LOC100826849	GO:0008152,metabolic process|GO:0009987,cellular process|GO:0015979,photosynthesis|GO:0044237,cellular metabolic process	GO:0043234,protein complex|GO:0009579,thylakoid|GO:0009522,photosystem I|GO:0009521,photosystem|GO:0034357,photosynthetic membrane|GO:0016020,membrane|GO:0044464,cell part|GO:0009538,photosystem I reaction center|GO:0005623,cell|GO:0005622,intracellular|GO:0098796,membrane protein complex|GO:0044436,thylakoid part|GO:0044424,intracellular part|GO:0044425,membrane part|GO:0032991,macromolecular co…	0	bdi00195,Photosynthesis|bdi01100,Metabolic pathways
A0A1D5THJ9	Uncharacterized protein OS=Triticum aestivum PE=4 SV=1 - [A0A1D5THJ9_WHEAT]	probable plastid-lipid-associated protein 9, chloroplastic-like	56.57	2	4	13	199	1.15812	1.16926	1.17063	1.05225	1.04008	1.04634	1.0813	1.03467	1.01813	0.706226	0.738203	0.673699	297	32.5308	5.84619	0.897272	2.26551e-05	0.89597	0.00328816	0.67485	5.65988e-05	LOC100832297	0	0	0	0
Q95H42	NAD(P)H-quinone oxidoreductase subunit H, chloroplastic OS=Triticum aestivum GN=ndhH PE=3 SV=1 - [NDHH_WHEAT]	NAD(P)H-quinone oxidoreductase subunit H, chloroplastic; NDH shuttles electrons from NAD(P)H:plastoquinone, via FMN and iron-sulfur (Fe-S) centers, to quinones in the photosynthetic chain and possibly in a chloroplast respiratory chain. The immediate electron acceptor for the enzyme in this species is believed to be plastoquinone. Couples the redox reaction to proton translocation, and thus conse…	56.49	2	19	19	171	1.0868	1.07736	1.05622	0.930514	0.95531	0.946443	1.10674	1.08951	1.10322	1.01515	1.00305	1.03748	393	45.7115	5.66846	0.879483	0.000366694	1.02456	0.06529	1.07888	0.00389215	ndhH	GO:0044710,single-organism metabolic process|GO:0006810,transport|GO:0019684,photosynthesis, light reaction|GO:0009987,cellular process|GO:0044237,cellular metabolic process|GO:0051179,localization|GO:0055114,oxidation-reduction process|GO:0008152,metabolic process|GO:0006091,generation of precursor metabolites and energy|GO:0051234,establishment of localization|GO:0015979,photosynthesis|GO:00446…	GO:0055035,plastid thylakoid membrane|GO:0034357,photosynthetic membrane|GO:0031976,plastid thylakoid|GO:0043229,intracellular organelle|GO:0009579,thylakoid|GO:0043227,membrane-bounded organelle|GO:0043226,organelle|GO:0009535,chloroplast thylakoid membrane|GO:0009534,chloroplast thylakoid|GO:0031984,organelle subcompartment|GO:0016020,membrane|GO:0044436,thylakoid part|GO:0044435,plastid part|G…	GO:0005488,binding|GO:0050662,coenzyme binding|GO:0003824,catalytic activity|GO:0051287,NAD binding|GO:0000166,nucleotide binding|GO:0036094,small molecule binding|GO:0016655,oxidoreductase activity, acting on NAD(P)H, quinone or similar compound as acceptor|GO:0048037,cofactor binding|GO:0016651,oxidoreductase activity, acting on NAD(P)H|GO:0097159,organic cyclic compound binding|GO:0048038,quin…	bdi01100,Metabolic pathways|bdi00190,Oxidative phosphorylation
W5FIZ2	Chlorophyll a-b binding protein, chloroplastic OS=Triticum aestivum PE=3 SV=1 - [W5FIZ2_WHEAT]	chlorophyll a-b binding protein 4, chloroplastic-like	56.33	6	1	9	501	1.09597	1.14963	1.15297	0.880798	0.94876	0.936818	0.836169	0.724781	0.797076	1.24196	1.20337	1.23754	245	26.6916	6.11279	0.813983	0.0016523	0.693829	0.000758948	1.33129	0.00022813	LOC100833322	GO:0044267,cellular protein metabolic process|GO:0044260,cellular macromolecule metabolic process|GO:0044238,primary metabolic process|GO:0019538,protein metabolic process|GO:0044237,cellular metabolic process|GO:0019684,photosynthesis, light reaction|GO:0009987,cellular process|GO:0006464,cellular protein modification process|GO:0015979,photosynthesis|GO:0071704,organic substance metabolic proce…	GO:0034357,photosynthetic membrane|GO:0043229,intracellular organelle|GO:0043227,membrane-bounded organelle|GO:0043226,organelle|GO:0031224,intrinsic component of membrane|GO:0005737,cytoplasm|GO:0009536,plastid|GO:0016021,integral component of membrane|GO:0016020,membrane|GO:0044436,thylakoid part|GO:0009507,chloroplast|GO:0009579,thylakoid|GO:0032991,macromolecular complex|GO:0009523,photosyste…	GO:0043169,cation binding|GO:0016168,chlorophyll binding|GO:0046906,tetrapyrrole binding|GO:0097159,organic cyclic compound binding|GO:0043167,ion binding|GO:0005488,binding|GO:0046872,metal ion binding|GO:1901363,heterocyclic compound binding|GO:0031409,pigment binding	bdi00196,Photosynthesis - antenna proteins
W5FYI0	Chlorophyll a-b binding protein, chloroplastic OS=Triticum aestivum PE=3 SV=1 - [W5FYI0_WHEAT]	chlorophyll a-b binding protein 4, chloroplastic-like	56.33	3	1	9	481	1.08014	1.11907	1.09545	0.928021	0.981793	0.930712	0.803118	0.73291	0.828114	1.28806	1.49745	1.26876	245	26.6786	6.11279	0.862161	0.00190726	0.717568	0.000537705	1.4273	0.00579204
A0A1D6D0U5	Uncharacterized protein OS=Triticum aestivum PE=4 SV=1 - [A0A1D6D0U5_WHEAT]	uncharacterized LOC100825225	56.33	1	3	15	116	1.04874	1.05163	1.08528	0.992401	0.990216	0.96589	1.21639	1.10003	1.23669	0.866145	0.872451	0.832101	332	36.0475	8.82178	0.92556	0.00547733	1.11535	0.0501474	0.871864	0.00114125	LOC100825225	GO:0019220,regulation of phosphate metabolic process|GO:0080090,regulation of primary metabolic process|GO:0019222,regulation of metabolic process|GO:0016311,dephosphorylation|GO:0006470,protein dephosphorylation|GO:0031323,regulation of cellular metabolic process|GO:0042592,homeostatic process|GO:0006091,generation of precursor metabolites and energy|GO:0050789,regulation of biological process|G…	GO:0055035,plastid thylakoid membrane|GO:0034357,photosynthetic membrane|GO:0031976,plastid thylakoid|GO:0031975,envelope|GO:0043229,intracellular organelle|GO:0005622,intracellular|GO:0043227,membrane-bounded organelle|GO:0043226,organelle|GO:0009535,chloroplast thylakoid membrane|GO:0009534,chloroplast thylakoid|GO:0031984,organelle subcompartment|GO:0016020,membrane|GO:0044436,thylakoid part|G…	GO:0015036,disulfide oxidoreductase activity|GO:0003824,catalytic activity|GO:0016667,oxidoreductase activity, acting on a sulfur group of donors|GO:0016491,oxidoreductase activity|GO:0015035,protein disulfide oxidoreductase activity|GO:0009055,electron carrier activity|GO:0004364,glutathione transferase activity|GO:0016765,transferase activity, transferring alkyl or aryl (other than methyl) grou…	0
A0A1D5T1C4	Uncharacterized protein OS=Triticum aestivum PE=4 SV=1 - [A0A1D5T1C4_WHEAT]	uncharacterized LOC100844387	56.3	2	5	11	76	0.964037	0.99603	1.00606	1.00616	1.04681	1.09129	1.03098	1.01295	1.02447	1.06407	0.987429	1.02326	238	25.1189	5.98584	1.06006	0.0983196	1.03448	0.067926	0.977896	0.522359
A0A1D5RUC8	Histone H2B OS=Triticum aestivum PE=3 SV=1 - [A0A1D5RUC8_WHEAT]	histone H2B.2-like; Core component of nucleosome. Nucleosomes wrap and compact DNA into chromatin, limiting DNA accessibility to the cellular machineries which require DNA as a template. Histones thereby play a central role in transcription regulation, DNA repair, DNA replication and chromosomal stability. DNA accessibility is regulated via a complex set of post-translational modifications of his…	56.21	11	2	10	777	1.19855	1.18595	1.16406	0.963193	0.926002	0.934768	1.52287	1.51928	1.34841	0.504777	0.416571	0.477417	153	16.6062	10.0522	0.795805	8.89503e-05	1.23728	0.0086321	0.49532	7.46451e-05	LOC100827576	0	GO:0044815,DNA packaging complex|GO:0043229,intracellular organelle|GO:0043228,non-membrane-bounded organelle|GO:0000785,chromatin|GO:0000786,nucleosome|GO:0043227,membrane-bounded organelle|GO:0043226,organelle|GO:0005634,nucleus|GO:0005694,chromosome|GO:0043234,protein complex|GO:0032991,macromolecular complex|GO:0043231,intracellular membrane-bounded organelle|GO:0043232,intracellular non-memb…	GO:0003676,nucleic acid binding|GO:0097159,organic cyclic compound binding|GO:0005488,binding|GO:0005515,protein binding|GO:0003677,DNA binding|GO:0046983,protein dimerization activity|GO:0046982,protein heterodimerization activity|GO:1901363,heterocyclic compound binding	0
A0A1D5V9S0	Uncharacterized protein OS=Triticum aestivum PE=4 SV=1 - [A0A1D5V9S0_WHEAT]	psbP domain-containing protein 6, chloroplastic-like	56.09	1	2	10	96	1.29793	1.24093	1.09458	0.920142	0.851833	0.944307	1.32512	1.41915	1.24583	0.780416	0.807181	0.872194	271	28.8711	7.86963	0.747579	0.0101005	1.09816	0.20491	0.905573	0.0925812	LOC100840391	GO:0019222,regulation of metabolic process|GO:0044281,small molecule metabolic process|GO:0015979,photosynthesis|GO:1901360,organic cyclic compound metabolic process|GO:0044710,single-organism metabolic process|GO:0044093,positive regulation of molecular function|GO:0048518,positive regulation of biological process|GO:0006364,rRNA processing|GO:0034470,ncRNA processing|GO:0010207,photosystem II a…	GO:0043234,protein complex|GO:0009579,thylakoid|GO:0005622,intracellular|GO:0032991,macromolecular complex|GO:0009523,photosystem II|GO:0009521,photosystem|GO:0009654,photosystem II oxygen evolving complex|GO:0034357,photosynthetic membrane|GO:0016020,membrane|GO:0044464,cell part|GO:0031977,thylakoid lumen|GO:0005623,cell|GO:0019898,extrinsic component of membrane|GO:0098796,membrane protein com…	GO:0043169,cation binding|GO:0043167,ion binding|GO:0005488,binding|GO:0046872,metal ion binding|GO:0005509,calcium ion binding	bdi00195,Photosynthesis|bdi01100,Metabolic pathways
A0A1D5WIJ6	Uncharacterized protein OS=Triticum aestivum PE=4 SV=1 - [A0A1D5WIJ6_WHEAT]	psbP domain-containing protein 6, chloroplastic-like	56.09	2	2	10	100	1.15729	1.06438	1.12246	0.916459	0.846408	0.87501	1.30104	1.22671	1.16603	0.891793	0.927345	0.898568	271	28.8792	7.37158	0.78881	0.00225391	1.10456	0.070263	1.03026	0.312989	LOC100827919	GO:0008152,metabolic process|GO:0009987,cellular process|GO:0015979,photosynthesis|GO:0044237,cellular metabolic process	GO:0043234,protein complex|GO:0009579,thylakoid|GO:0005622,intracellular|GO:0032991,macromolecular complex|GO:0009523,photosystem II|GO:0009521,photosystem|GO:0009654,photosystem II oxygen evolving complex|GO:0034357,photosynthetic membrane|GO:0016020,membrane|GO:0044464,cell part|GO:0005623,cell|GO:0019898,extrinsic component of membrane|GO:0098796,membrane protein complex|GO:0044436,thylakoid p…	GO:0043169,cation binding|GO:0043167,ion binding|GO:0005488,binding|GO:0046872,metal ion binding|GO:0005509,calcium ion binding	bdi00195,Photosynthesis|bdi01100,Metabolic pathways
A0A1D6BNX9	Uncharacterized protein OS=Triticum aestivum PE=4 SV=1 - [A0A1D6BNX9_WHEAT]	photosystem II stability/assembly factor HCF136, chloroplastic-like	56	1	1	17	262	1.01537	1.0608	1.23693	0.999796	1.00287	0.999437	0.93563	0.999134	0.690577	1.16884	1.02387	1.06882	425	46.1837	9.23193	0.906131	0.199802	0.792412	0.118892	1.08641	0.113788
A0A1D6BTE6	Uncharacterized protein OS=Triticum aestivum PE=4 SV=1 - [A0A1D6BTE6_WHEAT]	uncharacterized LOC100825225	55.99	3	2	14	117	0.905724	0.989016	1.04048	0.949571	0.889333	0.839406	1.04591	1.15784	1.16656	1.17062	1.18753	1.25127	334	36.2245	8.52881	0.912472	0.165522	1.14823	0.0584388	1.34765	0.00151737
A0A1D5SBF7	Histone H2B OS=Triticum aestivum PE=3 SV=1 - [A0A1D5SBF7_WHEAT]	histone H2B.2-like; Core component of nucleosome. Nucleosomes wrap and compact DNA into chromatin, limiting DNA accessibility to the cellular machineries which require DNA as a template. Histones thereby play a central role in transcription regulation, DNA repair, DNA replication and chromosomal stability. DNA accessibility is regulated via a complex set of post-translational modifications of his…	55.94	14	3	11	800	1.17999	1.2034	1.08761	0.582711	0.528288	0.52482	2.55954	2.57094	2.62315	0.349851	0.378571	0.428763	143	15.5726	10.228	0.471282	0.000106745	2.23383	3.83194e-06	0.707404	0.00581243
A0A1D5WYR8	Uncharacterized protein OS=Triticum aestivum PE=4 SV=1 - [A0A1D5WYR8_WHEAT]	probable plastid-lipid-associated protein 4, chloroplastic-like	55.94	1	3	13	79	1.12105	1.01135	0.878763	1.03413	0.990321	0.981851	1.04485	0.916224	0.783933	0.83451	1.09754	1.51627	261	28.5741	9.31982	0.998387	0.983113	0.911611	0.43704	1.14703	0.50051	LOC100846344	GO:0000302,response to reactive oxygen species|GO:0009658,chloroplast organization|GO:0042742,defense response to bacterium|GO:0071840,cellular component organization or biogenesis|GO:0009657,plastid organization|GO:0043207,response to external biotic stimulus|GO:0009617,response to bacterium|GO:0016043,cellular component organization|GO:1901700,response to oxygen-containing compound|GO:0009987,c…	GO:0055035,plastid thylakoid membrane|GO:0034357,photosynthetic membrane|GO:0031976,plastid thylakoid|GO:0031977,thylakoid lumen|GO:0031975,envelope|GO:0043229,intracellular organelle|GO:0071944,cell periphery|GO:0005622,intracellular|GO:0043227,membrane-bounded organelle|GO:0043226,organelle|GO:0009535,chloroplast thylakoid membrane|GO:0009534,chloroplast thylakoid|GO:0031984,organelle subcompar…	0	0
A0A1D5WSW4	Histone H2B OS=Triticum aestivum PE=3 SV=1 - [A0A1D5WSW4_WHEAT]	histone H2B.2-like; Core component of nucleosome. Nucleosomes wrap and compact DNA into chromatin, limiting DNA accessibility to the cellular machineries which require DNA as a template. Histones thereby play a central role in transcription regulation, DNA repair, DNA replication and chromosomal stability. DNA accessibility is regulated via a complex set of post-translational modifications of his…	55.92	17	1	10	761			1.2639			0.809492			1.43285			0.710954	152	16.3321	10.0229	0.640473	#DIV/0!	1.13368	#DIV/0!	0.878272	#DIV/0!
W5ES10	Uncharacterized protein OS=Triticum aestivum PE=4 SV=1 - [W5ES10_WHEAT]	uncharacterized LOC100839724	55.84	3	7	21	204	1.06406	1.07927	1.06113	0.907449	1.00855	0.897348	1.14678	1.07355	1.13654	0.888579	0.764698	0.880172	471	51.6019	6.23975	0.87795	0.0222246	1.04756	0.0974398	0.90051	0.155876	LOC100839724	GO:0006739,NADP metabolic process|GO:0070271,protein complex biogenesis|GO:0043933,macromolecular complex subunit organization|GO:0006733,oxidoreduction coenzyme metabolic process|GO:0006732,coenzyme metabolic process|GO:0006807,nitrogen compound metabolic process|GO:0044249,cellular biosynthetic process|GO:0034641,cellular nitrogen compound metabolic process|GO:0006098,pentose-phosphate shunt|GO…	GO:0055035,plastid thylakoid membrane|GO:0034357,photosynthetic membrane|GO:0031976,plastid thylakoid|GO:0043229,intracellular organelle|GO:0005622,intracellular|GO:0043227,membrane-bounded organelle|GO:0043226,organelle|GO:0009535,chloroplast thylakoid membrane|GO:0009534,chloroplast thylakoid|GO:0031984,organelle subcompartment|GO:0016020,membrane|GO:0044436,thylakoid part|GO:0044435,plastid pa…	0	0
Q00434	Oxygen-evolving enhancer protein 2, chloroplastic OS=Triticum aestivum GN=PSBP PE=2 SV=1 - [PSBP_WHEAT]	oxygen-evolving enhancer protein 2, chloroplastic-like	55.81	4	12	12	1283	1.12674	1.11722	1.11981	1.03264	1.02122	1.02694	1.02459	1.02481	1.02512	0.738394	0.75118	0.74507	258	27.2528	8.70459	0.915876	2.68151e-05	0.914009	4.5115e-06	0.725346	5.68516e-07
A0A077RR71	Peptidyl-prolyl cis-trans isomerase OS=Triticum aestivum GN=TRAES_3BF060500130CFD_c1 PE=3 SV=1 - [A0A077RR71_WHEAT]	peptidyl-prolyl cis-trans isomerase, chloroplastic-like; PPIases accelerate the folding of proteins. It catalyzes the cis-trans isomerization of proline imidic peptide bonds in oligopeptides (By similarity)	55.67	2	1	12	111	0.941794	0.976435	0.829429	1.03518	1.01104	0.873144	0.994404	1.07991	0.888843	1.15571	1.04662	1.57053	291	29.8971	9.71533	1.06249	0.44237	1.07843	0.368085	1.29235	0.164422
A0A1D5SSJ7	Uncharacterized protein OS=Triticum aestivum PE=4 SV=1 - [A0A1D5SSJ7_WHEAT]	uncharacterized LOC100829726	55.61	1	6	22	277	0.912147	0.955132	1.01338	1.09302	1.04721	0.993031	0.932338	0.874833	0.981506	1.14907	1.30636	1.04228	446	47.312	6.82959	1.08769	0.110336	0.968069	0.51105	1.11631	0.212434
Q6XW17	Photosystem II polypeptide (Fragment) OS=Triticum aestivum PE=2 SV=1 - [Q6XW17_WHEAT]	photosystem II 10 kDa polypeptide, chloroplastic-like	55.56	3	7	7	129	0.999854	0.994209	0.985735	0.99879	0.984895	0.983694	1.31774	1.29186	1.23555	0.689104	0.76238	0.721587	99	10.1873	8.646	0.995832	0.549936	1.29041	0.000302911	0.73232	0.000261103	LOC100831370	GO:0008152,metabolic process|GO:0009987,cellular process|GO:0015979,photosynthesis|GO:0044237,cellular metabolic process	GO:0043234,protein complex|GO:0009579,thylakoid|GO:0032991,macromolecular complex|GO:0009523,photosystem II|GO:0009521,photosystem|GO:0009654,photosystem II oxygen evolving complex|GO:0034357,photosynthetic membrane|GO:0016020,membrane|GO:0044464,cell part|GO:0005623,cell|GO:1990204,oxidoreductase complex|GO:0098796,membrane protein complex|GO:0044436,thylakoid part|GO:0044424,intracellular part|…	0	bdi00195,Photosynthesis|bdi01100,Metabolic pathways
A0A1D5X268	Ferredoxin--NADP reductase OS=Triticum aestivum PE=3 SV=1 - [A0A1D5X268_WHEAT]	ferredoxin--NADP reductase, leaf isozyme, chloroplastic-like	55.52	2	4	21	404	1.20724	1.1937	1.21973	0.93512	0.808029	0.817967	1.11932	1.19757	1.19585	0.808381	0.773508	0.791946	362	39.8912	8.25049	0.707361	0.00104515	0.970194	0.251724	0.926875	0.21167
Q95H51	50S ribosomal protein L14, chloroplastic OS=Triticum aestivum GN=rpl14 PE=3 SV=1 - [RK14_WHEAT]	50S ribosomal protein L14, chloroplastic; Binds to 23S rRNA (By similarity)	55.28	5	6	6	46	1.02783	1.00867	1.01724	1.06222	1.01056	1.00995	0.996671	1.00395	1.042	0.862941	1.04205	1.10814	123	13.4683	8.66064	1.0095	0.623271	0.996357	0.818204	0.977421	0.77327	rpl14	GO:0044249,cellular biosynthetic process|GO:0034641,cellular nitrogen compound metabolic process|GO:0006807,nitrogen compound metabolic process|GO:0034645,cellular macromolecule biosynthetic process|GO:1901576,organic substance biosynthetic process|GO:0044267,cellular protein metabolic process|GO:0044260,cellular macromolecule metabolic process|GO:0043043,peptide biosynthetic process|GO:0071704,o…	GO:0015934,large ribosomal subunit|GO:0043229,intracellular organelle|GO:0043228,non-membrane-bounded organelle|GO:0043227,membrane-bounded organelle|GO:0043226,organelle|GO:0005737,cytoplasm|GO:0044446,intracellular organelle part|GO:0009536,plastid|GO:0030529,intracellular ribonucleoprotein complex|GO:0009507,chloroplast|GO:0044391,ribosomal subunit|GO:0005840,ribosome|GO:0032991,macromolecular…	GO:0097159,organic cyclic compound binding|GO:0019843,rRNA binding|GO:0003735,structural constituent of ribosome|GO:0003723,RNA binding|GO:0003676,nucleic acid binding|GO:0005198,structural molecule activity|GO:1901363,heterocyclic compound binding|GO:0005488,binding|GO:0070180,large ribosomal subunit rRNA binding	bdi03010,Ribosome
W5I8T5	Uncharacterized protein OS=Triticum aestivum PE=4 SV=1 - [W5I8T5_WHEAT]	peptidyl-prolyl cis-trans isomerase CYP38, chloroplastic-like	55.08	7	13	19	175	1.07206	1.08813	1.1241	1.1326	1.08538	1.13865	1.01853	1.0213	1.03772	0.621808	0.641741	0.628263	423	46.2567	4.97021	1.02202	0.350125	0.937051	0.0139833	0.563606	1.05847e-05	LOC100824311	GO:0009595,detection of biotic stimulus|GO:0008104,protein localization|GO:0019220,regulation of phosphate metabolic process|GO:0080090,regulation of primary metabolic process|GO:0019222,regulation of metabolic process|GO:0019682,glyceraldehyde-3-phosphate metabolic process|GO:0048585,negative regulation of response to stimulus|GO:0043412,macromolecule modification|GO:0048583,regulation of respon…	GO:0055035,plastid thylakoid membrane|GO:0034357,photosynthetic membrane|GO:0031976,plastid thylakoid|GO:0031977,thylakoid lumen|GO:0043229,intracellular organelle|GO:0005622,intracellular|GO:0043227,membrane-bounded organelle|GO:0043226,organelle|GO:0009535,chloroplast thylakoid membrane|GO:0009534,chloroplast thylakoid|GO:0031984,organelle subcompartment|GO:0009532,plastid stroma|GO:0009570,chl…	GO:0003824,catalytic activity|GO:0016853,isomerase activity|GO:0003755,peptidyl-prolyl cis-trans isomerase activity|GO:0016859,cis-trans isomerase activity	0
A0A1D5SDG5	Uncharacterized protein OS=Triticum aestivum PE=4 SV=1 - [A0A1D5SDG5_WHEAT]	uncharacterized LOC100829726	54.93	2	1	20	235	0.953863	0.982972	0.88713	0.997331	1.05725	1.10808	0.783932	0.782201	0.760007	1.20511	1.12605	1.18991	426	45.418	7.04932	1.11994	0.0575967	0.823715	0.00484939	1.11332	0.0408843	BRADI_3g29750	0	GO:0005737,cytoplasm|GO:0009536,plastid|GO:0043231,intracellular membrane-bounded organelle|GO:0044464,cell part|GO:0044444,cytoplasmic part|GO:0005623,cell|GO:0005622,intracellular|GO:0043229,intracellular organelle|GO:0044424,intracellular part|GO:0043227,membrane-bounded organelle|GO:0043226,organelle|GO:0009507,chloroplast	0	0
A0A1D5UIL2	Histone H4 OS=Triticum aestivum PE=3 SV=1 - [A0A1D5UIL2_WHEAT]	annotation not available	54.74	29	3	9	845	1.01184	1.01712	0.989708	0.987677	0.997222	1.0222	1.25356	1.23153	1.24547	0.849206	0.873575	0.817929	137	15.1887	11.6489	0.99617	0.786144	1.23583	2.33751e-05	0.844903	0.00124283	LOC100838029	GO:0034728,nucleosome organization|GO:0071103,DNA conformation change|GO:0022607,cellular component assembly|GO:0070271,protein complex biogenesis|GO:0043933,macromolecular complex subunit organization|GO:0016043,cellular component organization|GO:0031497,chromatin assembly|GO:0034622,cellular macromolecular complex assembly|GO:0071840,cellular component organization or biogenesis|GO:0071824,prot…	GO:0031974,membrane-enclosed lumen|GO:0044815,DNA packaging complex|GO:0043229,intracellular organelle|GO:0043228,non-membrane-bounded organelle|GO:0000785,chromatin|GO:0000786,nucleosome|GO:0043227,membrane-bounded organelle|GO:0043226,organelle|GO:0030054,cell junction|GO:0009579,thylakoid|GO:0009536,plastid|GO:0031090,organelle membrane|GO:0031981,nuclear lumen|GO:0005730,nucleolus|GO:0005773,…	GO:0003676,nucleic acid binding|GO:0097159,organic cyclic compound binding|GO:0005488,binding|GO:0005515,protein binding|GO:0003677,DNA binding|GO:0046983,protein dimerization activity|GO:0046982,protein heterodimerization activity|GO:1901363,heterocyclic compound binding|GO:0042393,histone binding	0
A0A1D5YCF1	Uncharacterized protein OS=Triticum aestivum PE=4 SV=1 - [A0A1D5YCF1_WHEAT]	photosystem I reaction center subunit IV, chloroplastic-like	54.73	1	2	7	181	1.09305	1.1088	1.2137	1.30997	1.27785	1.22442	0.76679	0.723623	0.631239	0.56413	0.504089	0.336815	148	15.5921	9.70068	1.11614	0.0434172	0.621173	0.00143475	0.368558	0.000377847	LOC100824270	GO:0008152,metabolic process|GO:0009987,cellular process|GO:0015979,photosynthesis|GO:0044237,cellular metabolic process	GO:0043234,protein complex|GO:0009579,thylakoid|GO:0009522,photosystem I|GO:0009521,photosystem|GO:0034357,photosynthetic membrane|GO:0016020,membrane|GO:0044464,cell part|GO:0009538,photosystem I reaction center|GO:0005623,cell|GO:0005622,intracellular|GO:0098796,membrane protein complex|GO:0044436,thylakoid part|GO:0044424,intracellular part|GO:0044425,membrane part|GO:0032991,macromolecular co…	0	bdi00195,Photosynthesis|bdi01100,Metabolic pathways
A0A1D6S578	Uncharacterized protein OS=Triticum aestivum PE=4 SV=1 - [A0A1D6S578_WHEAT]	photosystem I reaction center subunit IV, chloroplastic-like	54.73	1	2	7	179	1.26682	1.17533	1.1626	1.26256	1.21637	1.17278	0.676961	0.781728	0.812482	0.382608	0.579391	0.538434	148	15.5921	9.70068	1.01302	0.72728	0.630048	0.00106905	0.410885	0.000390966
A0A1D6DIT9	Uncharacterized protein OS=Triticum aestivum PE=3 SV=1 - [A0A1D6DIT9_WHEAT]	ADP-ribosylation factor 1-like	54.72	3	1	7	38	0.987526	0.95281	0.957935	0.900338	0.894338	0.913389	1.2883	1.38695	1.32962	1.06878	1.00554	1.024	265	29.5985	8.51416	0.934373	0.00651807	1.38181	0.000270947	1.14411	0.00267434	LOC100821355	GO:0044700,single organism signaling|GO:0051716,cellular response to stimulus|GO:0050896,response to stimulus|GO:0009987,cellular process|GO:0044763,single-organism cellular process|GO:0050794,regulation of cellular process|GO:0065007,biological regulation|GO:0023052,signaling|GO:0007165,signal transduction|GO:0007154,cell communication|GO:0035556,intracellular signal transduction|GO:0007264,smal…	GO:0044464,cell part|GO:0005623,cell|GO:0005622,intracellular	GO:0043168,anion binding|GO:0005488,binding|GO:0019001,guanyl nucleotide binding|GO:0035639,purine ribonucleoside triphosphate binding|GO:0097367,carbohydrate derivative binding|GO:0043167,ion binding|GO:1901363,heterocyclic compound binding|GO:1901265,nucleoside phosphate binding|GO:0000166,nucleotide binding|GO:0036094,small molecule binding|GO:0032561,guanyl ribonucleotide binding|GO:0032553,r…	bdi04144,Endocytosis
A0A1D5YN62	Uncharacterized protein OS=Triticum aestivum PE=3 SV=1 - [A0A1D5YN62_WHEAT]	Uncharacterized protein	54.7	13	1	7	40		0.978034	0.983985		1.02652	1.08358		1.00355	1.00165		0.965595	1.1033	181	20.6667	6.94678	1.07547	0.123022	1.02201	0.0203031	0.980475	0.808185	LOC100825440	GO:0044700,single organism signaling|GO:0051716,cellular response to stimulus|GO:0050896,response to stimulus|GO:0009987,cellular process|GO:0044763,single-organism cellular process|GO:0050794,regulation of cellular process|GO:0065007,biological regulation|GO:0023052,signaling|GO:0007165,signal transduction|GO:0007154,cell communication|GO:0035556,intracellular signal transduction|GO:0007264,smal…	GO:0044464,cell part|GO:0005623,cell|GO:0005622,intracellular	GO:0043168,anion binding|GO:0005488,binding|GO:0019001,guanyl nucleotide binding|GO:0035639,purine ribonucleoside triphosphate binding|GO:0097367,carbohydrate derivative binding|GO:0043167,ion binding|GO:1901363,heterocyclic compound binding|GO:1901265,nucleoside phosphate binding|GO:0000166,nucleotide binding|GO:0036094,small molecule binding|GO:0032561,guanyl ribonucleotide binding|GO:0032553,r…	bdi04144,Endocytosis
A0A1D5UD54	Uncharacterized protein OS=Triticum aestivum PE=3 SV=1 - [A0A1D5UD54_WHEAT]	ruBisCO large subunit-binding protein subunit alpha, chloroplastic-like	54.67	4	1	23	96	0.839435	0.808677	0.773318	0.900726	0.814098	0.906579	0.771363	0.800875	0.782151	1.7546	1.90588	1.79962	578	61.2865	5.19873	1.08259	0.133474	0.972314	0.346369	2.08289	6.18283e-05
H9NAV2	Chloroplast Cu/Zn superoxide dismutase (Fragment) OS=Triticum aestivum PE=2 SV=1 - [H9NAV2_WHEAT]	superoxide dismutase [Cu-Zn], chloroplastic-like; Destroys radicals which are normally produced within the cells and which are toxic to biological systems (By similarity)	54.6	4	1	5	40	0.902486	0.955023		1.06879	1.13055		0.831174	0.785937		1.29922	1.1288		174	17.5259	5.42725	1.18403	0.0519236	0.870581	0.0740508	1.10398	0.334326	LOC100840092	GO:0009167,purine ribonucleoside monophosphate metabolic process|GO:0044281,small molecule metabolic process|GO:0009161,ribonucleoside monophosphate metabolic process|GO:1901360,organic cyclic compound metabolic process|GO:0044712,single-organism catabolic process|GO:0051716,cellular response to stimulus|GO:0044711,single-organism biosynthetic process|GO:0009199,ribonucleoside triphosphate metabo…	GO:0005737,cytoplasm|GO:0005615,extracellular space|GO:0044464,cell part|GO:0005623,cell|GO:0005622,intracellular|GO:0005576,extracellular region|GO:0044424,intracellular part|GO:0044421,extracellular region part	GO:0016721,oxidoreductase activity, acting on superoxide radicals as acceptor|GO:0043169,cation binding|GO:0016209,antioxidant activity|GO:0043167,ion binding|GO:0003824,catalytic activity|GO:0005488,binding|GO:0004784,superoxide dismutase activity|GO:0046872,metal ion binding|GO:0016491,oxidoreductase activity|GO:0046914,transition metal ion binding|GO:0008270,zinc ion binding|GO:0005507,copper …	bdi04146,Peroxisome
A0A1D6BE87	Histone H2B OS=Triticum aestivum PE=3 SV=1 - [A0A1D6BE87_WHEAT]	histone H2B.3-like; Core component of nucleosome. Nucleosomes wrap and compact DNA into chromatin, limiting DNA accessibility to the cellular machineries which require DNA as a template. Histones thereby play a central role in transcription regulation, DNA repair, DNA replication and chromosomal stability. DNA accessibility is regulated via a complex set of post-translational modifications of his…	54.41	28	1	9	752	1.08294	1.24937		0.679473	0.773988		1.72338	1.88514		0.945476	0.362179		136	14.8322	10.1108	0.623184	0.0442982	1.54719	0.0315167	0.899684	0.828118
A0A1D5SCB1	Histone H2B OS=Triticum aestivum PE=3 SV=1 - [A0A1D5SCB1_WHEAT]	histone H2B.3-like; Core component of nucleosome. Nucleosomes wrap and compact DNA into chromatin, limiting DNA accessibility to the cellular machineries which require DNA as a template. Histones thereby play a central role in transcription regulation, DNA repair, DNA replication and chromosomal stability. DNA accessibility is regulated via a complex set of post-translational modifications of his…	54.25	14	1	10	765	1.13546	1.15457	1.09671	0.574013	0.538618	0.542153	2.459	2.38371	2.50302	0.478705	0.461582	0.420999	153	16.5631	10.1548	0.488606	9.28785e-06	2.16897	4.44368e-06	0.822636	0.00879635	LOC100829959	0	GO:0044815,DNA packaging complex|GO:0043229,intracellular organelle|GO:0043228,non-membrane-bounded organelle|GO:0000785,chromatin|GO:0000786,nucleosome|GO:0043227,membrane-bounded organelle|GO:0043226,organelle|GO:0005634,nucleus|GO:0005694,chromosome|GO:0043234,protein complex|GO:0032991,macromolecular complex|GO:0043231,intracellular membrane-bounded organelle|GO:0043232,intracellular non-memb…	GO:0003676,nucleic acid binding|GO:0097159,organic cyclic compound binding|GO:0005488,binding|GO:0005515,protein binding|GO:0003677,DNA binding|GO:0046983,protein dimerization activity|GO:0046982,protein heterodimerization activity|GO:1901363,heterocyclic compound binding	0
A0A1D5S0H0	Chlorophyll a-b binding protein, chloroplastic OS=Triticum aestivum PE=3 SV=1 - [A0A1D5S0H0_WHEAT]	chlorophyll a-b binding protein, chloroplastic-like	54.18	5	1	8	576	1.1901	1.1481	1.13446	0.91289	0.913615	0.92239	1.23631	1.23264	1.1435	0.841964	0.759297	0.805829	251	26.8095	5.94775	0.791583	0.000143785	1.04025	0.249971	0.875657	0.00914773	LOC100822184	GO:0044267,cellular protein metabolic process|GO:0044260,cellular macromolecule metabolic process|GO:0044238,primary metabolic process|GO:0019538,protein metabolic process|GO:0044237,cellular metabolic process|GO:0019684,photosynthesis, light reaction|GO:0009987,cellular process|GO:0006464,cellular protein modification process|GO:0015979,photosynthesis|GO:0071704,organic substance metabolic proce…	GO:0034357,photosynthetic membrane|GO:0043229,intracellular organelle|GO:0043227,membrane-bounded organelle|GO:0043226,organelle|GO:0031224,intrinsic component of membrane|GO:0005737,cytoplasm|GO:0009536,plastid|GO:0016021,integral component of membrane|GO:0016020,membrane|GO:0044436,thylakoid part|GO:0009507,chloroplast|GO:0009579,thylakoid|GO:0032991,macromolecular complex|GO:0009523,photosyste…	GO:0043169,cation binding|GO:0016168,chlorophyll binding|GO:0046906,tetrapyrrole binding|GO:0097159,organic cyclic compound binding|GO:0043167,ion binding|GO:0005488,binding|GO:0046872,metal ion binding|GO:1901363,heterocyclic compound binding|GO:0031409,pigment binding	bdi00196,Photosynthesis - antenna proteins|bdi01100,Metabolic pathways
W5CTK4	Histone H2B OS=Triticum aestivum GN=TRAES_3BF064800030CFD_c1 PE=3 SV=1 - [W5CTK4_WHEAT]	histone H2B.3-like; Core component of nucleosome. Nucleosomes wrap and compact DNA into chromatin, limiting DNA accessibility to the cellular machineries which require DNA as a template. Histones thereby play a central role in transcription regulation, DNA repair, DNA replication and chromosomal stability. DNA accessibility is regulated via a complex set of post-translational modifications of his…	54.07	3	2	9	746	1.12343	0.880777	0.977671	0.984131	0.994492	1.00154	1.57664	1.63385	1.6117	0.432286	0.626886	0.448545	135	14.7632	10.0815	0.999424	0.993927	1.61717	0.00106678	0.505919	0.00142388
Q9SAW6	Ribulose bisphosphate carboxylase small chain (Fragment) OS=Triticum aestivum GN=rbcS PE=3 SV=1 - [Q9SAW6_WHEAT]	ribulose bisphosphate carboxylase small chain PWS4.3, chloroplastic-like; RuBisCO catalyzes two reactions: the carboxylation of D- ribulose 1,5-bisphosphate, the primary event in carbon dioxide fixation, as well as the oxidative fragmentation of the pentose substrate. Both reactions occur simultaneously and in competition at the same active site (By similarity)	53.94	3	2	11	227	1.01894	1.17547	1.01139	1.22655	1.14448	1.30214	0.914321	1.05886	0.879772	0.795525	0.555271	0.583698	165	18.5184	8.55811	1.14579	0.0907911	0.889937	0.199516	0.526656	0.00280102
A0A1D5W3P0	Uncharacterized protein OS=Triticum aestivum PE=4 SV=1 - [A0A1D5W3P0_WHEAT]	uncharacterized LOC100827086	53.89	14	8	8	36	1.21747	1.15744	1.16511	0.881113	0.913798	0.818689	1.18089	1.09496	1.10274	0.929236	0.974352	1.03866	193	22.0947	8.70459	0.738301	0.000785395	0.954399	0.181399	1.12574	0.0605602	LOC100828008	GO:0080090,regulation of primary metabolic process|GO:0019222,regulation of metabolic process|GO:0048585,negative regulation of response to stimulus|GO:0048583,regulation of response to stimulus|GO:0007165,signal transduction|GO:1901576,organic substance biosynthetic process|GO:1901362,organic cyclic compound biosynthetic process|GO:0071840,cellular component organization or biogenesis|GO:1901361…	GO:0005737,cytoplasm|GO:0005829,cytosol|GO:0044464,cell part|GO:0005623,cell|GO:0005622,intracellular|GO:0044444,cytoplasmic part|GO:0044424,intracellular part|GO:0043231,intracellular membrane-bounded organelle|GO:0043226,organelle|GO:0043229,intracellular organelle|GO:0043227,membrane-bounded organelle|GO:0005634,nucleus	GO:0016262,protein N-acetylglucosaminyltransferase activity|GO:0003824,catalytic activity|GO:0016740,transferase activity|GO:0016757,transferase activity, transferring glycosyl groups|GO:0016758,transferase activity, transferring hexosyl groups|GO:0008375,acetylglucosaminyltransferase activity|GO:0008194,UDP-glycosyltransferase activity	0
P11383	Ribulose bisphosphate carboxylase large chain OS=Triticum aestivum GN=rbcL PE=1 SV=2 - [RBL_WHEAT]	ribulose-1,5-bisphosphate carboxylase/oxygenase large subunit; RuBisCO catalyzes two reactions: the carboxylation of D- ribulose 1,5-bisphosphate, the primary event in carbon dioxide fixation, as well as the oxidative fragmentation of the pentose substrate in the photorespiration process. Both reactions occur simultaneously and in competition at the same active site (By similarity)	53.88	27	19	30	1047	0.937919	0.923498	0.947163	1.1431	1.15822	1.13502	0.900322	0.880691	0.925861	0.83623	0.798746	0.799202	477	52.8174	6.68311	1.22352	2.70438e-05	0.963787	0.0834877	0.708362	1.91303e-05
A0A1D5Y6P3	Uncharacterized protein OS=Triticum aestivum PE=4 SV=1 - [A0A1D5Y6P3_WHEAT]	psbP-like protein 1, chloroplastic-like	53.88	7	3	13	191	1.0302	1.00855	1.0992	0.990991	0.99912	0.965852	1.00534	0.995468	1.05479	1.13791	1.14299	1.07425	232	25.6165	9.74463	0.942003	0.105524	0.973756	0.45124	1.13504	0.00539567
A0A1D5T4V5	Peptidyl-prolyl cis-trans isomerase OS=Triticum aestivum PE=3 SV=1 - [A0A1D5T4V5_WHEAT]	peptidyl-prolyl cis-trans isomerase CYP20-2, chloroplastic-like; PPIases accelerate the folding of proteins (By similarity)	53.72	6	10	10	135	1.0567	1.06944	1.06219	1.0239	1.03686	1.01051	1.03518	1.04586	1.09149	0.84859	0.781917	0.717354	188	20.2752	7.86963	0.963283	0.0099132	0.995046	0.780403	0.764461	0.00336083	LOC100840120	GO:0022607,cellular component assembly|GO:0006457,protein folding|GO:0070271,protein complex biogenesis|GO:0043933,macromolecular complex subunit organization|GO:0034622,cellular macromolecular complex assembly|GO:0019752,carboxylic acid metabolic process|GO:0044249,cellular biosynthetic process|GO:0006807,nitrogen compound metabolic process|GO:0044281,small molecule metabolic process|GO:0044283,…	GO:0055035,plastid thylakoid membrane|GO:0034357,photosynthetic membrane|GO:0031976,plastid thylakoid|GO:0031977,thylakoid lumen|GO:0043229,intracellular organelle|GO:0005622,intracellular|GO:0043227,membrane-bounded organelle|GO:0043226,organelle|GO:0009535,chloroplast thylakoid membrane|GO:0009534,chloroplast thylakoid|GO:0031984,organelle subcompartment|GO:0009533,chloroplast stromal thylakoid…	GO:0016853,isomerase activity|GO:0019900,kinase binding|GO:0019899,enzyme binding|GO:0016859,cis-trans isomerase activity|GO:0019901,protein kinase binding|GO:0003824,catalytic activity|GO:0005515,protein binding|GO:0003755,peptidyl-prolyl cis-trans isomerase activity|GO:0043424,protein histidine kinase binding|GO:0005488,binding	0
W5ELZ7	Uncharacterized protein OS=Triticum aestivum PE=4 SV=1 - [W5ELZ7_WHEAT]	50S ribosomal protein L10, chloroplastic-like	53.64	1	1	10	30	1.06903	1.11034	1.14753	0.9726	0.946801	0.94364	1.07396	1.1535	1.20938	1.02594	0.914718	0.827691	220	24.0826	8.1333	0.860574	0.00320327	1.03305	0.464479	0.966925	0.615781
W5EBE9	Uncharacterized protein OS=Triticum aestivum PE=3 SV=1 - [W5EBE9_WHEAT]	50S ribosomal protein L6, chloroplastic-like	53.54	4	1	11	56	1.07297	1.08503	1.12807	1.10786	1.12224	1.17606	0.839121	0.827041	0.757935	0.988229	0.929602	0.844447	226	25.1408	10.0229	1.03655	0.207564	0.73769	0.000691845	0.810966	0.0100003	LOC100831674	GO:0044281,small molecule metabolic process|GO:1901362,organic cyclic compound biosynthetic process|GO:0015979,photosynthesis|GO:0071840,cellular component organization or biogenesis|GO:0044710,single-organism metabolic process|GO:0044711,single-organism biosynthetic process|GO:0043043,peptide biosynthetic process|GO:0034470,ncRNA processing|GO:0032787,monocarboxylic acid metabolic process|GO:004…	GO:0031975,envelope|GO:0043229,intracellular organelle|GO:0043228,non-membrane-bounded organelle|GO:0043227,membrane-bounded organelle|GO:0043226,organelle|GO:0005737,cytoplasm|GO:0009941,chloroplast envelope|GO:0009536,plastid|GO:0009532,plastid stroma|GO:0009570,chloroplast stroma|GO:0016020,membrane|GO:0030529,intracellular ribonucleoprotein complex|GO:0044435,plastid part|GO:0044434,chloropla…	GO:0097159,organic cyclic compound binding|GO:0019843,rRNA binding|GO:0003735,structural constituent of ribosome|GO:0003723,RNA binding|GO:0003676,nucleic acid binding|GO:0005198,structural molecule activity|GO:1901363,heterocyclic compound binding|GO:0005488,binding	bdi03010,Ribosome
A0A1D6DJY8	Uncharacterized protein OS=Triticum aestivum PE=3 SV=1 - [A0A1D6DJY8_WHEAT]	50S ribosomal protein L6, chloroplastic-like	53.54	2	1	11	54	1.12548			1.01894			0.919417			1.00801			226	25.1248	10.0229	0.905338	#DIV/0!	0.816911	#DIV/0!	0.989274	#DIV/0!
W5G400	Histone H2B OS=Triticum aestivum PE=3 SV=1 - [W5G400_WHEAT]	histone H2B.2-like; Core component of nucleosome. Nucleosomes wrap and compact DNA into chromatin, limiting DNA accessibility to the cellular machineries which require DNA as a template. Histones thereby play a central role in transcription regulation, DNA repair, DNA replication and chromosomal stability. DNA accessibility is regulated via a complex set of post-translational modifications of his…	53.46	2	2	10	740	1.17351	1.12466	1.28242	1.01699	1.03611	0.945623	1.49188	1.51319	1.422	0.401407	0.352546	0.388441	159	17.1355	10.0815	0.837496	0.0231354	1.23641	0.00647113	0.380959	3.80039e-05
A0A1D6DME9	ATP synthase subunit gamma OS=Triticum aestivum PE=3 SV=1 - [A0A1D6DME9_WHEAT]	ATP synthase subunit gamma, chloroplastic-like	53.39	2	1	12	644	0.99745	0.987385	1.01742	1.18224	1.16494	1.24009	0.810179	0.846229	0.780241	0.885991	0.723878	0.844959	221	24.6909	4.89404	1.19486	0.00132361	0.811607	0.000854794	0.684316	0.00215875	LOC100824663	GO:0022622,root system development|GO:0019222,regulation of metabolic process|GO:0009167,purine ribonucleoside monophosphate metabolic process|GO:0009165,nucleotide biosynthetic process|GO:0009163,nucleoside biosynthetic process|GO:0009161,ribonucleoside monophosphate metabolic process|GO:1901362,organic cyclic compound biosynthetic process|GO:0042451,purine nucleoside biosynthetic process|GO:000…	GO:0055035,plastid thylakoid membrane|GO:0034357,photosynthetic membrane|GO:0031976,plastid thylakoid|GO:0043229,intracellular organelle|GO:0009579,thylakoid|GO:0043227,membrane-bounded organelle|GO:0043226,organelle|GO:0009535,chloroplast thylakoid membrane|GO:0009534,chloroplast thylakoid|GO:0031984,organelle subcompartment|GO:0098807,chloroplast thylakoid membrane protein complex|GO:0016020,me…	GO:0036442,hydrogen-exporting ATPase activity|GO:0016887,ATPase activity|GO:0098772,molecular function regulator|GO:0042625,ATPase coupled ion transmembrane transporter activity|GO:0042626,ATPase activity, coupled to transmembrane movement of substances|GO:0016820,hydrolase activity, acting on acid anhydrides, catalyzing transmembrane movement of substances|GO:0046933,proton-transporting ATP synt…	bdi00195,Photosynthesis|bdi01100,Metabolic pathways|bdi00190,Oxidative phosphorylation
A0A1D5Z4L9	Uncharacterized protein OS=Triticum aestivum PE=4 SV=1 - [A0A1D5Z4L9_WHEAT]	uncharacterized LOC100825653	53.36	1	1	10	125	1.45436	1.56853	1.49783	0.809657	0.638938	0.873715	1.38228	1.2883	1.22348	0.520005	0.678222	0.47206	238	25.7277	9.26123	0.513704	0.000699961	0.861382	0.0213097	0.719235	0.0812875
A0A1D5ZLT0	Chlorophyll a-b binding protein, chloroplastic OS=Triticum aestivum PE=3 SV=1 - [A0A1D5ZLT0_WHEAT]	chlorophyll a-b binding protein 2, chloroplastic-like	53.21	12	2	9	606	1.05908	1.0222	1.07196	0.850913	0.860663	0.837875	1.1235	1.13299	1.1527	1.22302	1.24403	1.16238	265	28.0011	5.42725	0.808518	0.000247654	1.08117	0.00772512	1.42361	0.000142884	LOC100828241	GO:0044267,cellular protein metabolic process|GO:0044260,cellular macromolecule metabolic process|GO:0044238,primary metabolic process|GO:0019538,protein metabolic process|GO:0044237,cellular metabolic process|GO:0019684,photosynthesis, light reaction|GO:0009987,cellular process|GO:0006464,cellular protein modification process|GO:0015979,photosynthesis|GO:0071704,organic substance metabolic proce…	GO:0034357,photosynthetic membrane|GO:0043229,intracellular organelle|GO:0043227,membrane-bounded organelle|GO:0043226,organelle|GO:0031224,intrinsic component of membrane|GO:0005737,cytoplasm|GO:0009536,plastid|GO:0016021,integral component of membrane|GO:0016020,membrane|GO:0044436,thylakoid part|GO:0009507,chloroplast|GO:0009579,thylakoid|GO:0032991,macromolecular complex|GO:0009523,photosyste…	GO:0043169,cation binding|GO:0016168,chlorophyll binding|GO:0046906,tetrapyrrole binding|GO:0097159,organic cyclic compound binding|GO:0043167,ion binding|GO:0005488,binding|GO:0046872,metal ion binding|GO:1901363,heterocyclic compound binding|GO:0031409,pigment binding	bdi00196,Photosynthesis - antenna proteins|bdi01100,Metabolic pathways
A0A1D5WJS1	Uncharacterized protein OS=Triticum aestivum PE=4 SV=1 - [A0A1D5WJS1_WHEAT]	ATP synthase subunit beta, chloroplastic-like; Produces ATP from ADP in the presence of a proton gradient across the membrane (By similarity)	53.15	1	3	6	524	1.37893	1.35584	1.34233	0.820499	0.826431	0.864673	1.31928	1.25744	1.31313	0.642102	0.710365	0.684254	143	15.0187	4.84326	0.616026	7.51107e-06	0.954072	0.0493893	0.810925	0.00283611	BRADI3G27284	GO:0009167,purine ribonucleoside monophosphate metabolic process|GO:0009165,nucleotide biosynthetic process|GO:0009163,nucleoside biosynthetic process|GO:0009161,ribonucleoside monophosphate metabolic process|GO:1901362,organic cyclic compound biosynthetic process|GO:0042451,purine nucleoside biosynthetic process|GO:0009168,purine ribonucleoside monophosphate biosynthetic process|GO:0044710,singl…	GO:0045261,proton-transporting ATP synthase complex, catalytic core F(1)|GO:0043234,protein complex|GO:0032991,macromolecular complex|GO:0016020,membrane|GO:0044464,cell part|GO:0045259,proton-transporting ATP synthase complex|GO:0005623,cell|GO:0005622,intracellular|GO:0033178,proton-transporting two-sector ATPase complex, catalytic domain|GO:0098796,membrane protein complex|GO:0044424,intracell…	GO:0035639,purine ribonucleoside triphosphate binding|GO:0005488,binding|GO:0016887,ATPase activity|GO:0043167,ion binding|GO:1901363,heterocyclic compound binding|GO:0032550,purine ribonucleoside binding|GO:0001882,nucleoside binding|GO:0043168,anion binding|GO:0042625,ATPase coupled ion transmembrane transporter activity|GO:0042626,ATPase activity, coupled to transmembrane movement of substance…	0
A0A077RSF9	Uncharacterized protein OS=Triticum aestivum GN=TRAES_3BF008700010CFD_c1 PE=3 SV=1 - [A0A077RSF9_WHEAT]	magnesium-protoporphyrin IX monomethyl ester [oxidative] cyclase, chloroplastic-like	53.14	12	13	20	188	1.25074	1.22908	1.24773	0.955275	0.884969	0.919205	0.995282	1.11778	1.05046	0.784205	0.833051	0.798749	414	47.8956	8.76318	0.740285	0.000112676	0.848686	0.00645518	0.875539	0.0100955	LOC100828682	GO:0080090,regulation of primary metabolic process|GO:0019222,regulation of metabolic process|GO:0006778,porphyrin-containing compound metabolic process|GO:0006779,porphyrin-containing compound biosynthetic process|GO:0061024,membrane organization|GO:0044281,small molecule metabolic process|GO:0044283,small molecule biosynthetic process|GO:1901576,organic substance biosynthetic process|GO:1901362…	GO:0031976,plastid thylakoid|GO:0031975,envelope|GO:0043229,intracellular organelle|GO:0043227,membrane-bounded organelle|GO:0043226,organelle|GO:0005737,cytoplasm|GO:0009534,chloroplast thylakoid|GO:0031984,organelle subcompartment|GO:0044435,plastid part|GO:0044434,chloroplast part|GO:0009579,thylakoid|GO:0009941,chloroplast envelope|GO:0031967,organelle envelope|GO:0009536,plastid|GO:0009507,c…	GO:0043169,cation binding|GO:0004497,monooxygenase activity|GO:0016709,oxidoreductase activity, acting on paired donors, with incorporation or reduction of molecular oxygen, NAD(P)H as one donor, and incorporation of one atom of oxygen|GO:0097159,organic cyclic compound binding|GO:0016705,oxidoreductase activity, acting on paired donors, with incorporation or reduction of molecular oxygen|GO:0043…	bdi01110,Biosynthesis of secondary metabolites|bdi01100,Metabolic pathways|bdi00860,Porphyrin and chlorophyll metabolism
A0A1D6A291	Uncharacterized protein OS=Triticum aestivum PE=4 SV=1 - [A0A1D6A291_WHEAT]	chaperone protein ClpC2, chloroplastic-like	53.13	2	10	20	90	1.0092	0.999209	1.00142	1.07477	1.08897	1.09909	0.933228	0.939117	0.951339	0.997443	0.939938	0.895572	384	42.9804	5.61768	1.08406	0.000389954	0.938154	0.000537533	0.868248	0.00913128	LOC100825356	GO:0044238,primary metabolic process|GO:0019538,protein metabolic process|GO:0043170,macromolecule metabolic process|GO:0071704,organic substance metabolic process|GO:0008152,metabolic process|GO:1901564,organonitrogen compound metabolic process|GO:0006807,nitrogen compound metabolic process	0	GO:0043168,anion binding|GO:0005488,binding|GO:0030554,adenyl nucleotide binding|GO:0035639,purine ribonucleoside triphosphate binding|GO:0097367,carbohydrate derivative binding|GO:1901363,heterocyclic compound binding|GO:1901265,nucleoside phosphate binding|GO:0000166,nucleotide binding|GO:0036094,small molecule binding|GO:0032553,ribonucleotide binding|GO:0032559,adenyl ribonucleotide binding|G…	0
W5C572	Uncharacterized protein OS=Triticum aestivum PE=4 SV=1 - [W5C572_WHEAT]	photosystem I reaction center subunit N, chloroplastic-like	53.1	2	10	10	398	1.1995	1.22707	1.19262	0.872835	0.873746	0.85	1.33925	1.27692	1.34123	0.704939	0.696875	0.686195	145	15.518	9.48096	0.717446	1.28871e-05	1.09345	0.00878418	0.804138	5.7388e-05	LOC100843409	GO:0019220,regulation of phosphate metabolic process|GO:0080090,regulation of primary metabolic process|GO:0019222,regulation of metabolic process|GO:0006470,protein dephosphorylation|GO:0044281,small molecule metabolic process|GO:0044283,small molecule biosynthetic process|GO:0015979,photosynthesis|GO:1901360,organic cyclic compound metabolic process|GO:0044710,single-organism metabolic process|…	GO:0055035,plastid thylakoid membrane|GO:0034357,photosynthetic membrane|GO:0031976,plastid thylakoid|GO:0043229,intracellular organelle|GO:0005622,intracellular|GO:0043227,membrane-bounded organelle|GO:0043226,organelle|GO:0009535,chloroplast thylakoid membrane|GO:0009534,chloroplast thylakoid|GO:0031984,organelle subcompartment|GO:0016020,membrane|GO:0044436,thylakoid part|GO:0044435,plastid pa…	GO:0005516,calmodulin binding|GO:0005515,protein binding|GO:0005488,binding	bdi00195,Photosynthesis|bdi01100,Metabolic pathways
W5EED6	Uncharacterized protein OS=Triticum aestivum PE=4 SV=1 - [W5EED6_WHEAT]	psbP-like protein 1, chloroplastic-like	52.97	4	3	13	189	0.966482	0.962169	0.932478	1.02647	0.953293	1.02174	0.945995	1.00592	0.931294	1.26887	1.13023	1.1852	236	25.4203	9.46631	1.04906	0.145674	1.00772	0.784769	1.19417	0.0141757
W5B8G2	Uncharacterized protein OS=Triticum aestivum PE=4 SV=1 - [W5B8G2_WHEAT]	oxygen-evolving enhancer protein 3-1, chloroplastic-like	52.94	2	1	11	131	0.999422	1.00169	1.01468	0.988552	0.96837	0.925551	0.836269	0.901589	0.93585	1.30251	1.25861	1.24327	221	24.1563	6.78564	0.955791	0.0813222	0.886568	0.0182526	1.31983	0.000279993	LOC100824324	GO:0009893,positive regulation of metabolic process|GO:0019222,regulation of metabolic process|GO:0009311,oligosaccharide metabolic process|GO:0044249,cellular biosynthetic process|GO:0009250,glucan biosynthetic process|GO:0034645,cellular macromolecule biosynthetic process|GO:0006091,generation of precursor metabolites and energy|GO:0016051,carbohydrate biosynthetic process|GO:0050789,regulation…	GO:0034357,photosynthetic membrane|GO:0031976,plastid thylakoid|GO:0019898,extrinsic component of membrane|GO:0043229,intracellular organelle|GO:0009654,photosystem II oxygen evolving complex|GO:0043226,organelle|GO:0009579,thylakoid|GO:0009534,chloroplast thylakoid|GO:0031984,organelle subcompartment|GO:0043227,membrane-bounded organelle|GO:0016020,membrane|GO:0044436,thylakoid part|GO:0044435,p…	GO:0043169,cation binding|GO:0043167,ion binding|GO:0005488,binding|GO:0009055,electron carrier activity|GO:0045156,electron transporter, transferring electrons within the cyclic electron transport pathway of photosynthesis activity|GO:0046872,metal ion binding|GO:0005509,calcium ion binding	bdi00195,Photosynthesis|bdi01100,Metabolic pathways
W5HDP4	Uncharacterized protein OS=Triticum aestivum PE=3 SV=1 - [W5HDP4_WHEAT]	chaperonin 60 subunit beta 1, chloroplastic-like	52.84	15	3	31	131	0.981086	0.996561	0.943595	1.26919	1.3105	1.31473	0.895695	0.76323	0.747157	0.723364	0.741714	0.723607	598	63.9048	5.65576	1.33314	0.000110543	0.823651	0.0258022	0.562005	3.51025e-06	LOC100842360	GO:0044267,cellular protein metabolic process|GO:0006457,protein folding|GO:0044260,cellular macromolecule metabolic process|GO:0044238,primary metabolic process|GO:0019538,protein metabolic process|GO:0009987,cellular process|GO:0044237,cellular metabolic process|GO:0043170,macromolecule metabolic process|GO:0071704,organic substance metabolic process|GO:0042026,protein refolding|GO:0008152,meta…	GO:0005737,cytoplasm|GO:0044464,cell part|GO:0005623,cell|GO:0005622,intracellular|GO:0044424,intracellular part|GO:0009536,plastid|GO:0043231,intracellular membrane-bounded organelle|GO:0005829,cytosol|GO:0044444,cytoplasmic part|GO:0005739,mitochondrion|GO:0043229,intracellular organelle|GO:0043227,membrane-bounded organelle|GO:0043226,organelle|GO:0009507,chloroplast	GO:0043168,anion binding|GO:0005488,binding|GO:0030554,adenyl nucleotide binding|GO:0035639,purine ribonucleoside triphosphate binding|GO:0097367,carbohydrate derivative binding|GO:1901363,heterocyclic compound binding|GO:1901265,nucleoside phosphate binding|GO:0000166,nucleotide binding|GO:0036094,small molecule binding|GO:0032553,ribonucleotide binding|GO:0032559,adenyl ribonucleotide binding|G…	bdi03018,RNA degradation
Q332R4	ATP synthase subunit alpha OS=Triticum aestivum GN=atp1 PE=3 SV=1 - [Q332R4_WHEAT]	ATP synthase CF1 alpha subunit	52.65	7	7	22	187	0.900086	0.884208	0.869005	1.0259	0.986085	0.967702	0.94771	0.888762	0.894081	1.34501	1.42548	1.47157	509	55.2717	5.89697	1.12301	0.00494658	1.02912	0.284485	1.42366	0.000497495	LOC100835507	GO:1902600,hydrogen ion transmembrane transport|GO:0009141,nucleoside triphosphate metabolic process|GO:0009144,purine nucleoside triphosphate metabolic process|GO:0009167,purine ribonucleoside monophosphate metabolic process|GO:0034641,cellular nitrogen compound metabolic process|GO:0006807,nitrogen compound metabolic process|GO:0044281,small molecule metabolic process|GO:0009161,ribonucleoside …	GO:0043234,protein complex|GO:0032991,macromolecular complex|GO:0098796,membrane protein complex|GO:0016020,membrane|GO:0033178,proton-transporting two-sector ATPase complex, catalytic domain|GO:0033180,proton-transporting V-type ATPase, V1 domain|GO:0044425,membrane part|GO:0016469,proton-transporting two-sector ATPase complex|GO:0033176,proton-transporting V-type ATPase complex	GO:0035639,purine ribonucleoside triphosphate binding|GO:0005488,binding|GO:0043167,ion binding|GO:1901363,heterocyclic compound binding|GO:1901265,nucleoside phosphate binding|GO:0001882,nucleoside binding|GO:0043168,anion binding|GO:0016820,hydrolase activity, acting on acid anhydrides, catalyzing transmembrane movement of substances|GO:0000166,nucleotide binding|GO:0001883,purine nucleoside bi…	bdi04145,Phagosome|bdi01100,Metabolic pathways|bdi00190,Oxidative phosphorylation
A0A1D5XVQ8	Uncharacterized protein OS=Triticum aestivum PE=4 SV=1 - [A0A1D5XVQ8_WHEAT]	uncharacterized LOC100822169	52.56	2	2	9	20	0.995312	0.963906	1.01576	0.973681	0.895563	0.963904	1.1652	1.01222	1.14442	0.984939	1.3438	0.99201	215	23.2754	8.90967	0.952327	0.176393	1.1166	0.0827446	1.17211	0.250275	LOC100846814	GO:0006732,coenzyme metabolic process|GO:0044249,cellular biosynthetic process|GO:0034641,cellular nitrogen compound metabolic process|GO:0006807,nitrogen compound metabolic process|GO:0009108,coenzyme biosynthetic process|GO:1901362,organic cyclic compound biosynthetic process|GO:1901360,organic cyclic compound metabolic process|GO:1901576,organic substance biosynthetic process|GO:0051186,cofact…	0	GO:0008124,4-alpha-hydroxytetrahydrobiopterin dehydratase activity|GO:0016836,hydro-lyase activity|GO:0003824,catalytic activity|GO:0016835,carbon-oxygen lyase activity|GO:0016829,lyase activity	0
A0A1D5UUD2	Histone H4 OS=Triticum aestivum PE=3 SV=1 - [A0A1D5UUD2_WHEAT]	annotation not available	52.43	11	1	7	686	0.845803	0.888812	0.827502	1.01441	1.12999	1.14178	1.01743	0.772429	0.843744	1.30272	1.23224	1.233	103	11.5155	11.5757	1.2826	0.00560851	1.0279	0.76657	1.14661	0.0266319
A0A1D5XN63	Histone H4 OS=Triticum aestivum PE=3 SV=1 - [A0A1D5XN63_WHEAT]	annotation not available	52.43	4	1	6	584	0.821823			0.796776			1.65952			1.13934			103	11.3033	11.356	0.969522	#DIV/0!	2.01932	#DIV/0!	1.42994	#DIV/0!
A0A0C4BKH5	Uncharacterized protein OS=Triticum aestivum PE=3 SV=1 - [A0A0C4BKH5_WHEAT]	eukaryotic initiation factor 4A-like	51.93	3	2	19	114	1.1353	1.22564	1.23113	0.769359	0.73157	0.67232	1.41833	1.2125	1.17341	0.875233	0.709084	1.15255	414	46.942	5.47803	0.605013	0.000353815	1.05907	0.437458	1.25934	0.228903
A0A1D6SAS2	Uncharacterized protein OS=Triticum aestivum PE=4 SV=1 - [A0A1D6SAS2_WHEAT]	uncharacterized LOC100838483	51.91	3	14	14	55	1.02762	0.952411	1.0063	0.983265	0.967454	0.964934	0.894042	0.905605	0.920302	1.1302	1.32843	1.32547	366	40.8291	6.39209	0.976333	0.3655	0.9108	0.0198257	1.29786	0.0117207	LOC100838483	GO:0022607,cellular component assembly|GO:0070271,protein complex biogenesis|GO:0043933,macromolecular complex subunit organization|GO:0034622,cellular macromolecular complex assembly|GO:0019752,carboxylic acid metabolic process|GO:0044249,cellular biosynthetic process|GO:0006807,nitrogen compound metabolic process|GO:1901360,organic cyclic compound metabolic process|GO:0044281,small molecule met…	GO:0005737,cytoplasm|GO:0009537,proplastid|GO:0009536,plastid|GO:0043231,intracellular membrane-bounded organelle|GO:0009532,plastid stroma|GO:0009571,proplastid stroma|GO:0009570,chloroplast stroma|GO:0044464,cell part|GO:0044444,cytoplasmic part|GO:0005623,cell|GO:0005622,intracellular|GO:0044446,intracellular organelle part|GO:0043229,intracellular organelle|GO:0044435,plastid part|GO:0044434,…	0	0
A0A1D6AFU0	Chlorophyll a-b binding protein, chloroplastic OS=Triticum aestivum PE=3 SV=1 - [A0A1D6AFU0_WHEAT]	chlorophyll a-b binding protein, chloroplastic-like	51.88	7	1	8	344	1.04343	1.02042	1.06653	1.27018	1.20749	1.20995	0.895204	0.923567	0.933	0.672276	0.766336	0.760768	266	28.2242	5.26221	1.17801	0.00160904	0.879053	0.00195991	0.596423	0.000173767
A0A1D5XXI0	Uncharacterized protein OS=Triticum aestivum PE=4 SV=1 - [A0A1D5XXI0_WHEAT]	uncharacterized LOC100829462	51.79	1	4	14	141	1.17128	1.1743	1.09209	0.945064	0.941953	0.964915	1.16395	1.19421	1.18049	0.737651	0.879535	0.79755	363	38.1674	7.75244	0.82961	0.00218185	1.02937	0.300097	0.846702	0.0251049	LOC100822970	GO:0044238,primary metabolic process|GO:0005975,carbohydrate metabolic process|GO:0008152,metabolic process|GO:0071704,organic substance metabolic process	0	GO:0005488,binding|GO:0003824,catalytic activity|GO:0016853,isomerase activity|GO:0030246,carbohydrate binding	bdi01110,Biosynthesis of secondary metabolites|bdi00010,Glycolysis / Gluconeogenesis|bdi01100,Metabolic pathways
A0A1D5YRZ9	Protoporphyrinogen oxidase OS=Triticum aestivum PE=3 SV=1 - [A0A1D5YRZ9_WHEAT]	protoporphyrinogen oxidase, chloroplastic-like	51.79	4	1	20	106		1.02407	1.10722		0.952167	0.933078		0.910456	0.889948		1.2522	1.19982	531	56.4026	9.21729	0.884554	0.102131	0.844747	0.0609281	1.30064	0.00953776	LOC100826753	GO:0006778,porphyrin-containing compound metabolic process|GO:0006779,porphyrin-containing compound biosynthetic process|GO:0044249,cellular biosynthetic process|GO:0034641,cellular nitrogen compound metabolic process|GO:0006807,nitrogen compound metabolic process|GO:1901362,organic cyclic compound biosynthetic process|GO:1901360,organic cyclic compound metabolic process|GO:1901576,organic substa…	GO:0031976,plastid thylakoid|GO:0031975,envelope|GO:0043229,intracellular organelle|GO:0043227,membrane-bounded organelle|GO:0043226,organelle|GO:0005737,cytoplasm|GO:0009534,chloroplast thylakoid|GO:0031984,organelle subcompartment|GO:0044435,plastid part|GO:0044434,chloroplast part|GO:0009579,thylakoid|GO:0009941,chloroplast envelope|GO:0031967,organelle envelope|GO:0009536,plastid|GO:0009507,c…	GO:0070818,protoporphyrinogen oxidase activity|GO:0004729,oxygen-dependent protoporphyrinogen oxidase activity|GO:0016627,oxidoreductase activity, acting on the CH-CH group of donors|GO:0003824,catalytic activity|GO:0016634,oxidoreductase activity, acting on the CH-CH group of donors, oxygen as acceptor|GO:0016491,oxidoreductase activity	0
A0A1D5TEJ1	Uncharacterized protein OS=Triticum aestivum PE=4 SV=1 - [A0A1D5TEJ1_WHEAT]	putative quinone-oxidoreductase homolog, chloroplastic-like	51.68	12	2	11	58	1.19437	1.10484	1.21367	0.826973	0.770976	0.815723	1.41911	1.5168	1.27498	0.801916	0.866978	0.757199	327	33.93	8.90967	0.687091	0.000623432	1.1987	0.0403543	1.00515	0.914387	LOC100823424	GO:0008152,metabolic process|GO:0044710,single-organism metabolic process|GO:0044699,single-organism process|GO:0055114,oxidation-reduction process	0	GO:0005488,binding|GO:0043169,cation binding|GO:0046914,transition metal ion binding|GO:0043167,ion binding|GO:0003824,catalytic activity|GO:0008270,zinc ion binding|GO:0046872,metal ion binding|GO:0016491,oxidoreductase activity	0
W5BWB4	Uncharacterized protein OS=Triticum aestivum PE=4 SV=1 - [W5BWB4_WHEAT]	NAD(P)H-quinone oxidoreductase subunit M, chloroplastic-like	51.64	1	1	10	57	0.966323	0.863508	1.07323	1.13179	1.22593	1.15476	1.13337	1.1607	1.05443	0.760069	0.72065	0.659984	213	23.9299	5.97314	1.20993	0.0384484	1.15344	0.0957919	0.609454	0.00035493
P15872	Histone H1.3 (Fragments) OS=Triticum aestivum PE=1 SV=1 - [H13_WHEAT]	0	51.61	1	0	2	39													31	3.3159	10.1694	#DIV/0!	#DIV/0!	#DIV/0!	#DIV/0!	#DIV/0!	#DIV/0!	LOC100833820	GO:0034728,nucleosome organization|GO:0071103,DNA conformation change|GO:0022607,cellular component assembly|GO:0070271,protein complex biogenesis|GO:0043933,macromolecular complex subunit organization|GO:0016043,cellular component organization|GO:0031497,chromatin assembly|GO:0034622,cellular macromolecular complex assembly|GO:0071840,cellular component organization or biogenesis|GO:0071824,prot…	GO:0044815,DNA packaging complex|GO:0043229,intracellular organelle|GO:0043228,non-membrane-bounded organelle|GO:0000785,chromatin|GO:0000786,nucleosome|GO:0043227,membrane-bounded organelle|GO:0043226,organelle|GO:0005634,nucleus|GO:0005694,chromosome|GO:0043234,protein complex|GO:0032991,macromolecular complex|GO:0043231,intracellular membrane-bounded organelle|GO:0043232,intracellular non-memb…	GO:0097159,organic cyclic compound binding|GO:0005488,binding|GO:0003676,nucleic acid binding|GO:0003677,DNA binding|GO:1901363,heterocyclic compound binding	0
W5APZ1	Uncharacterized protein OS=Triticum aestivum PE=4 SV=1 - [W5APZ1_WHEAT]	oxygen-evolving enhancer protein 3-1, chloroplastic-like	51.54	2	1	11	127	1.17527	1.1483	1.12164	0.960505	1.04619	0.948314	1.0188	1.01169	0.898811	0.95662	0.812389	1.14386	227	24.4594	6.91748	0.857715	0.00903065	0.850253	0.0147232	0.985741	0.895893
A0A1D6BKU8	Uncharacterized protein OS=Triticum aestivum PE=3 SV=1 - [A0A1D6BKU8_WHEAT]	ATP-dependent zinc metalloprotease FTSH 1, chloroplastic-like	51.46	5	27	27	419	1.13159	1.10941	1.07395	0.899287	0.870187	0.875573	1.08111	1.09517	1.12581	1.01512	0.991378	1.02341	686	72.6307	5.5415	0.797913	0.000301021	0.996116	0.85052	1.1455	0.000612403	LOC100842727	GO:0044238,primary metabolic process|GO:0019538,protein metabolic process|GO:0043170,macromolecule metabolic process|GO:0071704,organic substance metabolic process|GO:0008152,metabolic process|GO:0006508,proteolysis|GO:0009892,negative regulation of metabolic process|GO:0019222,regulation of metabolic process|GO:0009314,response to radiation|GO:0031324,negative regulation of cellular metabolic pr…	GO:0016020,membrane|GO:0055035,plastid thylakoid membrane|GO:0034357,photosynthetic membrane|GO:0031976,plastid thylakoid|GO:0031975,envelope|GO:0043229,intracellular organelle|GO:0005622,intracellular|GO:0043227,membrane-bounded organelle|GO:0043226,organelle|GO:0031224,intrinsic component of membrane|GO:0009535,chloroplast thylakoid membrane|GO:0009534,chloroplast thylakoid|GO:0031984,organelle…	GO:0004175,endopeptidase activity|GO:0035639,purine ribonucleoside triphosphate binding|GO:0005488,binding|GO:0008233,peptidase activity|GO:0043167,ion binding|GO:1901363,heterocyclic compound binding|GO:1901265,nucleoside phosphate binding|GO:0001882,nucleoside binding|GO:0043168,anion binding|GO:0000166,nucleotide binding|GO:0001883,purine nucleoside binding|GO:0032549,ribonucleoside binding|GO…	0
A0A1D6S1N1	Uncharacterized protein OS=Triticum aestivum PE=4 SV=1 - [A0A1D6S1N1_WHEAT]	uncharacterized LOC100822169	51.43	2	1	8	21	1.05486	1.08103	0.936573	0.94621	0.935629	0.922835	1.00361	0.989048	1.08616	1.18823	1.12046	1.26563	210	22.6891	8.86572	0.91284	0.118004	1.00206	0.970513	1.27441	0.0037906
P06528	ATP synthase subunit b, chloroplastic OS=Triticum aestivum GN=atpF PE=3 SV=1 - [ATPF_WHEAT]	ATP synthase CF0 B subunit; F(1)F(0) ATP synthase produces ATP from ADP in the presence of a proton or sodium gradient. F-type ATPases consist of two structural domains, F(1) containing the extramembraneous catalytic core and F(0) containing the membrane proton channel, linked together by a central stalk and a peripheral stalk. During catalysis, ATP synthesis in the catalytic domain of F(1) is co…	51.37	2	11	11	331	1.12365	1.11866	1.1005	1.03988	1.04404	1.04628	1.14716	1.12719	1.11882	0.750604	0.706082	0.740495	183	20.9642	9.61279	0.936403	0.000623711	1.01507	0.200387	0.701928	2.16973e-05	atpF	GO:0009167,purine ribonucleoside monophosphate metabolic process|GO:0009165,nucleotide biosynthetic process|GO:0009163,nucleoside biosynthetic process|GO:0009161,ribonucleoside monophosphate metabolic process|GO:1901362,organic cyclic compound biosynthetic process|GO:0042451,purine nucleoside biosynthetic process|GO:0009168,purine ribonucleoside monophosphate biosynthetic process|GO:0044710,singl…	GO:0055035,plastid thylakoid membrane|GO:0034357,photosynthetic membrane|GO:0031976,plastid thylakoid|GO:0043229,intracellular organelle|GO:0005622,intracellular|GO:0043227,membrane-bounded organelle|GO:0043226,organelle|GO:0031224,intrinsic component of membrane|GO:0009535,chloroplast thylakoid membrane|GO:0009534,chloroplast thylakoid|GO:0045263,proton-transporting ATP synthase complex, couplin…	GO:0016887,ATPase activity|GO:0042625,ATPase coupled ion transmembrane transporter activity|GO:0042626,ATPase activity, coupled to transmembrane movement of substances|GO:0016820,hydrolase activity, acting on acid anhydrides, catalyzing transmembrane movement of substances|GO:0046933,proton-transporting ATP synthase activity, rotational mechanism|GO:0015077,monovalent inorganic cation transmembra…	bdi00195,Photosynthesis|bdi01100,Metabolic pathways|bdi00190,Oxidative phosphorylation
W5AY52	Chlorophyll a-b binding protein, chloroplastic OS=Triticum aestivum PE=3 SV=1 - [W5AY52_WHEAT]	chlorophyll a-b binding protein CP24 10A, chloroplastic-like	51.37	5	13	13	640	1.16967	1.18962	1.1617	1.08633	1.07301	1.08404	1.11371	1.12126	1.10365	0.604929	0.581451	0.602126	255	27.2821	8.29443	0.921151	0.000564955	0.9482	0.00336503	0.551435	5.56834e-07	LOC100842091	GO:0019220,regulation of phosphate metabolic process|GO:0080090,regulation of primary metabolic process|GO:0019222,regulation of metabolic process|GO:0006470,protein dephosphorylation|GO:0044281,small molecule metabolic process|GO:0044283,small molecule biosynthetic process|GO:0015979,photosynthesis|GO:0071840,cellular component organization or biogenesis|GO:0044710,single-organism metabolic proc…	GO:0055035,plastid thylakoid membrane|GO:0034357,photosynthetic membrane|GO:0031976,plastid thylakoid|GO:0031975,envelope|GO:0043229,intracellular organelle|GO:0009579,thylakoid|GO:0043227,membrane-bounded organelle|GO:0043226,organelle|GO:0031224,intrinsic component of membrane|GO:0009535,chloroplast thylakoid membrane|GO:0009534,chloroplast thylakoid|GO:0031984,organelle subcompartment|GO:00095…	GO:0016168,chlorophyll binding|GO:0046906,tetrapyrrole binding|GO:0097159,organic cyclic compound binding|GO:0005488,binding|GO:1901363,heterocyclic compound binding|GO:0031409,pigment binding|GO:0019904,protein domain specific binding|GO:0005515,protein binding	bdi00196,Photosynthesis - antenna proteins|bdi01100,Metabolic pathways
W5BFB4	Histone H2B OS=Triticum aestivum PE=3 SV=1 - [W5BFB4_WHEAT]	histone H2B.2-like; Core component of nucleosome. Nucleosomes wrap and compact DNA into chromatin, limiting DNA accessibility to the cellular machineries which require DNA as a template. Histones thereby play a central role in transcription regulation, DNA repair, DNA replication and chromosomal stability. DNA accessibility is regulated via a complex set of post-translational modifications of his…	51.32	6	1	9	760			1.00154			1.21496			1.45894			0.288417	152	16.4831	9.99365	1.21309	#DIV/0!	1.4567	#DIV/0!	0.237388	#DIV/0!
W5F9T2	Histone H2B OS=Triticum aestivum PE=3 SV=1 - [W5F9T2_WHEAT]	histone H2B.2-like; Core component of nucleosome. Nucleosomes wrap and compact DNA into chromatin, limiting DNA accessibility to the cellular machineries which require DNA as a template. Histones thereby play a central role in transcription regulation, DNA repair, DNA replication and chromosomal stability. DNA accessibility is regulated via a complex set of post-translational modifications of his…	51.32	10	1	9	768	1.33344	1.36403	1.38054	0.936844	0.988288	0.962485	1.2534	1.32096	1.21657	0.43146	0.381266	0.434473	152	16.4811	9.99365	0.708095	4.01753e-05	0.929605	0.0462425	0.431913	1.78225e-05
A0A077RU36	Uncharacterized protein OS=Triticum aestivum GN=TRAES_3BF169900010CFD_c1 PE=4 SV=1 - [A0A077RU36_WHEAT]	uncharacterized LOC100821004	51.2	2	4	21	263	1.12695	1.10934	1.12941	1.03599	1.02045	1.00568	1.03248	0.988312	1.0086	0.824357	0.787822	0.843587	498	52.5344	5.66846	0.909803	0.000721703	0.900079	0.00140865	0.801983	0.000402722	LOC100821004	GO:0006778,porphyrin-containing compound metabolic process|GO:0006779,porphyrin-containing compound biosynthetic process|GO:0061024,membrane organization|GO:0044281,small molecule metabolic process|GO:0051656,establishment of organelle localization|GO:1901362,organic cyclic compound biosynthetic process|GO:0015979,photosynthesis|GO:0071840,cellular component organization or biogenesis|GO:0044710,…	GO:0055035,plastid thylakoid membrane|GO:0034357,photosynthetic membrane|GO:0031976,plastid thylakoid|GO:0031975,envelope|GO:0043229,intracellular organelle|GO:0043228,non-membrane-bounded organelle|GO:0042646,plastid nucleoid|GO:0000229,cytoplasmic chromosome|GO:0043227,membrane-bounded organelle|GO:0043226,organelle|GO:0009535,chloroplast thylakoid membrane|GO:0009534,chloroplast thylakoid|GO:0…	0	0
A0A1D5U3E9	Uncharacterized protein OS=Triticum aestivum PE=4 SV=1 - [A0A1D5U3E9_WHEAT]	ATP synthase subunit beta, chloroplastic-like; Produces ATP from ADP in the presence of a proton gradient across the membrane (By similarity)	51.14	1	2	8	709	1.39258	1.37298	1.32248	0.741095	0.809623	0.84664	1.18989	1.10014	1.15819	0.881966	0.81168	0.828558	219	24.3376	5.21143	0.586433	0.000111956	0.84349	0.00314296	1.05208	0.32909
A0A1D5RS51	Chlorophyll a-b binding protein, chloroplastic OS=Triticum aestivum PE=3 SV=1 - [A0A1D5RS51_WHEAT]	chlorophyll a-b binding protein 3C, chloroplastic-like	51.13	10	1	8	648	1.18264	1.14061	1.10832	0.928657	0.946252	0.930232	1.23191	1.25661	1.18645	0.725154	0.733206	0.82226	266	28.1802	5.2749	0.817452	0.000716827	1.07093	0.0525947	0.813014	0.00522489
A0A1D5RZX1	ATP synthase subunit gamma OS=Triticum aestivum PE=3 SV=1 - [A0A1D5RZX1_WHEAT]	ATP synthase subunit gamma, mitochondrial-like	51.1	8	11	11	31	0.969073	0.945707	0.889658	1.14832	1.07253	1.14243	1.01931	0.944828	0.929798	0.899218	0.917407	0.91515	272	29.7934	8.68994	1.19927	0.00533239	1.03191	0.457879	0.812235	0.00108979	LOC100834028	GO:0009167,purine ribonucleoside monophosphate metabolic process|GO:0009165,nucleotide biosynthetic process|GO:0009163,nucleoside biosynthetic process|GO:0044282,small molecule catabolic process|GO:0009161,ribonucleoside monophosphate metabolic process|GO:1901362,organic cyclic compound biosynthetic process|GO:0042451,purine nucleoside biosynthetic process|GO:0009168,purine ribonucleoside monopho…	GO:0098796,membrane protein complex|GO:0044464,cell part|GO:0031974,membrane-enclosed lumen|GO:0031975,envelope|GO:0043229,intracellular organelle|GO:0043228,non-membrane-bounded organelle|GO:0005622,intracellular|GO:0043227,membrane-bounded organelle|GO:0043226,organelle|GO:0045261,proton-transporting ATP synthase complex, catalytic core F(1)|GO:0033178,proton-transporting two-sector ATPase comp…	GO:0036442,hydrogen-exporting ATPase activity|GO:0008270,zinc ion binding|GO:0016887,ATPase activity|GO:0042625,ATPase coupled ion transmembrane transporter activity|GO:0042626,ATPase activity, coupled to transmembrane movement of substances|GO:0016820,hydrolase activity, acting on acid anhydrides, catalyzing transmembrane movement of substances|GO:0046914,transition metal ion binding|GO:0046933,…	bdi01100,Metabolic pathways|bdi00190,Oxidative phosphorylation
W5E0R4	Histone H2B OS=Triticum aestivum PE=3 SV=1 - [W5E0R4_WHEAT]	histone H2B.2-like; Core component of nucleosome. Nucleosomes wrap and compact DNA into chromatin, limiting DNA accessibility to the cellular machineries which require DNA as a template. Histones thereby play a central role in transcription regulation, DNA repair, DNA replication and chromosomal stability. DNA accessibility is regulated via a complex set of post-translational modifications of his…	51.01	10	1	9	768	1.14983	1.12298	1.14722	0.872717	0.881828	0.895353	1.76139	1.67569	1.67001	0.457838	0.421554	0.47669	149	16.282	10.0815	0.774819	1.84766e-05	1.49329	5.27266e-05	0.511749	1.59601e-05	LOC100823811	0	GO:0044815,DNA packaging complex|GO:0043229,intracellular organelle|GO:0043228,non-membrane-bounded organelle|GO:0000785,chromatin|GO:0000786,nucleosome|GO:0043227,membrane-bounded organelle|GO:0043226,organelle|GO:0005634,nucleus|GO:0005694,chromosome|GO:0043234,protein complex|GO:0032991,macromolecular complex|GO:0043231,intracellular membrane-bounded organelle|GO:0043232,intracellular non-memb…	GO:0003676,nucleic acid binding|GO:0097159,organic cyclic compound binding|GO:0005488,binding|GO:0005515,protein binding|GO:0003677,DNA binding|GO:0046983,protein dimerization activity|GO:0046982,protein heterodimerization activity|GO:1901363,heterocyclic compound binding	0
A0A1D5TQ60	Uncharacterized protein OS=Triticum aestivum PE=4 SV=1 - [A0A1D5TQ60_WHEAT]	oxygen-evolving enhancer protein 3-1, chloroplastic-like	50.93	6	15	15	769	1.13965	1.12885	1.13831	0.997716	0.986859	0.991731	1.13796	1.1706	1.16543	0.659849	0.622778	0.611391	214	22.8782	9.61279	0.873637	6.43976e-06	1.01972	0.10404	0.636365	1.75486e-05	LOC100839323	GO:0006739,NADP metabolic process|GO:0006732,coenzyme metabolic process|GO:0006733,oxidoreduction coenzyme metabolic process|GO:0034641,cellular nitrogen compound metabolic process|GO:0006098,pentose-phosphate shunt|GO:1901360,organic cyclic compound metabolic process|GO:0046496,nicotinamide nucleotide metabolic process|GO:0006091,generation of precursor metabolites and energy|GO:0072524,pyridine…	GO:0031978,plastid thylakoid lumen|GO:0034357,photosynthetic membrane|GO:0031976,plastid thylakoid|GO:0031977,thylakoid lumen|GO:0019898,extrinsic component of membrane|GO:0043229,intracellular organelle|GO:0005622,intracellular|GO:0009654,photosystem II oxygen evolving complex|GO:0043226,organelle|GO:0009579,thylakoid|GO:0009534,chloroplast thylakoid|GO:0031984,organelle subcompartment|GO:004322…	GO:0043169,cation binding|GO:0043167,ion binding|GO:0005488,binding|GO:0009055,electron carrier activity|GO:0045156,electron transporter, transferring electrons within the cyclic electron transport pathway of photosynthesis activity|GO:0046872,metal ion binding|GO:0005509,calcium ion binding	bdi00195,Photosynthesis|bdi01100,Metabolic pathways
A0A1D5TVU1	Glutamine synthetase OS=Triticum aestivum PE=3 SV=1 - [A0A1D5TVU1_WHEAT]	glutamine synthetase, chloroplastic-like	50.83	10	1	16	161	0.984298	0.964342	0.930203	0.991969	0.993063	0.985446	0.885567	0.876243	0.75528	1.28108	1.28869	1.46389	423	46.0532	6.26514	1.03183	0.128385	0.874341	0.054686	1.35791	0.0040511	LOC100842712	GO:0051049,regulation of transport|GO:0009167,purine ribonucleoside monophosphate metabolic process|GO:0044281,small molecule metabolic process|GO:0044283,small molecule biosynthetic process|GO:0071840,cellular component organization or biogenesis|GO:0044712,single-organism catabolic process|GO:0044710,single-organism metabolic process|GO:0009132,nucleoside diphosphate metabolic process|GO:000975…	GO:0022626,cytosolic ribosome|GO:0055035,plastid thylakoid membrane|GO:0034357,photosynthetic membrane|GO:0031976,plastid thylakoid|GO:0031975,envelope|GO:0048046,apoplast|GO:0043229,intracellular organelle|GO:0043228,non-membrane-bounded organelle|GO:0005622,intracellular|GO:0043227,membrane-bounded organelle|GO:0043226,organelle|GO:0009535,chloroplast thylakoid membrane|GO:0009534,chloroplast t…	GO:0035639,purine ribonucleoside triphosphate binding|GO:0016211,ammonia ligase activity|GO:0016880,acid-ammonia (or amide) ligase activity|GO:0005488,binding|GO:0043167,ion binding|GO:1901363,heterocyclic compound binding|GO:1901265,nucleoside phosphate binding|GO:0001882,nucleoside binding|GO:0043168,anion binding|GO:0000166,nucleotide binding|GO:0016879,ligase activity, forming carbon-nitrogen…	bdi01230,Biosynthesis of amino acids|bdi00910,Nitrogen metabolism|bdi00220,Arginine biosynthesis|bdi01100,Metabolic pathways|bdi00630,Glyoxylate and dicarboxylate metabolism|bdi00250,Alanine, aspartate and glutamate metabolism
A0A1D5V4N4	Uncharacterized protein OS=Triticum aestivum PE=4 SV=1 - [A0A1D5V4N4_WHEAT]	uncharacterized LOC100821004	50.8	1	3	22	262	1.25892	1.24197	1.28815	1.00788	0.959256	0.986699	1.08069	1.09814	1.12159	0.665994	0.664627	0.555177	498	52.4893	5.8335	0.779575	0.000139612	0.871046	0.00081807	0.638423	0.000824477
A0A1D5VFY0	Histone H2A OS=Triticum aestivum PE=3 SV=1 - [A0A1D5VFY0_WHEAT]	probable histone H2A.6-like	50.77	22	5	8	175	0.977571	1.03681	1.00649	0.744575	0.739687	0.788389	1.73769	1.78883	1.92083	0.732927	0.656628	0.682699	195	20.4454	10.1401	0.752316	0.000415327	1.80323	0.000144955	0.911822	0.0701593	LOC100820904	GO:0009892,negative regulation of metabolic process|GO:0080090,regulation of primary metabolic process|GO:0009890,negative regulation of biosynthetic process|GO:0031327,negative regulation of cellular biosynthetic process|GO:0031326,regulation of cellular biosynthetic process|GO:0031324,negative regulation of cellular metabolic process|GO:0031323,regulation of cellular metabolic process|GO:004002…	GO:0044815,DNA packaging complex|GO:0043229,intracellular organelle|GO:0043228,non-membrane-bounded organelle|GO:0000785,chromatin|GO:0000786,nucleosome|GO:0043227,membrane-bounded organelle|GO:0043226,organelle|GO:0005634,nucleus|GO:0005694,chromosome|GO:0043234,protein complex|GO:0032991,macromolecular complex|GO:0043231,intracellular membrane-bounded organelle|GO:0043232,intracellular non-memb…	GO:0003676,nucleic acid binding|GO:0097159,organic cyclic compound binding|GO:0005488,binding|GO:0005515,protein binding|GO:0003677,DNA binding|GO:0046983,protein dimerization activity|GO:0046982,protein heterodimerization activity|GO:1901363,heterocyclic compound binding	0
A0A1D5RRM4	Uncharacterized protein OS=Triticum aestivum PE=4 SV=1 - [A0A1D5RRM4_WHEAT]	mitochondrial outer membrane protein porin-like	50.67	1	1	6	20		1.01158			1.09506			0.864773			1.0444		225	24.0965	8.76318	1.08253	#DIV/0!	0.854871	#DIV/0!	0.95373	#DIV/0!	LOC100832446	GO:0051049,regulation of transport|GO:0006820,anion transport|GO:0034765,regulation of ion transmembrane transport|GO:0044070,regulation of anion transport|GO:1903959,regulation of anion transmembrane transport|GO:0050789,regulation of biological process|GO:0044699,single-organism process|GO:0051234,establishment of localization|GO:0051179,localization|GO:0065007,biological regulation|GO:0034762,…	GO:0031975,envelope|GO:0043229,intracellular organelle|GO:0043227,membrane-bounded organelle|GO:0043226,organelle|GO:0005737,cytoplasm|GO:0031090,organelle membrane|GO:0098805,whole membrane|GO:0016020,membrane|GO:0005740,mitochondrial envelope|GO:0005739,mitochondrion|GO:0031968,organelle outer membrane|GO:0098588,bounding membrane of organelle|GO:0031967,organelle envelope|GO:0031966,mitochondr…	GO:0022891,substrate-specific transmembrane transporter activity|GO:0005244,voltage-gated ion channel activity|GO:0005215,transporter activity|GO:0008509,anion transmembrane transporter activity|GO:0008308,voltage-gated anion channel activity|GO:0015075,ion transmembrane transporter activity|GO:0022832,voltage-gated channel activity|GO:0022857,transmembrane transporter activity|GO:0022892,substra…	0
A0A1D5S9F8	Chlorophyll a-b binding protein, chloroplastic OS=Triticum aestivum PE=3 SV=1 - [A0A1D5S9F8_WHEAT]	chlorophyll a-b binding protein, chloroplastic-like	50.56	3	1	9	556	1.33752	1.19704	1.22981	1.0069	0.920156	1.09381	0.985947	1.06324	0.833572	0.68134	0.933964	0.789227	356	38.141	5.09717	0.802489	0.0195445	0.765802	0.0210751	0.795975	0.0814935	LOC100841831	GO:0044267,cellular protein metabolic process|GO:0044260,cellular macromolecule metabolic process|GO:0044238,primary metabolic process|GO:0019538,protein metabolic process|GO:0044237,cellular metabolic process|GO:0019684,photosynthesis, light reaction|GO:0009987,cellular process|GO:0006464,cellular protein modification process|GO:0015979,photosynthesis|GO:0071704,organic substance metabolic proce…	GO:0034357,photosynthetic membrane|GO:0043229,intracellular organelle|GO:0043227,membrane-bounded organelle|GO:0043226,organelle|GO:0031224,intrinsic component of membrane|GO:0005737,cytoplasm|GO:0009536,plastid|GO:0016021,integral component of membrane|GO:0016020,membrane|GO:0044436,thylakoid part|GO:0009507,chloroplast|GO:0009579,thylakoid|GO:0032991,macromolecular complex|GO:0009523,photosyste…	GO:0043169,cation binding|GO:0016168,chlorophyll binding|GO:0046906,tetrapyrrole binding|GO:0097159,organic cyclic compound binding|GO:0043167,ion binding|GO:0005488,binding|GO:0046872,metal ion binding|GO:1901363,heterocyclic compound binding|GO:0031409,pigment binding	bdi00196,Photosynthesis - antenna proteins|bdi01100,Metabolic pathways
W5BE83	Uncharacterized protein OS=Triticum aestivum PE=4 SV=1 - [W5BE83_WHEAT]	putative quinone-oxidoreductase homolog, chloroplastic-like	50.45	13	2	11	55	1.3567	1.48314	1.55167	0.772937	0.597235	0.673765	1.47654	1.4167	1.38879	0.662587	0.667823	0.615899	335	34.7716	9.05615	0.465429	0.000514008	0.975069	0.591733	0.952236	0.575661
A0A1D5TLK4	Uncharacterized protein OS=Triticum aestivum PE=4 SV=1 - [A0A1D5TLK4_WHEAT]	uncharacterized LOC100846045	50.45	3	6	6	31	1.12563	1.05864	1.05567	1.08171	1.17175	1.0846	0.898258	0.824349	1.00396	0.788501	0.789183	0.887002	222	23.9203	6.56592	1.03028	0.430581	0.841549	0.0396617	0.738358	0.00272513	LOC100845882	GO:0044238,primary metabolic process|GO:0080090,regulation of primary metabolic process|GO:0019222,regulation of metabolic process|GO:0031325,positive regulation of cellular metabolic process|GO:0031323,regulation of cellular metabolic process|GO:0044248,cellular catabolic process|GO:0006807,nitrogen compound metabolic process|GO:0050789,regulation of biological process|GO:0043085,positive regula…	GO:0043234,protein complex|GO:0005737,cytoplasm|GO:0005829,cytosol|GO:0032991,macromolecular complex|GO:0005839,proteasome core complex|GO:0005634,nucleus|GO:0044464,cell part|GO:0044444,cytoplasmic part|GO:0005623,cell|GO:0005622,intracellular|GO:0043229,intracellular organelle|GO:0044424,intracellular part|GO:0000502,proteasome complex|GO:0043227,membrane-bounded organelle|GO:0043226,organelle|…	GO:0042393,histone binding|GO:0070628,proteasome binding|GO:0030234,enzyme regulator activity|GO:0061134,peptidase regulator activity|GO:0032403,protein complex binding|GO:0070577,lysine-acetylated histone binding|GO:0044877,macromolecular complex binding|GO:0008047,enzyme activator activity|GO:0005515,protein binding|GO:0016504,peptidase activator activity|GO:0098772,molecular function regulator…	bdi03050,Proteasome
W5IBR5	Chlorophyll a-b binding protein, chloroplastic OS=Triticum aestivum PE=3 SV=1 - [W5IBR5_WHEAT]	chlorophyll a-b binding protein, chloroplastic-like	50.38	6	1	8	475	0.990517	1.01988	1.05114	0.769756	0.798153	0.812839	0.795834	0.827019	0.848806	1.76664	1.61741	1.52638	266	28.2363	5.42725	0.777631	0.000463537	0.807325	0.00107904	2.06256	0.000290433	LOC100841670	GO:0044267,cellular protein metabolic process|GO:0044260,cellular macromolecule metabolic process|GO:0044238,primary metabolic process|GO:0019538,protein metabolic process|GO:0044237,cellular metabolic process|GO:0019684,photosynthesis, light reaction|GO:0009987,cellular process|GO:0006464,cellular protein modification process|GO:0015979,photosynthesis|GO:0071704,organic substance metabolic proce…	GO:0034357,photosynthetic membrane|GO:0043229,intracellular organelle|GO:0043227,membrane-bounded organelle|GO:0043226,organelle|GO:0031224,intrinsic component of membrane|GO:0005737,cytoplasm|GO:0009536,plastid|GO:0016021,integral component of membrane|GO:0016020,membrane|GO:0044436,thylakoid part|GO:0009507,chloroplast|GO:0009579,thylakoid|GO:0032991,macromolecular complex|GO:0009523,photosyste…	GO:0043169,cation binding|GO:0016168,chlorophyll binding|GO:0046906,tetrapyrrole binding|GO:0097159,organic cyclic compound binding|GO:0043167,ion binding|GO:0005488,binding|GO:0046872,metal ion binding|GO:1901363,heterocyclic compound binding|GO:0031409,pigment binding	0
W5HU96	Chlorophyll a-b binding protein, chloroplastic OS=Triticum aestivum PE=3 SV=1 - [W5HU96_WHEAT]	chlorophyll a-b binding protein, chloroplastic-like	50.38	8	1	8	474	1.04739	1.06332	1.09107	0.81944	0.96131	0.915582	1.05533	0.997592	0.99554	1.35883	1.05945	1.1154	266	28.2223	5.42725	0.842137	0.0182352	0.952117	0.0942085	1.31055	0.0506114
A0A1D5YRC9	Chlorophyll a-b binding protein, chloroplastic OS=Triticum aestivum PE=3 SV=1 - [A0A1D5YRC9_WHEAT]	chlorophyll a-b binding protein, chloroplastic-like	50.38	4	2	8	564	1.04932	1.09864	1.01944	0.98103	0.841808	0.860945	1.06101	1.16791	0.994894	1.04899	0.986564	1.32936	266	28.2983	5.42725	0.847312	0.0308099	1.01781	0.75156	1.25379	0.117381
C7DPL4	Glutamine synthetase OS=Triticum aestivum GN=GS2 PE=3 SV=1 - [C7DPL4_WHEAT]	glutamine synthetase, chloroplastic-like	50.35	12	1	16	163	0.878479	0.883727	0.882153	1.14562	1.09384	1.12153	0.742387	0.734716	0.793098	1.26564	1.34242	1.28073	427	46.6434	6.0874	1.271	9.18901e-05	0.858507	0.00246378	1.15704	0.00321
A0A1D6A242	Protoporphyrinogen oxidase OS=Triticum aestivum PE=3 SV=1 - [A0A1D6A242_WHEAT]	protoporphyrinogen oxidase, chloroplastic-like	50.28	1	2	20	102	1.04062	1.19082	1.17871	1.02624	0.994362	0.984741	0.928035	1.26935	1.23527	1.02004	0.609023	0.685298	531	56.3276	9.14404	0.881294	0.0535018	1.0066	0.952667	0.770083	0.143588
Q41534	ATP synthase subunit beta OS=Triticum aestivum GN=atp2 PE=2 SV=1 - [Q41534_WHEAT]	ATP synthase subunit beta, mitochondrial-like; Produces ATP from ADP in the presence of a proton gradient across the membrane (By similarity)	50.27	6	4	21	380	0.907575	0.910018	0.946498	1.01922	1.05487	1.17058	1.0433	0.862307	0.816746	0.968975	0.914628	0.960432	553	59.2119	5.85889	1.17386	0.0277771	0.9849	0.852821	0.876527	0.0518009	LOC100843462	GO:0009167,purine ribonucleoside monophosphate metabolic process|GO:0009165,nucleotide biosynthetic process|GO:0009163,nucleoside biosynthetic process|GO:0009161,ribonucleoside monophosphate metabolic process|GO:1901362,organic cyclic compound biosynthetic process|GO:0042451,purine nucleoside biosynthetic process|GO:0009168,purine ribonucleoside monophosphate biosynthetic process|GO:0044710,singl…	GO:0044464,cell part|GO:0031975,envelope|GO:0043229,intracellular organelle|GO:0043227,membrane-bounded organelle|GO:0043226,organelle|GO:0045261,proton-transporting ATP synthase complex, catalytic core F(1)|GO:0033178,proton-transporting two-sector ATPase complex, catalytic domain|GO:0031090,organelle membrane|GO:0098796,membrane protein complex|GO:0016020,membrane|GO:0044444,cytoplasmic part|GO…	GO:0035639,purine ribonucleoside triphosphate binding|GO:0005488,binding|GO:0016887,ATPase activity|GO:0043167,ion binding|GO:1901363,heterocyclic compound binding|GO:0032550,purine ribonucleoside binding|GO:0001882,nucleoside binding|GO:0043168,anion binding|GO:0042625,ATPase coupled ion transmembrane transporter activity|GO:0042626,ATPase activity, coupled to transmembrane movement of substance…	bdi01100,Metabolic pathways|bdi00190,Oxidative phosphorylation
Q5S1S6	Peroxiredoxin Q, chloroplastic OS=Triticum aestivum GN=PRX1 PE=1 SV=1 - [PRXQ_WHEAT]	peroxiredoxin Q, chloroplastic-like	50.23	6	14	14	272	1.0935	1.08189	1.10968	1.04793	1.04987	1.02973	1.13818	1.13946	1.15051	0.725097	0.734642	0.719402	217	23.3491	9.67139	0.952042	0.0069911	1.04355	0.00599133	0.696763	2.2205e-06	LOC100838766	GO:0008152,metabolic process|GO:0044710,single-organism metabolic process|GO:0044699,single-organism process|GO:0055114,oxidation-reduction process|GO:0019725,cellular homeostasis|GO:0042592,homeostatic process|GO:0042221,response to chemical|GO:0050896,response to stimulus|GO:0009987,cellular process|GO:0009636,response to toxic substance|GO:0050794,regulation of cellular process|GO:0098869,cell…	GO:0005623,cell	GO:0003824,catalytic activity|GO:0016209,antioxidant activity|GO:0016491,oxidoreductase activity	0
A0A1D5XMN0	Uncharacterized protein OS=Triticum aestivum PE=4 SV=1 - [A0A1D5XMN0_WHEAT]	Phytone desaturase	50.19	5	1	18	88			1.24178			1.12941			0.711203			0.82131	528	59.0321	6.04932	0.909505	#DIV/0!	0.572727	#DIV/0!	0.727204	#DIV/0!	PDS	GO:0051234,establishment of localization|GO:0051049,regulation of transport|GO:0044249,cellular biosynthetic process|GO:0051179,localization|GO:0050789,regulation of biological process|GO:0043269,regulation of ion transport|GO:0044267,cellular protein metabolic process|GO:0044710,single-organism metabolic process|GO:0044711,single-organism biosynthetic process|GO:0042440,pigment metabolic process…	GO:0031976,plastid thylakoid|GO:0031975,envelope|GO:0043229,intracellular organelle|GO:0043227,membrane-bounded organelle|GO:0043226,organelle|GO:0005737,cytoplasm|GO:0009534,chloroplast thylakoid|GO:0031984,organelle subcompartment|GO:0044435,plastid part|GO:0044434,chloroplast part|GO:0009579,thylakoid|GO:0009941,chloroplast envelope|GO:0031967,organelle envelope|GO:0009536,plastid|GO:0009507,c…	GO:0016627,oxidoreductase activity, acting on the CH-CH group of donors|GO:0016705,oxidoreductase activity, acting on paired donors, with incorporation or reduction of molecular oxygen|GO:0016166,phytoene dehydrogenase activity|GO:0003824,catalytic activity|GO:0016491,oxidoreductase activity	bdi01110,Biosynthesis of secondary metabolites|bdi00906,Carotenoid biosynthesis|bdi01100,Metabolic pathways
A0A1D5ZQH0	Uncharacterized protein OS=Triticum aestivum PE=4 SV=1 - [A0A1D5ZQH0_WHEAT]	uncharacterized LOC100828672	50	1	1	5	60	1.38172	1.24924		1.02089	1.05709		0.88752	0.929272		0.687793	0.688046		108	10.7567	10.0815	0.789818	0.0565035	0.690545	0.0278949	0.662106	0.0026476	LOC100837096	GO:0044238,primary metabolic process|GO:0044710,single-organism metabolic process|GO:0009987,cellular process|GO:1901564,organonitrogen compound metabolic process|GO:0006082,organic acid metabolic process|GO:0044237,cellular metabolic process|GO:0006520,cellular amino acid metabolic process|GO:0019752,carboxylic acid metabolic process|GO:0071704,organic substance metabolic process|GO:0006807,nitr…	0	GO:0003824,catalytic activity|GO:0052654,L-leucine transaminase activity|GO:0052655,L-valine transaminase activity|GO:0052656,L-isoleucine transaminase activity|GO:0008483,transaminase activity|GO:0016740,transferase activity|GO:0004084,branched-chain-amino-acid transaminase activity|GO:0016769,transferase activity, transferring nitrogenous groups	0
A0A1D6CZS7	Uncharacterized protein OS=Triticum aestivum PE=4 SV=1 - [A0A1D6CZS7_WHEAT]	uncharacterized LOC100845974	50	2	1	6	43	1.14829	1.1612	1.21235	0.991392	0.971216	0.894969	0.969096	0.99047	1.04501	0.936706	1.01089	0.97372	190	20.7874	7.35693	0.811387	0.00329079	0.853126	0.00448269	1.02231	0.590165	LOC100837358	GO:0032774,RNA biosynthetic process|GO:0090304,nucleic acid metabolic process|GO:0044249,cellular biosynthetic process|GO:0034641,cellular nitrogen compound metabolic process|GO:0006807,nitrogen compound metabolic process|GO:0034645,cellular macromolecule biosynthetic process|GO:1901362,organic cyclic compound biosynthetic process|GO:1901360,organic cyclic compound metabolic process|GO:0006139,nu…	GO:0030880,RNA polymerase complex|GO:0044464,cell part|GO:0031974,membrane-enclosed lumen|GO:0043229,intracellular organelle|GO:0043228,non-membrane-bounded organelle|GO:0016591,DNA-directed RNA polymerase II, holoenzyme|GO:0043227,membrane-bounded organelle|GO:0043226,organelle|GO:0005736,DNA-directed RNA polymerase I complex|GO:0031981,nuclear lumen|GO:0005730,nucleolus|GO:0005634,nucleus|GO:00…	0	bdi01100,Metabolic pathways|bdi00230,Purine metabolism|bdi00240,Pyrimidine metabolism|bdi03020,RNA polymerase
A0A1D6D2L5	Uncharacterized protein OS=Triticum aestivum PE=4 SV=1 - [A0A1D6D2L5_WHEAT]	K00615 transketolase [EC:2.2.1.1]	49.93	8	2	29	171	0.985464	0.986396	0.920675	1.13864	1.14178	1.02157	0.969205	0.891617	1.1388	0.927003	0.969043	0.939185	745	80.0052	6.29053	1.14156	0.0390341	1.03702	0.663678	0.858643	0.0199338	LOC100837200	GO:0008152,metabolic process	0	GO:0004802,transketolase activity|GO:0003824,catalytic activity|GO:0016740,transferase activity|GO:0016744,transferase activity, transferring aldehyde or ketonic groups	bdi01230,Biosynthesis of amino acids|bdi01200,Carbon metabolism|bdi00030,Pentose phosphate pathway|bdi01110,Biosynthesis of secondary metabolites|bdi01100,Metabolic pathways|bdi00710,Carbon fixation in photosynthetic organisms
W5E091	Uncharacterized protein OS=Triticum aestivum PE=4 SV=1 - [W5E091_WHEAT]	uncharacterized LOC100829462	49.86	1	4	14	128	1.12653	1.07194	1.05774	0.996603	1.05052	1.08762	1.23269	1.09885	1.01117	0.783383	0.64856	0.758295	359	37.6852	6.69775	0.962694	0.296212	1.02656	0.692281	0.698698	0.00304246	LOC100829462	GO:0044238,primary metabolic process|GO:0005975,carbohydrate metabolic process|GO:0008152,metabolic process|GO:0071704,organic substance metabolic process|GO:0044710,single-organism metabolic process|GO:0019684,photosynthesis, light reaction|GO:0009987,cellular process|GO:0044237,cellular metabolic process|GO:0022900,electron transport chain|GO:0044763,single-organism cellular process|GO:0044699,…	GO:0055035,plastid thylakoid membrane|GO:0034357,photosynthetic membrane|GO:0031976,plastid thylakoid|GO:0043229,intracellular organelle|GO:0005622,intracellular|GO:0043227,membrane-bounded organelle|GO:0043226,organelle|GO:0009535,chloroplast thylakoid membrane|GO:0009534,chloroplast thylakoid|GO:0031984,organelle subcompartment|GO:0016020,membrane|GO:0044436,thylakoid part|GO:0044435,plastid pa…	GO:0003824,catalytic activity|GO:0030246,carbohydrate binding|GO:0005488,binding	0
A0A075TNZ7	50S ribosomal protein L2, chloroplastic OS=Triticum aestivum GN=rpl2 PE=3 SV=1 - [A0A075TNZ7_WHEAT]	ribosomal protein L2	49.82	7	10	10	39	1.09451	1.11631	1.03781	0.938692	0.937973	0.926118	1.16578	1.12475	1.06238	0.839157	0.893587	1.12387	277	30.4685	11.3706	0.862759	0.00332694	1.0321	0.413121	1.01921	0.84727	LOC100843101	GO:0044249,cellular biosynthetic process|GO:0034641,cellular nitrogen compound metabolic process|GO:0006807,nitrogen compound metabolic process|GO:0034645,cellular macromolecule biosynthetic process|GO:1901576,organic substance biosynthetic process|GO:0044267,cellular protein metabolic process|GO:0044260,cellular macromolecule metabolic process|GO:0043043,peptide biosynthetic process|GO:0071704,o…	GO:0005737,cytoplasm|GO:0005622,intracellular|GO:0015934,large ribosomal subunit|GO:0005840,ribosome|GO:0043232,intracellular non-membrane-bounded organelle|GO:0044464,cell part|GO:0044444,cytoplasmic part|GO:0005623,cell|GO:0044391,ribosomal subunit|GO:0044446,intracellular organelle part|GO:0043229,intracellular organelle|GO:0043228,non-membrane-bounded organelle|GO:0044424,intracellular part|G…	GO:0097159,organic cyclic compound binding|GO:0005198,structural molecule activity|GO:0003735,structural constituent of ribosome|GO:0003723,RNA binding|GO:0003676,nucleic acid binding|GO:1901363,heterocyclic compound binding|GO:0005488,binding	bdi03010,Ribosome
A0A1D5ZXK4	Uncharacterized protein OS=Triticum aestivum PE=4 SV=1 - [A0A1D5ZXK4_WHEAT]	oxygen-evolving enhancer protein 3-1, chloroplastic-like	49.79	2	1	11	141	1.09215	1.06	1.06204	0.910899	0.953124	0.884067	0.988334	1.03795	1.04407	1.09741	1.04939	1.18708	235	25.2758	7.40088	0.854987	0.00235613	0.95525	0.0792837	1.21316	0.0123357
Q8GZC0	Thylakoid-bound ascorbate peroxidase (Fragment) OS=Triticum aestivum PE=2 SV=1 - [Q8GZC0_WHEAT]	probable L-ascorbate peroxidase 8, chloroplastic-like	49.73	6	1	16	83		1.06403			1.19231			0.84385			0.81088		374	41.2398	5.56689	1.12055	#DIV/0!	0.793068	#DIV/0!	0.680093	#DIV/0!	LOC100836984	GO:0044710,single-organism metabolic process|GO:0050896,response to stimulus|GO:0006950,response to stress|GO:0055114,oxidation-reduction process|GO:0008152,metabolic process|GO:0006979,response to oxidative stress|GO:0044699,single-organism process|GO:0000302,response to reactive oxygen species|GO:0044248,cellular catabolic process|GO:0042744,hydrogen peroxide catabolic process|GO:0042743,hydrog…	GO:0005737,cytoplasm|GO:0009536,plastid|GO:0043231,intracellular membrane-bounded organelle|GO:0016021,integral component of membrane|GO:0016020,membrane|GO:0044464,cell part|GO:0044444,cytoplasmic part|GO:0005623,cell|GO:0005622,intracellular|GO:0043229,intracellular organelle|GO:0044424,intracellular part|GO:0044425,membrane part|GO:0043227,membrane-bounded organelle|GO:0043226,organelle|GO:003…	GO:0020037,heme binding|GO:0046906,tetrapyrrole binding|GO:0097159,organic cyclic compound binding|GO:0016209,antioxidant activity|GO:1901363,heterocyclic compound binding|GO:0003824,catalytic activity|GO:0005488,binding|GO:0016684,oxidoreductase activity, acting on peroxide as acceptor|GO:0004601,peroxidase activity|GO:0016491,oxidoreductase activity|GO:0004130,cytochrome-c peroxidase activity	bdi00480,Glutathione metabolism|bdi00053,Ascorbate and aldarate metabolism
A0A1D5YVK1	Histone H2B OS=Triticum aestivum PE=3 SV=1 - [A0A1D5YVK1_WHEAT]	histone H2B.3-like; Core component of nucleosome. Nucleosomes wrap and compact DNA into chromatin, limiting DNA accessibility to the cellular machineries which require DNA as a template. Histones thereby play a central role in transcription regulation, DNA repair, DNA replication and chromosomal stability. DNA accessibility is regulated via a complex set of post-translational modifications of his…	49.68	1	2	9	657	1.40393	1.00603		0.95566	0.99243		1.2403	1.01104		0.390462	1.01286		157	16.8592	10.0522	0.808348	0.367163	0.934182	0.762731	0.720359	0.474395
A0A1D5Z264	Histone H2A OS=Triticum aestivum PE=3 SV=1 - [A0A1D5Z264_WHEAT]	histone H2A-like	49.54	2	1	4	29	1.1602	1.15932		1.17091	1.00696		1.20911	1.32021		0.405334	0.527065		109	11.7467	9.81787	0.938931	0.478653	1.09045	0.199571	0.428124	0.0258425	LOC100823508	GO:0009892,negative regulation of metabolic process|GO:0080090,regulation of primary metabolic process|GO:0009890,negative regulation of biosynthetic process|GO:0031327,negative regulation of cellular biosynthetic process|GO:0031326,regulation of cellular biosynthetic process|GO:0031324,negative regulation of cellular metabolic process|GO:0031323,regulation of cellular metabolic process|GO:004002…	GO:0044815,DNA packaging complex|GO:0043229,intracellular organelle|GO:0043228,non-membrane-bounded organelle|GO:0000785,chromatin|GO:0000786,nucleosome|GO:0043227,membrane-bounded organelle|GO:0043226,organelle|GO:0005634,nucleus|GO:0005694,chromosome|GO:0043234,protein complex|GO:0032991,macromolecular complex|GO:0043231,intracellular membrane-bounded organelle|GO:0043232,intracellular non-memb…	GO:0003676,nucleic acid binding|GO:0097159,organic cyclic compound binding|GO:0005488,binding|GO:0005515,protein binding|GO:0003677,DNA binding|GO:0046983,protein dimerization activity|GO:0046982,protein heterodimerization activity|GO:1901363,heterocyclic compound binding	0
A0A1D6CM42	Superoxide dismutase [Cu-Zn] OS=Triticum aestivum PE=3 SV=1 - [A0A1D6CM42_WHEAT]	superoxide dismutase [Cu-Zn], chloroplastic-like; Destroys radicals which are normally produced within the cells and which are toxic to biological systems (By similarity)	49.48	2	1	5	42	0.838876	0.919847	0.947317	1.04744	1.00816	0.934512	0.865466	0.786223	0.968375	1.3887	1.37974	1.33946	192	19.3129	5.42725	1.10498	0.110973	0.968229	0.667781	1.37383	0.00051335
W5F9P6	Uncharacterized protein OS=Triticum aestivum PE=4 SV=1 - [W5F9P6_WHEAT]	thioredoxin-like protein HCF164, chloroplastic-like	49.44	1	1	11	74	1.049	1.01209	1.10501	0.983638	0.963867	0.943913	0.876408	1.07521	0.82604	1.19508	1.07356	1.08304	267	29.1468	5.96045	0.913242	0.0355133	0.877311	0.183948	1.15918	0.0195699
A0A1D6BU60	Uncharacterized protein OS=Triticum aestivum PE=4 SV=1 - [A0A1D6BU60_WHEAT]	K00615 transketolase [EC:2.2.1.1]	49.4	6	1	28	170	0.868351	0.783204	0.880089	1.50204	1.56696	1.54076	0.762229	0.76173	0.669433	0.617262	0.566443	0.5851	747	80.1183	6.29053	1.82085	4.24329e-05	0.86639	0.0601791	0.383709	2.46322e-06
A0A1D5V3M2	Uncharacterized protein OS=Triticum aestivum PE=3 SV=1 - [A0A1D5V3M2_WHEAT]	ribosome-recycling factor, chloroplastic-like	49.3	4	9	9	34	0.794531	0.940574	0.846059	1.16963	1.17187	1.14806	0.778829	0.846437	0.849569	1.2429	0.870682	1.09812	215	24.6279	7.15186	1.35193	0.00222554	0.958806	0.506176	0.920374	0.441786	LOC100834081	GO:0061024,membrane organization|GO:0044281,small molecule metabolic process|GO:0044283,small molecule biosynthetic process|GO:1901362,organic cyclic compound biosynthetic process|GO:0071840,cellular component organization or biogenesis|GO:0044710,single-organism metabolic process|GO:0044711,single-organism biosynthetic process|GO:0043207,response to external biotic stimulus|GO:0043043,peptide bi…	GO:0009579,thylakoid|GO:0005737,cytoplasm|GO:0009536,plastid|GO:0043231,intracellular membrane-bounded organelle|GO:0009532,plastid stroma|GO:0009570,chloroplast stroma|GO:0044464,cell part|GO:0044444,cytoplasmic part|GO:0005623,cell|GO:0005622,intracellular|GO:0044446,intracellular organelle part|GO:0043229,intracellular organelle|GO:0044435,plastid part|GO:0044434,chloroplast part|GO:0044424,in…	GO:0043169,cation binding|GO:0005507,copper ion binding|GO:0046914,transition metal ion binding|GO:0043167,ion binding|GO:0005488,binding|GO:0046872,metal ion binding|GO:0044877,macromolecular complex binding|GO:0043021,ribonucleoprotein complex binding|GO:0043023,ribosomal large subunit binding	0
A0A1D6SEV9	Uncharacterized protein OS=Triticum aestivum PE=4 SV=1 - [A0A1D6SEV9_WHEAT]	uncharacterized LOC100839048	49.11	4	6	15	61	1.08361	1.07149	1.03542	0.932232	0.995202	0.974812	1.21893	1.11272	1.1333	0.703666	0.892107	1.01008	393	43.8019	8.98291	0.909649	0.0150479	1.08602	0.0619778	0.897874	0.339316	LOC100839048	GO:0050896,response to stimulus|GO:0006950,response to stress|GO:0006979,response to oxidative stress	GO:0055035,plastid thylakoid membrane|GO:0034357,photosynthetic membrane|GO:0031976,plastid thylakoid|GO:0031975,envelope|GO:0043229,intracellular organelle|GO:0005622,intracellular|GO:0043227,membrane-bounded organelle|GO:0043226,organelle|GO:0009535,chloroplast thylakoid membrane|GO:0009534,chloroplast thylakoid|GO:0031984,organelle subcompartment|GO:0016020,membrane|GO:0044436,thylakoid part|G…	GO:0020037,heme binding|GO:0046906,tetrapyrrole binding|GO:0097159,organic cyclic compound binding|GO:0005488,binding|GO:1901363,heterocyclic compound binding	0
A0A1D5XLQ8	Uncharacterized protein OS=Triticum aestivum PE=4 SV=1 - [A0A1D5XLQ8_WHEAT]	uncharacterized LOC100832683	49.07	4	9	9	35	1.25631	1.08136	1.14245	0.91511	0.884061	0.839627	1.11649	1.26707	1.2509	0.786564	0.781493	0.878071	214	24.2635	8.96826	0.758248	0.00732974	1.04435	0.503383	0.926986	0.16862	LOC100832683	0	GO:0009579,thylakoid|GO:0005737,cytoplasm|GO:0009536,plastid|GO:0043231,intracellular membrane-bounded organelle|GO:0044464,cell part|GO:0044444,cytoplasmic part|GO:0005623,cell|GO:0005622,intracellular|GO:0043229,intracellular organelle|GO:0044424,intracellular part|GO:0043227,membrane-bounded organelle|GO:0043226,organelle|GO:0009507,chloroplast	0	0
P05151	Cytochrome f OS=Triticum aestivum GN=petA PE=3 SV=3 - [CYF_WHEAT]	cytochrome f ; Component of the cytochrome b6-f complex, which mediates electron transfer between photosystem II (PSII) and photosystem I (PSI), cyclic electron flow around PSI, and state transitions (By similarity)	49.06	2	17	20	897	1.0774	1.07296	1.08676	0.994776	0.975394	0.995915	1.14648	1.15104	1.12332	0.774653	0.781313	0.80029	320	35.3408	8.74854	0.916273	0.000317783	1.05675	0.00297791	0.7944	3.68982e-05	petA	GO:0044710,single-organism metabolic process|GO:0009987,cellular process|GO:0044237,cellular metabolic process|GO:0055114,oxidation-reduction process|GO:0008152,metabolic process|GO:0015979,photosynthesis|GO:0044699,single-organism process	GO:0055035,plastid thylakoid membrane|GO:0034357,photosynthetic membrane|GO:0031976,plastid thylakoid|GO:0031361,integral component of thylakoid membrane|GO:0031360,intrinsic component of thylakoid membrane|GO:0005622,intracellular|GO:0043227,membrane-bounded organelle|GO:0043226,organelle|GO:0031224,intrinsic component of membrane|GO:0009535,chloroplast thylakoid membrane|GO:0009534,chloroplast …	GO:0043169,cation binding|GO:0020037,heme binding|GO:0046914,transition metal ion binding|GO:0046906,tetrapyrrole binding|GO:0097159,organic cyclic compound binding|GO:0043167,ion binding|GO:0005488,binding|GO:0005506,iron ion binding|GO:0046872,metal ion binding|GO:1901363,heterocyclic compound binding|GO:0009055,electron carrier activity	bdi00195,Photosynthesis|bdi01100,Metabolic pathways
A0A1D5SC90	Uncharacterized protein OS=Triticum aestivum PE=4 SV=1 - [A0A1D5SC90_WHEAT]	uncharacterized LOC100824173	49.06	3	15	15	142	1.08565	1.08215	1.08801	0.976145	0.986017	0.958488	1.10999	1.13545	1.18031	0.846191	0.968825	0.855983	426	43.9676	7.95752	0.897058	0.000170468	1.0522	0.0515632	0.914523	0.106993	LOC100824173	GO:0006778,porphyrin-containing compound metabolic process|GO:0044281,small molecule metabolic process|GO:0015979,photosynthesis|GO:1901360,organic cyclic compound metabolic process|GO:1901361,organic cyclic compound catabolic process|GO:0044712,single-organism catabolic process|GO:0044710,single-organism metabolic process|GO:0044711,single-organism biosynthetic process|GO:0042440,pigment metabol…	GO:0031976,plastid thylakoid|GO:0031977,thylakoid lumen|GO:0043229,intracellular organelle|GO:0043227,membrane-bounded organelle|GO:0043226,organelle|GO:0009579,thylakoid|GO:0009534,chloroplast thylakoid|GO:0031984,organelle subcompartment|GO:0005634,nucleus|GO:0044436,thylakoid part|GO:0044435,plastid part|GO:0044434,chloroplast part|GO:0005737,cytoplasm|GO:0009536,plastid|GO:0009507,chloroplast…	GO:0004252,serine-type endopeptidase activity|GO:0004175,endopeptidase activity|GO:0017171,serine hydrolase activity|GO:0016787,hydrolase activity|GO:0003824,catalytic activity|GO:0070011,peptidase activity, acting on L-amino acid peptides|GO:0008233,peptidase activity|GO:0008236,serine-type peptidase activity	0
A0A1D5Y736	Uncharacterized protein OS=Triticum aestivum PE=4 SV=1 - [A0A1D5Y736_WHEAT]	probable plastid-lipid-associated protein 4, chloroplastic-like	49.04	2	1	12	80	1.14532	1.19946		1.26327	1.11801		0.907258	0.930048		0.536107	0.685493		261	28.5281	9.18799	1.01556	0.835791	0.783573	0.0131347	0.513003	0.0307999
W5E9E7	Uncharacterized protein OS=Triticum aestivum PE=4 SV=1 - [W5E9E7_WHEAT]	uncharacterized LOC100824335	48.91	6	11	11	86	1.00727	1.05875	0.983557	0.840395	0.836832	0.864387	1.05533	1.00463	1.05131	1.30638	1.21415	1.27547	276	29.7043	6.55127	0.833432	0.00206962	1.02023	0.496436	1.49354	0.000124753	LOC100824335	GO:0008152,metabolic process|GO:0044710,single-organism metabolic process|GO:0044699,single-organism process|GO:0055114,oxidation-reduction process|GO:0042126,nitrate metabolic process|GO:0006082,organic acid metabolic process|GO:0009987,cellular process|GO:0044237,cellular metabolic process|GO:0042128,nitrate assimilation|GO:0071704,organic substance metabolic process|GO:0006807,nitrogen compoun…	GO:0055035,plastid thylakoid membrane|GO:0034357,photosynthetic membrane|GO:0031976,plastid thylakoid|GO:0031975,envelope|GO:0043229,intracellular organelle|GO:0005622,intracellular|GO:0043227,membrane-bounded organelle|GO:0043226,organelle|GO:0009535,chloroplast thylakoid membrane|GO:0009534,chloroplast thylakoid|GO:0031984,organelle subcompartment|GO:0016020,membrane|GO:0044436,thylakoid part|G…	GO:0051540,metal cluster binding|GO:0051536,iron-sulfur cluster binding|GO:0051537,2 iron, 2 sulfur cluster binding|GO:0003824,catalytic activity|GO:0005488,binding|GO:0016491,oxidoreductase activity|GO:0008942,nitrite reductase [NAD(P)H] activity|GO:0098809,nitrite reductase activity|GO:0016661,oxidoreductase activity, acting on other nitrogenous compounds as donors|GO:0046857,oxidoreductase act…	0
A0A1D5YL67	Glyceraldehyde-3-phosphate dehydrogenase OS=Triticum aestivum PE=3 SV=1 - [A0A1D5YL67_WHEAT]	glyceraldehyde-3-phosphate dehydrogenase B, chloroplastic-like	48.87	4	1	21	196	0.912548	0.911585	0.880738	1.41512	1.50085	1.50469	0.82792	0.783737	0.833532	0.603195	0.495759	0.479519	444	46.8731	6.46826	1.63433	5.11025e-05	0.903995	0.0101778	0.357068	4.07821e-05	LOC100829538	GO:0044238,primary metabolic process|GO:0044710,single-organism metabolic process|GO:0005975,carbohydrate metabolic process|GO:0005996,monosaccharide metabolic process|GO:0019318,hexose metabolic process|GO:0071704,organic substance metabolic process|GO:0044699,single-organism process|GO:0008152,metabolic process|GO:0044723,single-organism carbohydrate metabolic process|GO:0006006,glucose metabol…	GO:0055035,plastid thylakoid membrane|GO:0034357,photosynthetic membrane|GO:0031976,plastid thylakoid|GO:0031975,envelope|GO:0048046,apoplast|GO:0043229,intracellular organelle|GO:0005622,intracellular|GO:0043227,membrane-bounded organelle|GO:0043226,organelle|GO:0009535,chloroplast thylakoid membrane|GO:0009534,chloroplast thylakoid|GO:0031984,organelle subcompartment|GO:0009532,plastid stroma|G…	GO:0050662,coenzyme binding|GO:0050661,NADP binding|GO:0051287,NAD binding|GO:0016620,oxidoreductase activity, acting on the aldehyde or oxo group of donors, NAD or NADP as acceptor|GO:0000166,nucleotide binding|GO:0036094,small molecule binding|GO:0003824,catalytic activity|GO:0016903,oxidoreductase activity, acting on the aldehyde or oxo group of donors|GO:0048037,cofactor binding|GO:0005488,bi…	bdi01200,Carbon metabolism|bdi01100,Metabolic pathways|bdi00710,Carbon fixation in photosynthetic organisms
A0A1D5XJY0	Glyceraldehyde-3-phosphate dehydrogenase OS=Triticum aestivum PE=3 SV=1 - [A0A1D5XJY0_WHEAT]	glyceraldehyde-3-phosphate dehydrogenase B, chloroplastic-like	48.87	2	1	21	199	0.826742	0.82066	0.795467	1.46588	1.55987	1.67613	0.790855	0.70895	0.745396	0.674403	0.506071	0.400671	444	46.9031	6.46826	1.92474	0.00025639	0.919083	0.0614205	0.336279	0.000487124
Q9M4V3	Ribulose bisphosphate carboxylase activase B OS=Triticum aestivum GN=RcaB PE=2 SV=1 - [Q9M4V3_WHEAT]	ribulose bisphosphate carboxylase/oxygenase activase B, chloroplastic-like	48.84	5	2	15	300		0.819357	0.860407		0.737218	1.2138		0.781829	0.862612		2.05344	1.0375	432	47.784	7.35693	1.16148	0.627829	0.978972	0.734271	1.58428	0.416604	LOC100836383	GO:0050790,regulation of catalytic activity|GO:0044093,positive regulation of molecular function|GO:0065007,biological regulation|GO:0065009,regulation of molecular function|GO:0043085,positive regulation of catalytic activity	GO:0009579,thylakoid|GO:0005737,cytoplasm|GO:0009536,plastid|GO:0043231,intracellular membrane-bounded organelle|GO:0009532,plastid stroma|GO:0009570,chloroplast stroma|GO:0044464,cell part|GO:0044444,cytoplasmic part|GO:0005623,cell|GO:0005622,intracellular|GO:0044446,intracellular organelle part|GO:0043229,intracellular organelle|GO:0044435,plastid part|GO:0044434,chloroplast part|GO:0044424,in…	GO:0043168,anion binding|GO:0005488,binding|GO:0030554,adenyl nucleotide binding|GO:0035639,purine ribonucleoside triphosphate binding|GO:0097367,carbohydrate derivative binding|GO:1901363,heterocyclic compound binding|GO:1901265,nucleoside phosphate binding|GO:0000166,nucleotide binding|GO:0036094,small molecule binding|GO:0032553,ribonucleotide binding|GO:0032559,adenyl ribonucleotide binding|G…	0
W5FEQ2	Uncharacterized protein OS=Triticum aestivum PE=4 SV=1 - [W5FEQ2_WHEAT]	K17081 prohibitin 2	48.79	4	11	11	52	0.938054	0.909067	0.923351	0.967422	0.962355	1.01107	0.894265	0.961984	0.902191	1.41915	1.3805	1.36092	289	31.8781	9.71533	1.0615	0.0319771	0.995657	0.86979	1.41475	6.07823e-05	LOC100828666	0	GO:0016020,membrane	0	0
A0A1D6BXR1	Uncharacterized protein OS=Triticum aestivum PE=4 SV=1 - [A0A1D6BXR1_WHEAT]	uncharacterized LOC100845974	48.72	1	1	6	42	1.04237	1.08237	1.08913	1.02671	1.0826	0.978483	0.859785	0.829692	0.794441	1.15109	0.994389	1.1235	195	21.3547	7.75244	0.960772	0.277176	0.772874	0.000521118	1.05868	0.348346	LOC100845974	GO:0044281,small molecule metabolic process|GO:0015979,photosynthesis|GO:1901360,organic cyclic compound metabolic process|GO:0044710,single-organism metabolic process|GO:0044711,single-organism biosynthetic process|GO:0044550,secondary metabolite biosynthetic process|GO:0022900,electron transport chain|GO:0006073,cellular glucan metabolic process|GO:0009767,photosynthetic electron transport chai…	GO:0055035,plastid thylakoid membrane|GO:0034357,photosynthetic membrane|GO:0031976,plastid thylakoid|GO:0043229,intracellular organelle|GO:0005622,intracellular|GO:0043227,membrane-bounded organelle|GO:0043226,organelle|GO:0009535,chloroplast thylakoid membrane|GO:0009534,chloroplast thylakoid|GO:0031984,organelle subcompartment|GO:0016020,membrane|GO:0044436,thylakoid part|GO:0044435,plastid pa…	GO:0043169,cation binding|GO:0051540,metal cluster binding|GO:0051536,iron-sulfur cluster binding|GO:0043167,ion binding|GO:0005488,binding|GO:0046872,metal ion binding|GO:0009055,electron carrier activity	0
A0A096UTK7	Histone H2B OS=Triticum aestivum PE=3 SV=1 - [A0A096UTK7_WHEAT]	histone H2B.3-like; Core component of nucleosome. Nucleosomes wrap and compact DNA into chromatin, limiting DNA accessibility to the cellular machineries which require DNA as a template. Histones thereby play a central role in transcription regulation, DNA repair, DNA replication and chromosomal stability. DNA accessibility is regulated via a complex set of post-translational modifications of his…	48.7	1	3	10	764	1.06573	1.01517	1.08209	0.863866	0.875765	0.878583	1.49082	1.91535	1.79351	0.353382	0.383924	0.371369	154	16.5211	10.1548	0.827763	0.000920765	1.64391	0.00603714	0.423447	9.13013e-07	LOC100846031	0	GO:0044815,DNA packaging complex|GO:0043229,intracellular organelle|GO:0043228,non-membrane-bounded organelle|GO:0000785,chromatin|GO:0000786,nucleosome|GO:0043227,membrane-bounded organelle|GO:0043226,organelle|GO:0005634,nucleus|GO:0005694,chromosome|GO:0043234,protein complex|GO:0032991,macromolecular complex|GO:0043231,intracellular membrane-bounded organelle|GO:0043232,intracellular non-memb…	GO:0003676,nucleic acid binding|GO:0097159,organic cyclic compound binding|GO:0005488,binding|GO:0005515,protein binding|GO:0003677,DNA binding|GO:0046983,protein dimerization activity|GO:0046982,protein heterodimerization activity|GO:1901363,heterocyclic compound binding	0
A0A1D5WWJ3	Uncharacterized protein OS=Triticum aestivum PE=4 SV=1 - [A0A1D5WWJ3_WHEAT]	MAR-binding filament-like protein 1-1-like	48.63	5	4	36	203	1.20674	1.1885	1.14289	0.989	0.952665	1.01385	1.16359	1.10988	1.18034	0.723412	0.716043	0.731917	730	80.7805	4.99561	0.835334	0.00171827	0.976169	0.379848	0.734683	0.000141051	LOC100827258	0	0	0	0
W5BKY5	Uncharacterized protein OS=Triticum aestivum PE=4 SV=1 - [W5BKY5_WHEAT]	probable plastid-lipid-associated protein 6, chloroplastic-like	48.55	6	1	11	129													276	29.3283	9.46631	#DIV/0!	#DIV/0!	#DIV/0!	#DIV/0!	#DIV/0!	#DIV/0!
Q95H50	50S ribosomal protein L16, chloroplastic OS=Triticum aestivum GN=rpl16 PE=3 SV=1 - [RK16_WHEAT]	50S ribosomal protein L16, chloroplastic	48.53	4	5	5	35	1.08729	1.10003	1.1104	0.894391	0.854701	0.884432	1.01962	0.992195	1.09622	1.22323	1.18882	1.03915	136	15.4804	11.6343	0.79859	8.49945e-05	0.942481	0.118002	1.31049	0.00917282	rpl16	GO:0044249,cellular biosynthetic process|GO:0034641,cellular nitrogen compound metabolic process|GO:0006807,nitrogen compound metabolic process|GO:0034645,cellular macromolecule biosynthetic process|GO:1901576,organic substance biosynthetic process|GO:0044267,cellular protein metabolic process|GO:0044260,cellular macromolecule metabolic process|GO:0043043,peptide biosynthetic process|GO:0071704,o…	GO:0005737,cytoplasm|GO:0009536,plastid|GO:0032991,macromolecular complex|GO:0005840,ribosome|GO:0043232,intracellular non-membrane-bounded organelle|GO:0044464,cell part|GO:0044444,cytoplasmic part|GO:0005623,cell|GO:0030529,intracellular ribonucleoprotein complex|GO:0043229,intracellular organelle|GO:0043228,non-membrane-bounded organelle|GO:0044424,intracellular part|GO:0009507,chloroplast|GO:…	GO:0097159,organic cyclic compound binding|GO:0019843,rRNA binding|GO:0003735,structural constituent of ribosome|GO:0003723,RNA binding|GO:0003676,nucleic acid binding|GO:0005198,structural molecule activity|GO:1901363,heterocyclic compound binding|GO:0005488,binding	bdi03010,Ribosome
A0A1D5RQT5	Chlorophyll a-b binding protein, chloroplastic OS=Triticum aestivum PE=3 SV=1 - [A0A1D5RQT5_WHEAT]	chlorophyll a-b binding protein, chloroplastic-like	48.5	4	2	8	447	0.907267	1.00994	1.00451	1.40435	1.3249	1.05819	0.625022	0.633456	0.830597	0.801272	0.829343	1.03349	266	28.4273	5.65576	1.29631	0.0584022	0.715018	0.0208155	0.703406	0.0427461
A0A1D5YRC7	Chlorophyll a-b binding protein, chloroplastic OS=Triticum aestivum PE=3 SV=1 - [A0A1D5YRC7_WHEAT]	chlorophyll a-b binding protein, chloroplastic-like	48.5	1	2	3	115	1.15737	1.10341	1.02842	0.916889	1.01594	0.901682	1.07927	0.834782	1.19772	1.11714	0.950988	0.969116	167	17.8669	4.65283	0.861763	0.042938	0.946055	0.628958	1.07152	0.348267
A0A1D5VVI2	Histone H2B OS=Triticum aestivum PE=3 SV=1 - [A0A1D5VVI2_WHEAT]	histone H2B.3-like; Core component of nucleosome. Nucleosomes wrap and compact DNA into chromatin, limiting DNA accessibility to the cellular machineries which require DNA as a template. Histones thereby play a central role in transcription regulation, DNA repair, DNA replication and chromosomal stability. DNA accessibility is regulated via a complex set of post-translational modifications of his…	48.39	3	1	6	394	1.03828	1.12007	1.04097	1.11823	0.981674	1.11657	1.11002	1.43246	1.06072	0.704166	0.574822	0.62179	124	13.6666	10.1255	1.00536	0.918673	1.12624	0.323337	0.590951	0.00174417
A0A1D5UUP8	Uncharacterized protein OS=Triticum aestivum PE=4 SV=1 - [A0A1D5UUP8_WHEAT]	probable plastid-lipid-associated protein 6, chloroplastic-like	48.38	4	1	11	127	1.04799	0.996501	1.03324	1.19036	1.13135	1.16094	0.785742	0.784604	0.705852	0.913796	1.07239	0.93523	277	29.3893	9.46631	1.13156	0.00414613	0.739569	0.000942518	0.838849	0.0235424
W4ZN08	Uncharacterized protein OS=Triticum aestivum PE=4 SV=1 - [W4ZN08_WHEAT]	uncharacterized LOC100841555	48.17	1	1	17	77		0.997215	1.21515		1.00267	0.989033		1.03648	0.918973		1.07511	0.923504	465	51.3607	7.40088	0.900259	0.418619	0.883873	0.408438	1.00347	0.967917	LOC100841555	GO:0044710,single-organism metabolic process|GO:0051186,cofactor metabolic process|GO:1901564,organonitrogen compound metabolic process|GO:0044237,cellular metabolic process|GO:1901360,organic cyclic compound metabolic process|GO:0009987,cellular process|GO:0006725,cellular aromatic compound metabolic process|GO:0015994,chlorophyll metabolic process|GO:0006778,porphyrin-containing compound metabo…	GO:0005737,cytoplasm|GO:0009536,plastid|GO:0043231,intracellular membrane-bounded organelle|GO:0044464,cell part|GO:0044444,cytoplasmic part|GO:0005623,cell|GO:0005622,intracellular|GO:0043229,intracellular organelle|GO:0044424,intracellular part|GO:0043227,membrane-bounded organelle|GO:0043226,organelle|GO:0009507,chloroplast	GO:0090415,7-hydroxymethyl chlorophyll a reductase activity|GO:0016725,oxidoreductase activity, acting on CH or CH2 groups|GO:0052592,oxidoreductase activity, acting on CH or CH2 groups, with an iron-sulfur protein as acceptor|GO:0003824,catalytic activity|GO:0016491,oxidoreductase activity	bdi01110,Biosynthesis of secondary metabolites|bdi01100,Metabolic pathways|bdi00860,Porphyrin and chlorophyll metabolism
A0A1D5SV65	Chlorophyll a-b binding protein, chloroplastic OS=Triticum aestivum PE=3 SV=1 - [A0A1D5SV65_WHEAT]	chlorophyll a-b binding protein of LHCII type III, chloroplastic-like	48.13	4	7	8	342	1.11025	1.11135	1.10067	0.918586	0.896851	0.92104	1.23376	1.22168	1.24376	0.804697	0.773376	0.769465	268	28.7105	5.14795	0.823675	2.03101e-05	1.11345	6.43704e-05	0.857869	0.000665224	LOC100836842	GO:0044267,cellular protein metabolic process|GO:0044260,cellular macromolecule metabolic process|GO:0044238,primary metabolic process|GO:0019538,protein metabolic process|GO:0044237,cellular metabolic process|GO:0019684,photosynthesis, light reaction|GO:0009987,cellular process|GO:0006464,cellular protein modification process|GO:0015979,photosynthesis|GO:0071704,organic substance metabolic proce…	GO:0055035,plastid thylakoid membrane|GO:0034357,photosynthetic membrane|GO:0031976,plastid thylakoid|GO:0043229,intracellular organelle|GO:0005622,intracellular|GO:0043227,membrane-bounded organelle|GO:0043226,organelle|GO:0031224,intrinsic component of membrane|GO:0009535,chloroplast thylakoid membrane|GO:0009534,chloroplast thylakoid|GO:0031984,organelle subcompartment|GO:0016021,integral comp…	GO:0043169,cation binding|GO:0016168,chlorophyll binding|GO:0046906,tetrapyrrole binding|GO:0097159,organic cyclic compound binding|GO:0005198,structural molecule activity|GO:0043167,ion binding|GO:0005488,binding|GO:0046872,metal ion binding|GO:1901363,heterocyclic compound binding|GO:0031409,pigment binding	bdi00196,Photosynthesis - antenna proteins|bdi01100,Metabolic pathways
W5FMA5	Uncharacterized protein OS=Triticum aestivum PE=4 SV=1 - [W5FMA5_WHEAT]	protoporphyrinogen oxidase, chloroplastic-like	48.02	3	1	19	95	1.13803			0.87473			0.85738			1.31867			531	56.3095	9.14404	0.768632	#DIV/0!	0.753386	#DIV/0!	1.50752	#DIV/0!
A0A1D5SGR9	Uncharacterized protein OS=Triticum aestivum PE=4 SV=1 - [A0A1D5SGR9_WHEAT]	uncharacterized LOC100841555	47.97	2	1	17	78		1.0884	1.05224		1.02741	0.994843		1.07247	1.11094		0.858821	0.953094	467	51.5628	7.37158	0.944697	0.135463	1.01998	0.502957	0.895989	0.169465
A0A096UME1	Uncharacterized protein OS=Triticum aestivum PE=4 SV=1 - [A0A096UME1_WHEAT]	psbP domain-containing protein 2, chloroplastic-like	47.95	1	2	8	50	1.19062	1.01824	1.00293	1.07759	0.989994	0.988657	1.01138	0.97707	0.965975	0.724069	1.12377	1.16354	244	26.4299	9.1001	0.951567	0.482072	0.919867	0.236798	0.985322	0.921958
A0A1D5SQB6	Uncharacterized protein OS=Triticum aestivum PE=4 SV=1 - [A0A1D5SQB6_WHEAT]	thylakoid lumenal 16.5 kDa protein, chloroplastic-like	47.84	2	2	7	154	1.18638	1.24139	1.16292	1.0812	0.964815	0.961304	1.04692	0.993253	1.08138	0.628267	0.719064	0.796006	232	23.8093	8.36768	0.837534	0.0131497	0.869345	0.0106762	0.712706	0.00995208	LOC100825081	GO:0019222,regulation of metabolic process|GO:0006778,porphyrin-containing compound metabolic process|GO:0006779,porphyrin-containing compound biosynthetic process|GO:0061024,membrane organization|GO:0009696,salicylic acid metabolic process|GO:0009697,salicylic acid biosynthetic process|GO:0044281,small molecule metabolic process|GO:0044283,small molecule biosynthetic process|GO:1901362,organic c…	GO:0055035,plastid thylakoid membrane|GO:0034357,photosynthetic membrane|GO:0031976,plastid thylakoid|GO:0031977,thylakoid lumen|GO:0031975,envelope|GO:0043229,intracellular organelle|GO:0005622,intracellular|GO:0043227,membrane-bounded organelle|GO:0043226,organelle|GO:0009535,chloroplast thylakoid membrane|GO:0009534,chloroplast thylakoid|GO:0031984,organelle subcompartment|GO:0009532,plastid s…	0	0
A0A1D5YZ93	Uncharacterized protein OS=Triticum aestivum PE=4 SV=1 - [A0A1D5YZ93_WHEAT]	oxygen-evolving enhancer protein 3-1, chloroplastic-like	47.83	1	1	10	132	1.20151	1.14974	1.0487	1.12324	1.14325	1.13928	1.02443	1.00634	0.983032	0.666625	0.668158	0.719116	230	24.7705	7.86963	1.00171	0.967874	0.886425	0.0502476	0.603064	1.61385e-05
A0A1D5XJ56	Uncharacterized protein OS=Triticum aestivum PE=3 SV=1 - [A0A1D5XJ56_WHEAT]	50S ribosomal protein L15, chloroplastic-like	47.73	3	12	12	49	1.12584	1.08135	1.07755	0.911941	0.956879	0.882581	1.13313	1.12423	1.18207	0.853314	0.787339	0.876919	264	28.0832	10.6382	0.837634	0.00260252	1.0471	0.095583	0.915015	0.0863074	LOC100827203	GO:0044238,primary metabolic process|GO:0032774,RNA biosynthetic process|GO:0090304,nucleic acid metabolic process|GO:0044249,cellular biosynthetic process|GO:0034641,cellular nitrogen compound metabolic process|GO:0006807,nitrogen compound metabolic process|GO:0034645,cellular macromolecule biosynthetic process|GO:1901576,organic substance biosynthetic process|GO:1901362,organic cyclic compound …	GO:0015934,large ribosomal subunit|GO:0031975,envelope|GO:0043229,intracellular organelle|GO:0043228,non-membrane-bounded organelle|GO:0043227,membrane-bounded organelle|GO:0043226,organelle|GO:0005737,cytoplasm|GO:0009941,chloroplast envelope|GO:0009536,plastid|GO:0009532,plastid stroma|GO:0009570,chloroplast stroma|GO:0030529,intracellular ribonucleoprotein complex|GO:0044435,plastid part|GO:00…	GO:0003735,structural constituent of ribosome|GO:0005198,structural molecule activity	bdi03010,Ribosome
Q1W681	Vacuolar proton-ATPase subunit A OS=Triticum aestivum PE=2 SV=1 - [Q1W681_WHEAT]	V-type proton ATPase catalytic subunit A-like	47.67	10	22	22	56	0.899362	0.904974	0.860205	1.05882	1.07658	1.11067	0.917848	0.773142	0.853184	1.3044	1.33408	1.31722	621	68.4115	5.37646	1.21825	0.000728186	0.954827	0.414943	1.21861	0.000172359	LOC100842214	GO:1902600,hydrogen ion transmembrane transport|GO:0009141,nucleoside triphosphate metabolic process|GO:0009144,purine nucleoside triphosphate metabolic process|GO:0009167,purine ribonucleoside monophosphate metabolic process|GO:0034641,cellular nitrogen compound metabolic process|GO:0006807,nitrogen compound metabolic process|GO:0044281,small molecule metabolic process|GO:0009161,ribonucleoside …	GO:0043234,protein complex|GO:0032991,macromolecular complex|GO:0098796,membrane protein complex|GO:0016020,membrane|GO:0033178,proton-transporting two-sector ATPase complex, catalytic domain|GO:0033180,proton-transporting V-type ATPase, V1 domain|GO:0044425,membrane part|GO:0016469,proton-transporting two-sector ATPase complex|GO:0033176,proton-transporting V-type ATPase complex|GO:0000325,plant…	GO:0035639,purine ribonucleoside triphosphate binding|GO:0036442,hydrogen-exporting ATPase activity|GO:0005488,binding|GO:0016887,ATPase activity|GO:0043167,ion binding|GO:1901363,heterocyclic compound binding|GO:0032550,purine ribonucleoside binding|GO:0001882,nucleoside binding|GO:0043168,anion binding|GO:0042625,ATPase coupled ion transmembrane transporter activity|GO:0042626,ATPase activity, …	bdi04145,Phagosome|bdi01100,Metabolic pathways|bdi00190,Oxidative phosphorylation
A0A1D5X7A9	Uncharacterized protein OS=Triticum aestivum PE=4 SV=1 - [A0A1D5X7A9_WHEAT]	uncharacterized LOC100839724	47.67	2	4	18	179	0.9477	0.956345	1.03161	0.992337	0.962054	0.936221	0.923689	0.985732	1.00914	1.18815	1.1168	1.06063	472	51.7731	6.03662	0.984656	0.655415	0.994175	0.884643	1.16431	0.0171302	LOC100841654	GO:0006778,porphyrin-containing compound metabolic process|GO:0006779,porphyrin-containing compound biosynthetic process|GO:0044249,cellular biosynthetic process|GO:0034641,cellular nitrogen compound metabolic process|GO:0006807,nitrogen compound metabolic process|GO:1901362,organic cyclic compound biosynthetic process|GO:0044699,single-organism process|GO:1901576,organic substance biosynthetic p…	0	GO:0050662,coenzyme binding|GO:0050661,NADP binding|GO:0097159,organic cyclic compound binding|GO:0008883,glutamyl-tRNA reductase activity|GO:0016620,oxidoreductase activity, acting on the aldehyde or oxo group of donors, NAD or NADP as acceptor|GO:0036094,small molecule binding|GO:0003824,catalytic activity|GO:0016903,oxidoreductase activity, acting on the aldehyde or oxo group of donors|GO:0048…	bdi01110,Biosynthesis of secondary metabolites|bdi01100,Metabolic pathways|bdi00860,Porphyrin and chlorophyll metabolism
A0A1D6B6U3	Uncharacterized protein OS=Triticum aestivum PE=4 SV=1 - [A0A1D6B6U3_WHEAT]	photosystem II 10 kDa polypeptide, chloroplastic-like	47.66	2	2	5	68	1.17497	1.21247	1.17031	0.953494	1.00176	0.904225	0.865912	0.966906	0.894398	0.861723	0.733468	0.983131	128	13.3049	9.36377	0.803733	0.00171673	0.766556	0.00109089	0.901675	0.29252
A0A1D6CSX1	Uncharacterized protein OS=Triticum aestivum PE=4 SV=1 - [A0A1D6CSX1_WHEAT]	thylakoid lumenal 16.5 kDa protein, chloroplastic-like	47.64	2	1	7	151	1.39874	1.20297	1.07848	0.958663	1.02966	1.10571	0.959009	1.20769	1.36111	0.713958	0.593965	0.478623	233	23.9505	8.68994	0.840727	0.129105	0.958595	0.751472	0.577418	0.00554294
A0A1D5XWX3	Uncharacterized protein OS=Triticum aestivum PE=4 SV=1 - [A0A1D5XWX3_WHEAT]	uncharacterized LOC100831678	47.62	1	4	7	46	1.1212	1.14088	1.18657	1.12454	1.00431	0.945863	1.00061	1.04088	1.03648	0.663584	0.687924	0.817482	210	22.4205	7.41553	0.891569	0.0902175	0.892515	0.00596846	0.705429	0.0131645
A0A096USR6	Uncharacterized protein OS=Triticum aestivum PE=4 SV=1 - [A0A096USR6_WHEAT]	probable FKBP-type peptidyl-prolyl cis-trans isomerase 1, chloroplastic-like	47.53	4	9	9	114	1.05188	1.05329	1.04178	1.10027	1.08806	1.10862	1.07111	1.10053	1.08287	0.734506	0.719569	0.705645	223	23.4085	10.1255	1.04766	0.00201701	1.03418	0.0181392	0.655066	3.19401e-06	LOC100822670	GO:0042221,response to chemical|GO:0009991,response to extracellular stimulus|GO:0009628,response to abiotic stimulus|GO:0006457,protein folding|GO:0009414,response to water deprivation|GO:0071229,cellular response to acid chemical|GO:0070887,cellular response to chemical stimulus|GO:0009415,response to water|GO:0044699,single-organism process|GO:0044267,cellular protein metabolic process|GO:0051…	GO:0055035,plastid thylakoid membrane|GO:0034357,photosynthetic membrane|GO:0031976,plastid thylakoid|GO:0043229,intracellular organelle|GO:0009579,thylakoid|GO:0043227,membrane-bounded organelle|GO:0043226,organelle|GO:0009535,chloroplast thylakoid membrane|GO:0009534,chloroplast thylakoid|GO:0031984,organelle subcompartment|GO:0016020,membrane|GO:0044436,thylakoid part|GO:0044435,plastid part|G…	GO:0003824,catalytic activity|GO:0016853,isomerase activity|GO:0003755,peptidyl-prolyl cis-trans isomerase activity|GO:0016859,cis-trans isomerase activity	0
W5FCQ7	Uncharacterized protein OS=Triticum aestivum PE=4 SV=1 - [W5FCQ7_WHEAT]	uncharacterized LOC100828672	47.5	1	2	6	140	1.02474	1.00791	1.01327	0.891168	0.897103	0.902259	1.227	1.17267	1.19807	1.00976	1.07431	1.02552	120	11.8993	10.1548	0.883322	3.65029e-05	1.18117	0.000365113	1.15575	0.00208677	LOC100827476	GO:0044267,cellular protein metabolic process|GO:0006468,protein phosphorylation|GO:0044260,cellular macromolecule metabolic process|GO:0044238,primary metabolic process|GO:0019538,protein metabolic process|GO:0016310,phosphorylation|GO:0009987,cellular process|GO:0043412,macromolecule modification|GO:0006464,cellular protein modification process|GO:0043170,macromolecule metabolic process|GO:0071…	0	GO:0035639,purine ribonucleoside triphosphate binding|GO:0004672,protein kinase activity|GO:0000166,nucleotide binding|GO:1901363,heterocyclic compound binding|GO:0001883,purine nucleoside binding|GO:0001882,nucleoside binding|GO:0043168,anion binding|GO:0043167,ion binding|GO:0016740,transferase activity|GO:1901265,nucleoside phosphate binding|GO:0032549,ribonucleoside binding|GO:0017076,purine …	0
P04784	Chlorophyll a-b binding protein, chloroplastic OS=Triticum aestivum GN=WHAB1.6 PE=3 SV=1 - [CB21_WHEAT]	chlorophyll a-b binding protein, chloroplastic-like	47.37	3	2	7	213	1.06842	0.967893	1.04463	1.06823	0.916254	0.914941	0.84049	1.04172	1.06576	1.04399	1.26436	1.24573	266	28.2463	5.96045	0.941085	0.364788	0.956842	0.598425	1.22579	0.0661594
A0A1D6AM28	Uncharacterized protein OS=Triticum aestivum PE=3 SV=1 - [A0A1D6AM28_WHEAT]	probable L-ascorbate peroxidase 8, chloroplastic-like	47.33	9	3	17	93	0.977633	1.02635	0.970477	1.10973	1.15212	1.09463	0.97227	1.0402	1.02755	0.934962	0.749767	0.903084	431	46.7187	7.47412	1.12844	0.00660363	1.02204	0.46765	0.770988	0.0127259
A0A1D6B5C1	Uncharacterized protein OS=Triticum aestivum PE=3 SV=1 - [A0A1D6B5C1_WHEAT]	probable L-ascorbate peroxidase 8, chloroplastic-like	47.27	5	1	15	77	0.960854	0.899091	0.993413	1.18938	1.29003	1.20056	1.09925	1.00992	1.14856	0.725668	0.664059	0.729059	366	40.1421	5.30029	1.2897	0.0028381	1.14172	0.0516383	0.575762	0.000168438
A0A1D5TCS0	Uncharacterized protein OS=Triticum aestivum PE=4 SV=1 - [A0A1D5TCS0_WHEAT]	ras-related protein RABB1c-like	47.24	8	1	6	14	0.934915	0.939632		1.16524	1.18935		1.01412	0.986847		0.903526	0.848432		163	18.4683	6.53662	1.25609	0.00261	1.06744	0.0447391	0.74406	0.00981288	LOC100846022	GO:0008104,protein localization|GO:0023052,signaling|GO:0007165,signal transduction|GO:0035556,intracellular signal transduction|GO:0050789,regulation of biological process|GO:0044699,single-organism process|GO:0051716,cellular response to stimulus|GO:0007264,small GTPase mediated signal transduction|GO:0065007,biological regulation|GO:0071702,organic substance transport|GO:0033036,macromolecule …	GO:0044464,cell part|GO:0005623,cell|GO:0005622,intracellular|GO:0005768,endosome|GO:0005737,cytoplasm|GO:0031982,vesicle|GO:0031410,cytoplasmic vesicle|GO:0044444,cytoplasmic part|GO:0097708,intracellular vesicle|GO:0044424,intracellular part|GO:0043227,membrane-bounded organelle|GO:0043226,organelle|GO:0012505,endomembrane system	GO:0043168,anion binding|GO:0005488,binding|GO:0019001,guanyl nucleotide binding|GO:0035639,purine ribonucleoside triphosphate binding|GO:0097367,carbohydrate derivative binding|GO:0043167,ion binding|GO:1901363,heterocyclic compound binding|GO:1901265,nucleoside phosphate binding|GO:0000166,nucleotide binding|GO:0036094,small molecule binding|GO:0032561,guanyl ribonucleotide binding|GO:0032553,r…	0
W5EB01	Uncharacterized protein OS=Triticum aestivum PE=4 SV=1 - [W5EB01_WHEAT]	uncharacterized LOC100835884	46.75	1	1	27	126		1.11845	1.17109		1.21241	1.14659		1.11395	1.13541		0.444885	0.488705	676	75.5044	5.63037	1.03033	0.49656	0.982447	0.552867	0.395757	0.00306339	LOC100835884	GO:0016310,phosphorylation|GO:0006778,porphyrin-containing compound metabolic process|GO:0044248,cellular catabolic process|GO:0034641,cellular nitrogen compound metabolic process|GO:0006807,nitrogen compound metabolic process|GO:0044699,single-organism process|GO:1901361,organic cyclic compound catabolic process|GO:0015996,chlorophyll catabolic process|GO:0044267,cellular protein metabolic proce…	GO:0005737,cytoplasm|GO:0009536,plastid|GO:0043231,intracellular membrane-bounded organelle|GO:0009532,plastid stroma|GO:0009570,chloroplast stroma|GO:0010287,plastoglobule|GO:0044464,cell part|GO:0044444,cytoplasmic part|GO:0005623,cell|GO:0005622,intracellular|GO:0044446,intracellular organelle part|GO:0043229,intracellular organelle|GO:0044435,plastid part|GO:0044434,chloroplast part|GO:004442…	GO:0035639,purine ribonucleoside triphosphate binding|GO:0004672,protein kinase activity|GO:0000166,nucleotide binding|GO:1901363,heterocyclic compound binding|GO:0001883,purine nucleoside binding|GO:0001882,nucleoside binding|GO:0043168,anion binding|GO:0043167,ion binding|GO:0016740,transferase activity|GO:1901265,nucleoside phosphate binding|GO:0032549,ribonucleoside binding|GO:0017076,purine …	0
W5G8J4	Uncharacterized protein OS=Triticum aestivum PE=3 SV=1 - [W5G8J4_WHEAT]	50S ribosomal protein L9, chloroplastic-like	46.73	5	10	10	64	1.14097	1.08473	1.1079	0.974895	1.02954	1.02611	1.02623	1.02763	1.06981	0.806269	0.785635	0.834022	199	22.038	9.81787	0.909093	0.0136983	0.937025	0.0321187	0.80049	0.000867704	LOC100845905	GO:0043043,peptide biosynthetic process|GO:0019752,carboxylic acid metabolic process|GO:0044249,cellular biosynthetic process|GO:0019288,isopentenyl diphosphate biosynthetic process, methylerythritol 4-phosphate pathway|GO:0046490,isopentenyl diphosphate metabolic process|GO:0044281,small molecule metabolic process|GO:0034645,cellular macromolecule biosynthetic process|GO:1901576,organic substanc…	GO:0015934,large ribosomal subunit|GO:0031975,envelope|GO:0043229,intracellular organelle|GO:0043228,non-membrane-bounded organelle|GO:0043227,membrane-bounded organelle|GO:0043226,organelle|GO:0005737,cytoplasm|GO:0009941,chloroplast envelope|GO:0009536,plastid|GO:0009532,plastid stroma|GO:0009570,chloroplast stroma|GO:0030529,intracellular ribonucleoprotein complex|GO:0044435,plastid part|GO:00…	GO:0003735,structural constituent of ribosome|GO:0005198,structural molecule activity|GO:0097159,organic cyclic compound binding|GO:0003723,RNA binding|GO:0003676,nucleic acid binding|GO:1901363,heterocyclic compound binding|GO:0005488,binding	bdi03010,Ribosome
A0A1D6BH84	Uncharacterized protein OS=Triticum aestivum PE=4 SV=1 - [A0A1D6BH84_WHEAT]	uncharacterized LOC100831452	46.72	4	8	8	174	1.15057	1.14439	1.17645	0.9575	0.984191	0.994011	1.11226	1.10153	1.07913	0.721183	0.783305	0.645864	259	27.4126	9.80322	0.845681	0.000261983	0.948581	0.0126708	0.732483	0.00314574	LOC100831452	GO:0050896,response to stimulus|GO:0006739,NADP metabolic process|GO:0070271,protein complex biogenesis|GO:0043933,macromolecular complex subunit organization|GO:0006733,oxidoreduction coenzyme metabolic process|GO:0006807,nitrogen compound metabolic process|GO:0090304,nucleic acid metabolic process|GO:0034641,cellular nitrogen compound metabolic process|GO:0022607,cellular component assembly|GO:…	GO:0055035,plastid thylakoid membrane|GO:0034357,photosynthetic membrane|GO:0031976,plastid thylakoid|GO:0031975,envelope|GO:0043229,intracellular organelle|GO:0005622,intracellular|GO:0043227,membrane-bounded organelle|GO:0043226,organelle|GO:0009535,chloroplast thylakoid membrane|GO:0009534,chloroplast thylakoid|GO:0031984,organelle subcompartment|GO:0016020,membrane|GO:0044436,thylakoid part|G…	GO:0043169,cation binding|GO:0046914,transition metal ion binding|GO:0043167,ion binding|GO:0005488,binding|GO:0005506,iron ion binding|GO:0046872,metal ion binding	0
A0A1D6S409	Uncharacterized protein OS=Triticum aestivum PE=4 SV=1 - [A0A1D6S409_WHEAT]	uncharacterized LOC100821428	46.71	4	13	13	69	0.924012	0.930904	0.92865	1.1627	1.18627	1.17995	0.95219	0.985601	0.909062	0.856954	0.877147	0.939295	334	37.1331	7.2251	1.26777	4.52385e-06	1.02274	0.3967	0.757569	0.0003786	LOC100844125	GO:0044238,primary metabolic process|GO:0044710,single-organism metabolic process|GO:0005975,carbohydrate metabolic process|GO:0071704,organic substance metabolic process|GO:0005996,monosaccharide metabolic process|GO:0019318,hexose metabolic process|GO:0006012,galactose metabolic process|GO:0008152,metabolic process|GO:0044723,single-organism carbohydrate metabolic process|GO:0044699,single-orga…	0	GO:0050662,coenzyme binding|GO:0016854,racemase and epimerase activity|GO:0016853,isomerase activity|GO:0016857,racemase and epimerase activity, acting on carbohydrates and derivatives|GO:0003824,catalytic activity|GO:0048037,cofactor binding|GO:0005488,binding|GO:0003978,UDP-glucose 4-epimerase activity	bdi01100,Metabolic pathways|bdi00052,Galactose metabolism|bdi00520,Amino sugar and nucleotide sugar metabolism
A0A1D6S107	Uncharacterized protein OS=Triticum aestivum PE=4 SV=1 - [A0A1D6S107_WHEAT]	Photosystem II CP47 chlorophyll apoprotein; One of the components of the core antenna complex of photosystem II. It binds chlorophyll and helps catalyze the primary light-induced photochemical processes of photosystem II (By similarity)	46.67	1	1	3	58	1.11825	0.955038	1.03363	0.923705	1.01999	1.11231	1.0236	1.15259	0.931667	1.09672	0.990292	0.825439	105	11.721	4.88135	0.983615	0.82528	1.0003	0.997039	0.953025	0.64391	psbB	GO:0006091,generation of precursor metabolites and energy|GO:0015979,photosynthesis|GO:0044699,single-organism process|GO:0044267,cellular protein metabolic process|GO:0044710,single-organism metabolic process|GO:0044260,cellular macromolecule metabolic process|GO:0019684,photosynthesis, light reaction|GO:0009772,photosynthetic electron transport in photosystem II|GO:0071704,organic substance met…	GO:0055035,plastid thylakoid membrane|GO:0034357,photosynthetic membrane|GO:0031976,plastid thylakoid|GO:0043229,intracellular organelle|GO:0005622,intracellular|GO:0043227,membrane-bounded organelle|GO:0043226,organelle|GO:0031224,intrinsic component of membrane|GO:0009535,chloroplast thylakoid membrane|GO:0009534,chloroplast thylakoid|GO:0031984,organelle subcompartment|GO:0016021,integral comp…	GO:0016168,chlorophyll binding|GO:0046906,tetrapyrrole binding|GO:0097159,organic cyclic compound binding|GO:0005488,binding|GO:0045156,electron transporter, transferring electrons within the cyclic electron transport pathway of photosynthesis activity|GO:1901363,heterocyclic compound binding|GO:0009055,electron carrier activity	bdi00195,Photosynthesis|bdi01100,Metabolic pathways
W5H1E3	Uncharacterized protein OS=Triticum aestivum PE=4 SV=1 - [W5H1E3_WHEAT]	probable ATP synthase 24 kDa subunit, mitochondrial-like	46.64	1	1	13	37			0.924814			0.942658			0.8566			1.45904	238	27.0514	8.11865	1.01929	#DIV/0!	0.926241	#DIV/0!	1.54779	#DIV/0!	LOC100838105	GO:0022607,cellular component assembly|GO:0070271,protein complex biogenesis|GO:0043933,macromolecular complex subunit organization|GO:0044248,cellular catabolic process|GO:0044249,cellular biosynthetic process|GO:0043248,proteasome assembly|GO:0034622,cellular macromolecular complex assembly|GO:0043632,modification-dependent macromolecule catabolic process|GO:0007275,multicellular organism devel…	GO:0098796,membrane protein complex|GO:0044464,cell part|GO:0031974,membrane-enclosed lumen|GO:0031975,envelope|GO:0043229,intracellular organelle|GO:0043228,non-membrane-bounded organelle|GO:0005622,intracellular|GO:0043227,membrane-bounded organelle|GO:0043226,organelle|GO:0005737,cytoplasm|GO:0009536,plastid|GO:0031090,organelle membrane|GO:0031981,nuclear lumen|GO:0005730,nucleolus|GO:0005634…	GO:0043169,cation binding|GO:0046872,metal ion binding|GO:0046914,transition metal ion binding|GO:0050897,cobalt ion binding|GO:0043167,ion binding|GO:0008270,zinc ion binding|GO:0005507,copper ion binding|GO:0005488,binding	0
A0A1D6AV42	Histone H4 OS=Triticum aestivum PE=3 SV=1 - [A0A1D6AV42_WHEAT]	annotation not available	46.55	11	1	7	684			1.25556			0.794394			1.24071			0.929576	116	12.8873	11.6636	0.632703	#DIV/0!	0.988174	#DIV/0!	1.17017	#DIV/0!
A0A1D5S1Q3	Uncharacterized protein OS=Triticum aestivum PE=4 SV=1 - [A0A1D5S1Q3_WHEAT]	uncharacterized LOC100845187	46.53	3	3	5	22	0.905473	0.894508	0.835978	1.14419	1.11334	1.1525	0.772557	0.800493	0.69541	1.2169	1.19285	1.25636	144	15.0248	8.39697	1.29366	0.000470143	0.860583	0.0324682	1.0751	0.0178815	LOC100845187	GO:0008104,protein localization|GO:0006950,response to stress|GO:0050896,response to stimulus|GO:0006865,amino acid transport|GO:1903825,organic acid transmembrane transport|GO:0015031,protein transport|GO:0051641,cellular localization|GO:0045036,protein targeting to chloroplast|GO:0045037,protein import into chloroplast stroma|GO:0071806,protein transmembrane transport|GO:0043207,response to ext…	GO:0031975,envelope|GO:0043229,intracellular organelle|GO:0043227,membrane-bounded organelle|GO:0043226,organelle|GO:0031224,intrinsic component of membrane|GO:0005737,cytoplasm|GO:0009941,chloroplast envelope|GO:0009536,plastid|GO:0005773,vacuole|GO:0016021,integral component of membrane|GO:0016020,membrane|GO:0044435,plastid part|GO:0044434,chloroplast part|GO:0031967,organelle envelope|GO:0009…	GO:0022891,substrate-specific transmembrane transporter activity|GO:0022892,substrate-specific transporter activity|GO:0005342,organic acid transmembrane transporter activity|GO:0008514,organic anion transmembrane transporter activity|GO:0005215,transporter activity|GO:0008509,anion transmembrane transporter activity|GO:0015075,ion transmembrane transporter activity|GO:0022857,transmembrane trans…	0
A0A1D6DG86	Uncharacterized protein OS=Triticum aestivum PE=4 SV=1 - [A0A1D6DG86_WHEAT]	uncharacterized LOC100825917	46.42	2	11	13	83	1.10716	1.11073	1.14507	1.06653	1.04909	1.05331	1.04579	1.00063	1.03304	0.76568	0.787545	0.658574	293	32.9657	5.31299	0.942303	0.00799453	0.915694	0.00639088	0.697963	0.00136383	LOC100825917	GO:0019222,regulation of metabolic process|GO:0016310,phosphorylation|GO:0050821,protein stabilization|GO:0050789,regulation of biological process|GO:0044267,cellular protein metabolic process|GO:0044260,cellular macromolecule metabolic process|GO:0071704,organic substance metabolic process|GO:0065007,biological regulation|GO:0065009,regulation of molecular function|GO:0065008,regulation of biolo…	0	GO:0035639,purine ribonucleoside triphosphate binding|GO:0004672,protein kinase activity|GO:0000166,nucleotide binding|GO:1901363,heterocyclic compound binding|GO:0001883,purine nucleoside binding|GO:0001882,nucleoside binding|GO:0043168,anion binding|GO:0043167,ion binding|GO:0016740,transferase activity|GO:1901265,nucleoside phosphate binding|GO:0032549,ribonucleoside binding|GO:0017076,purine …	0
W5DL22	Plastocyanin OS=Triticum aestivum PE=3 SV=1 - [W5DL22_WHEAT]	K02638 plastocyanin	46.41	3	2	3	147	0.981452	0.933609	0.947323	1.27145	1.23122	1.22471	0.961508	0.900633	0.938257	0.615283	0.71172	0.703328	153	15.5147	5.38916	1.30219	0.000145378	0.978345	0.414854	0.544708	7.76278e-05	LOC100827604	GO:0008152,metabolic process|GO:0044710,single-organism metabolic process|GO:0044699,single-organism process|GO:0055114,oxidation-reduction process	GO:0055035,plastid thylakoid membrane|GO:0034357,photosynthetic membrane|GO:0031976,plastid thylakoid|GO:0043229,intracellular organelle|GO:0009579,thylakoid|GO:0043227,membrane-bounded organelle|GO:0043226,organelle|GO:0009535,chloroplast thylakoid membrane|GO:0009534,chloroplast thylakoid|GO:0031984,organelle subcompartment|GO:0016020,membrane|GO:0044436,thylakoid part|GO:0044435,plastid part|G…	GO:0043169,cation binding|GO:0005507,copper ion binding|GO:0046914,transition metal ion binding|GO:0043167,ion binding|GO:0005488,binding|GO:0046872,metal ion binding|GO:0009055,electron carrier activity	bdi00195,Photosynthesis
A0A1D5SXW4	Uncharacterized protein OS=Triticum aestivum PE=3 SV=1 - [A0A1D5SXW4_WHEAT]	histone H2B.3-like; Core component of nucleosome. Nucleosomes wrap and compact DNA into chromatin, limiting DNA accessibility to the cellular machineries which require DNA as a template. Histones thereby play a central role in transcription regulation, DNA repair, DNA replication and chromosomal stability. DNA accessibility is regulated via a complex set of post-translational modifications of his…	46.34	1	3	8	534	1.0214	1.01811	0.866255	1.07464	1.04264	0.900349	1.40656	1.41284	1.307	0.747722	0.617113	1.04619	123	13.4784	10.1108	1.0385	0.641193	1.42007	0.00272215	0.798982	0.216242
A0A1D6BVG7	Glutathione peroxidase OS=Triticum aestivum PE=3 SV=1 - [A0A1D6BVG7_WHEAT]	phospholipid hydroperoxide glutathione peroxidase 1, chloroplastic-like	46.29	5	7	7	33	1.01498	0.989	0.991339	1.10631	1.13288	1.12861	1.00042	0.998635	1.02474	0.868603	0.960567	0.969499	229	24.951	9.64209	1.12436	0.000445129	1.0095	0.467122	0.831007	0.00468137	LOC100823240	GO:0044710,single-organism metabolic process|GO:0050896,response to stimulus|GO:0006950,response to stress|GO:0055114,oxidation-reduction process|GO:0008152,metabolic process|GO:0006979,response to oxidative stress|GO:0044699,single-organism process|GO:0009987,cellular process|GO:0009636,response to toxic substance|GO:0098869,cellular oxidant detoxification|GO:1990748,cellular detoxification|GO:0…	0	GO:0016209,antioxidant activity|GO:0003824,catalytic activity|GO:0016684,oxidoreductase activity, acting on peroxide as acceptor|GO:0004601,peroxidase activity|GO:0004602,glutathione peroxidase activity|GO:0016491,oxidoreductase activity	bdi00480,Glutathione metabolism|bdi00590,Arachidonic acid metabolism
A0A1D5UKB9	Uncharacterized protein OS=Triticum aestivum PE=4 SV=1 - [A0A1D5UKB9_WHEAT]	protease Do-like 8, chloroplastic-like	46.29	1	1	14	69	1.06811	1.06081	1.03814	1.0677	1.03618	0.994691	1.22382	1.15896	1.10214	0.708885	0.81075	0.967212	445	46.4528	8.49951	0.978375	0.376854	1.10036	0.0432676	0.802577	0.0592487	LOC100821363	GO:0019758,glycosinolate biosynthetic process|GO:0019757,glycosinolate metabolic process|GO:0009311,oligosaccharide metabolic process|GO:0043436,oxoacid metabolic process|GO:0009250,glucan biosynthetic process|GO:0044281,small molecule metabolic process|GO:0034645,cellular macromolecule biosynthetic process|GO:1901137,carbohydrate derivative biosynthetic process|GO:0010027,thylakoid membrane orga…	GO:0031976,plastid thylakoid|GO:0031977,thylakoid lumen|GO:0043229,intracellular organelle|GO:0043227,membrane-bounded organelle|GO:0043226,organelle|GO:0009579,thylakoid|GO:0009534,chloroplast thylakoid|GO:0031984,organelle subcompartment|GO:0044436,thylakoid part|GO:0044435,plastid part|GO:0044434,chloroplast part|GO:0005737,cytoplasm|GO:0009536,plastid|GO:0009507,chloroplast|GO:0043231,intrace…	GO:0004252,serine-type endopeptidase activity|GO:0004175,endopeptidase activity|GO:0017171,serine hydrolase activity|GO:0016787,hydrolase activity|GO:0003824,catalytic activity|GO:0070011,peptidase activity, acting on L-amino acid peptides|GO:0008233,peptidase activity|GO:0008236,serine-type peptidase activity	0
A0A1D5TG67	Uncharacterized protein OS=Triticum aestivum PE=4 SV=1 - [A0A1D5TG67_WHEAT]	protease Do-like 8, chloroplastic-like	46.29	1	2	14	72	1.29502	1.18136	1.12268	0.881046	0.992793	1.01691	1.22564	1.28922	1.13415	0.610232	0.60337	0.756591	445	46.5949	8.14795	0.803193	0.0228335	1.01388	0.817881	0.681552	0.00925507
A0A1D6S8Z3	Uncharacterized protein OS=Triticum aestivum PE=4 SV=1 - [A0A1D6S8Z3_WHEAT]	calcium sensing receptor, chloroplastic-like	46.27	1	1	15	183	1.02956	1.07369	1.05279	1.05361	1.0386	1.13768	1.00455	0.837443	1.05682	0.993074	1.08539	0.738043	389	39.9132	9.5835	1.0234	0.501543	0.918496	0.272081	0.872013	0.272376	LOC100822860	GO:0080090,regulation of primary metabolic process|GO:0019222,regulation of metabolic process|GO:0006778,porphyrin-containing compound metabolic process|GO:0009637,response to blue light|GO:0044281,small molecule metabolic process|GO:0044283,small molecule biosynthetic process|GO:0015979,photosynthesis|GO:0071840,cellular component organization or biogenesis|GO:0044710,single-organism metabolic p…	GO:0031976,plastid thylakoid|GO:0043229,intracellular organelle|GO:0043227,membrane-bounded organelle|GO:0043226,organelle|GO:0009579,thylakoid|GO:0009534,chloroplast thylakoid|GO:0031984,organelle subcompartment|GO:0005739,mitochondrion|GO:0044435,plastid part|GO:0044434,chloroplast part|GO:0005737,cytoplasm|GO:0044446,intracellular organelle part|GO:0009536,plastid|GO:0009507,chloroplast|GO:004…	0	0
A0A1D5T371	Uncharacterized protein OS=Triticum aestivum PE=3 SV=1 - [A0A1D5T371_WHEAT]	stromal 70 kDa heat shock-related protein, chloroplastic-like	46.19	4	14	28	85	1.06542	0.983653	1.07667	1.13974	1.14543	1.02563	1.00144	0.907939	1.02536	0.763637	0.737437	0.834938	682	72.9338	5.18604	1.05921	0.27486	0.938894	0.240997	0.705572	0.00262151	LOC100825296	GO:0044267,cellular protein metabolic process|GO:0006457,protein folding|GO:0044260,cellular macromolecule metabolic process|GO:0044238,primary metabolic process|GO:0019538,protein metabolic process|GO:0009987,cellular process|GO:0044237,cellular metabolic process|GO:0043170,macromolecule metabolic process|GO:0071704,organic substance metabolic process|GO:0008152,metabolic process	0	GO:0035639,purine ribonucleoside triphosphate binding|GO:0005488,binding|GO:0043167,ion binding|GO:1901363,heterocyclic compound binding|GO:1901265,nucleoside phosphate binding|GO:0001882,nucleoside binding|GO:0043168,anion binding|GO:0051082,unfolded protein binding|GO:0000166,nucleotide binding|GO:0001883,purine nucleoside binding|GO:0032549,ribonucleoside binding|GO:0017076,purine nucleotide b…	0
A0A1D5XLM2	Uncharacterized protein OS=Triticum aestivum PE=3 SV=1 - [A0A1D5XLM2_WHEAT]	50S ribosomal protein L5, chloroplastic-like	46.18	3	1	10	42	1.24195		1.37713	0.992532		0.932249	1.07903		1.01307	0.788362		0.722643	275	29.7979	10.0815	0.734908	0.0425663	0.798792	0.072697	0.785027	0.043448	LOC100837519	GO:0044238,primary metabolic process|GO:0043043,peptide biosynthetic process|GO:0019752,carboxylic acid metabolic process|GO:0044249,cellular biosynthetic process|GO:0019288,isopentenyl diphosphate biosynthetic process, methylerythritol 4-phosphate pathway|GO:0046490,isopentenyl diphosphate metabolic process|GO:0006807,nitrogen compound metabolic process|GO:0044281,small molecule metabolic proces…	GO:0022626,cytosolic ribosome|GO:0031975,envelope|GO:0043229,intracellular organelle|GO:0043228,non-membrane-bounded organelle|GO:0043227,membrane-bounded organelle|GO:0043226,organelle|GO:0005737,cytoplasm|GO:0009941,chloroplast envelope|GO:0009536,plastid|GO:0009532,plastid stroma|GO:0009570,chloroplast stroma|GO:0016020,membrane|GO:0030529,intracellular ribonucleoprotein complex|GO:0044435,pla…	GO:0003735,structural constituent of ribosome|GO:0005198,structural molecule activity|GO:0097159,organic cyclic compound binding|GO:0003723,RNA binding|GO:0003676,nucleic acid binding|GO:1901363,heterocyclic compound binding|GO:0005488,binding	bdi03010,Ribosome
A0A1D6S1J7	Uncharacterized protein OS=Triticum aestivum PE=3 SV=1 - [A0A1D6S1J7_WHEAT]	50S ribosomal protein L5, chloroplastic-like	46.18	2	1	10	41	1.22093		1.14212	0.98131		0.936907	1.09635		1.09191	0.783243		0.952417	275	29.752	10.1548	0.811753	0.0389481	0.926027	0.157182	0.90483	0.406176
A0A1D5WDE3	Uncharacterized protein OS=Triticum aestivum PE=3 SV=1 - [A0A1D5WDE3_WHEAT]	K01100 sedoheptulose-bisphosphatase [EC:3.1.3.37]	46.15	3	2	16	141	0.882882	0.815229	0.805369	1.29049	1.31031	1.35341	0.888479	0.857914	0.815057	0.69907	0.603542	0.819485	364	39.0165	5.61768	1.57948	9.41028e-05	1.02316	0.582534	0.536668	0.000722688	LOC100828873	GO:0009595,detection of biotic stimulus|GO:0008104,protein localization|GO:0019220,regulation of phosphate metabolic process|GO:0080090,regulation of primary metabolic process|GO:0019222,regulation of metabolic process|GO:0006470,protein dephosphorylation|GO:0048585,negative regulation of response to stimulus|GO:0048583,regulation of response to stimulus|GO:0031348,negative regulation of defense …	GO:0031975,envelope|GO:0048046,apoplast|GO:0043229,intracellular organelle|GO:0043227,membrane-bounded organelle|GO:0043226,organelle|GO:0005737,cytoplasm|GO:0009941,chloroplast envelope|GO:0009536,plastid|GO:0009532,plastid stroma|GO:0009570,chloroplast stroma|GO:0044435,plastid part|GO:0044434,chloroplast part|GO:0009579,thylakoid|GO:0031967,organelle envelope|GO:0009507,chloroplast|GO:0009526,…	GO:0050308,sugar-phosphatase activity|GO:0019203,carbohydrate phosphatase activity|GO:0042132,fructose 1,6-bisphosphate 1-phosphatase activity|GO:0016791,phosphatase activity|GO:0016787,hydrolase activity|GO:0016788,hydrolase activity, acting on ester bonds|GO:0042578,phosphoric ester hydrolase activity|GO:0003824,catalytic activity|GO:0050278,sedoheptulose-bisphosphatase activity	bdi01200,Carbon metabolism|bdi01100,Metabolic pathways|bdi00710,Carbon fixation in photosynthetic organisms
A0A1D6D5D4	Plastocyanin OS=Triticum aestivum PE=3 SV=1 - [A0A1D6D5D4_WHEAT]	K02638 plastocyanin	46.1	1	2	3	117	0.997729	0.989088	0.985148	1.21212	1.28932	1.23247	0.910781	0.914405	0.923068	0.800194	0.535936	0.690497	154	15.5928	5.87158	1.25638	0.00040859	0.924726	0.000137913	0.542762	0.00206891
A0A1D5UAF1	Chlorophyll a-b binding protein, chloroplastic OS=Triticum aestivum PE=3 SV=1 - [A0A1D5UAF1_WHEAT]	chlorophyll a-b binding protein 7, chloroplastic-like	45.88	6	3	6	283	1.10855	1.07031	1.11459	0.910933	0.89498	0.896632	1.24844	1.29501	1.24664	0.878238	0.796304	0.750618	255	27.2359	5.93506	0.820584	0.000182347	1.1508	0.00141138	0.897362	0.0701283	LOC100843944	GO:0044267,cellular protein metabolic process|GO:0044260,cellular macromolecule metabolic process|GO:0044238,primary metabolic process|GO:0019538,protein metabolic process|GO:0044237,cellular metabolic process|GO:0019684,photosynthesis, light reaction|GO:0009987,cellular process|GO:0006464,cellular protein modification process|GO:0015979,photosynthesis|GO:0071704,organic substance metabolic proce…	GO:0055035,plastid thylakoid membrane|GO:0034357,photosynthetic membrane|GO:0031976,plastid thylakoid|GO:0043229,intracellular organelle|GO:0005622,intracellular|GO:0043227,membrane-bounded organelle|GO:0043226,organelle|GO:0031224,intrinsic component of membrane|GO:0009535,chloroplast thylakoid membrane|GO:0009534,chloroplast thylakoid|GO:0031984,organelle subcompartment|GO:0016021,integral comp…	GO:0043169,cation binding|GO:0016168,chlorophyll binding|GO:0046906,tetrapyrrole binding|GO:0097159,organic cyclic compound binding|GO:0043167,ion binding|GO:0005488,binding|GO:0046872,metal ion binding|GO:1901363,heterocyclic compound binding|GO:0031409,pigment binding	0
W5AYW8	Uncharacterized protein OS=Triticum aestivum PE=4 SV=1 - [W5AYW8_WHEAT]	violaxanthin de-epoxidase, chloroplastic-like	45.81	2	5	21	154	1.03873	1.07947	1.08451	0.898506	0.892743	0.89992	1.35118	1.25124	1.22767	0.958142	0.980739	1.02484	454	51.2276	5.38916	0.840279	0.000312307	1.19589	0.00670304	1.10128	0.00995446	LOC100829969	GO:0080090,regulation of primary metabolic process|GO:0019222,regulation of metabolic process|GO:0019682,glyceraldehyde-3-phosphate metabolic process|GO:0006778,porphyrin-containing compound metabolic process|GO:0006779,porphyrin-containing compound biosynthetic process|GO:0009694,jasmonic acid metabolic process|GO:0009695,jasmonic acid biosynthetic process|GO:0044281,small molecule metabolic pro…	GO:0031976,plastid thylakoid|GO:0031977,thylakoid lumen|GO:0043229,intracellular organelle|GO:0043227,membrane-bounded organelle|GO:0043226,organelle|GO:0009579,thylakoid|GO:0009534,chloroplast thylakoid|GO:0031984,organelle subcompartment|GO:0044436,thylakoid part|GO:0044435,plastid part|GO:0044434,chloroplast part|GO:0005737,cytoplasm|GO:0009536,plastid|GO:0009507,chloroplast|GO:0043231,intrace…	GO:0046422,violaxanthin de-epoxidase activity|GO:0003824,catalytic activity|GO:0016491,oxidoreductase activity|GO:0005488,binding|GO:0005515,protein binding|GO:0019904,protein domain specific binding	bdi01110,Biosynthesis of secondary metabolites|bdi00906,Carotenoid biosynthesis|bdi01100,Metabolic pathways
A0A1D5WI37	Uncharacterized protein OS=Triticum aestivum PE=4 SV=1 - [A0A1D5WI37_WHEAT]	uncharacterized LOC100821004	45.74	2	5	20	245	1.07574	1.11371	1.09336	1.03885	1.03619	1.05319	1.02614	1.02729	0.97793	0.849678	0.895899	0.94011	505	53.2688	5.66846	0.952912	0.0133458	0.923407	0.012932	0.858534	0.00519688
W5EL23	Uncharacterized protein OS=Triticum aestivum PE=4 SV=1 - [W5EL23_WHEAT]	Phytone desaturase	45.69	1	1	18	88	1.05837			1.02394			1.11556			0.905398			580	64.628	7.6499	0.967471	#DIV/0!	1.05404	#DIV/0!	0.884229	#DIV/0!
A0A1D6RQF2	Uncharacterized protein OS=Triticum aestivum PE=4 SV=1 - [A0A1D6RQF2_WHEAT]	MAR-binding filament-like protein 1-1-like	45.51	2	6	37	209	1.12027	1.11226	1.10668	0.985219	1.0042	0.993236	1.10504	1.11444	1.0198	0.981415	0.780486	0.995245	791	86.6495	5.2876	0.89322	6.17061e-05	0.970074	0.334193	0.924395	0.340998
A0A1D6BSD3	Chlorophyll a-b binding protein, chloroplastic OS=Triticum aestivum PE=3 SV=1 - [A0A1D6BSD3_WHEAT]	chlorophyll a-b binding protein, chloroplastic-like	45.49	8	1	7	336	1.00278	0.944447	0.961296	1.17477	1.19163	1.15276	1.49367	1.48682	1.6168	0.344024	0.360837	0.310616	266	28.3082	5.2749	1.20994	0.000596048	1.58063	0.00024847	0.288557	1.46265e-06
I3NV45	Centromeric histone 3 OS=Triticum aestivum GN=CENH3 PE=2 SV=1 - [I3NV45_WHEAT]	Uncharacterized protein	45.4	7	1	5	99			1.10646			0.98871			1.33782			0.678625	163	18.364	11.5171	0.893583	#DIV/0!	1.2091	#DIV/0!	0.686374	#DIV/0!	BRADI2G21810	GO:0048464,flower calyx development|GO:0048465,corolla development|GO:0080090,regulation of primary metabolic process|GO:0019222,regulation of metabolic process|GO:0000086,G2/M transition of mitotic cell cycle|GO:2000241,regulation of reproductive process|GO:0048580,regulation of post-embryonic development|GO:0043933,macromolecular complex subunit organization|GO:0051567,histone H3-K9 methylation…	GO:0044815,DNA packaging complex|GO:0043229,intracellular organelle|GO:0043228,non-membrane-bounded organelle|GO:0000785,chromatin|GO:0000786,nucleosome|GO:0043227,membrane-bounded organelle|GO:0043226,organelle|GO:0005634,nucleus|GO:0005694,chromosome|GO:0043234,protein complex|GO:0032991,macromolecular complex|GO:0043231,intracellular membrane-bounded organelle|GO:0043232,intracellular non-memb…	GO:0003676,nucleic acid binding|GO:0097159,organic cyclic compound binding|GO:0005488,binding|GO:0005515,protein binding|GO:0003677,DNA binding|GO:0046983,protein dimerization activity|GO:0046982,protein heterodimerization activity|GO:1901363,heterocyclic compound binding|GO:0003682,chromatin binding|GO:0031491,nucleosome binding|GO:0031490,chromatin DNA binding|GO:0031492,nucleosomal DNA binding…	0
A0A1D6RW71	Uncharacterized protein OS=Triticum aestivum PE=3 SV=1 - [A0A1D6RW71_WHEAT]	probable mitochondrial-processing peptidase subunit beta-like	45.08	3	2	18	83	0.97988		1.04719	0.91687		1.05287	1.00283		0.982008	1.27341		1.00803	488	53.8497	6.68311	0.971717	0.741892	0.979167	0.609755	1.15824	0.405616	LOC100836495	GO:0044238,primary metabolic process|GO:0019538,protein metabolic process|GO:0043170,macromolecule metabolic process|GO:0071704,organic substance metabolic process|GO:0008152,metabolic process|GO:0006508,proteolysis|GO:0009141,nucleoside triphosphate metabolic process|GO:0009144,purine nucleoside triphosphate metabolic process|GO:0009167,purine ribonucleoside monophosphate metabolic process|GO:00…	GO:0044464,cell part|GO:1990204,oxidoreductase complex|GO:0043229,intracellular organelle|GO:0070069,cytochrome complex|GO:0043227,membrane-bounded organelle|GO:0043226,organelle|GO:0031224,intrinsic component of membrane|GO:0005737,cytoplasm|GO:0031090,organelle membrane|GO:0098796,membrane protein complex|GO:0016021,integral component of membrane|GO:0016020,membrane|GO:0098803,respiratory chain…	GO:0016787,hydrolase activity|GO:0004175,endopeptidase activity|GO:0004222,metalloendopeptidase activity|GO:0043169,cation binding|GO:0043167,ion binding|GO:0003824,catalytic activity|GO:0070011,peptidase activity, acting on L-amino acid peptides|GO:0005488,binding|GO:0008233,peptidase activity|GO:0046872,metal ion binding|GO:0008237,metallopeptidase activity|GO:0046914,transition metal ion bindi…	0
A0A1D5TVF1	Uncharacterized protein OS=Triticum aestivum PE=4 SV=1 - [A0A1D5TVF1_WHEAT]	probable plastid-lipid-associated protein 9, chloroplastic-like	45.07	3	3	12	179	1.10569	1.08217	1.09328	1.08376	1.07639	1.07436	1.08081	1.06429	1.08458	0.748358	0.744005	0.78116	355	38.99	8.11865	0.985787	0.1025	0.984317	0.136213	0.702897	1.1979e-05	BRADI_3g34400	0	GO:0055035,plastid thylakoid membrane|GO:0034357,photosynthetic membrane|GO:0031976,plastid thylakoid|GO:0043229,intracellular organelle|GO:0009579,thylakoid|GO:0043227,membrane-bounded organelle|GO:0043226,organelle|GO:0009535,chloroplast thylakoid membrane|GO:0009534,chloroplast thylakoid|GO:0031984,organelle subcompartment|GO:0016020,membrane|GO:0044436,thylakoid part|GO:0044435,plastid part|G…	0	0
A0A1D5WXT4	Uncharacterized protein OS=Triticum aestivum PE=3 SV=1 - [A0A1D5WXT4_WHEAT]	chaperonin 60 subunit beta 1, chloroplastic-like	45.07	13	2	30	126	0.876636	0.919242	0.944021	1.32823	1.23272	1.24235	0.918414	1.06398	0.990123	0.756612	0.72365	0.752836	690	73.795	8.20654	1.38812	0.000608211	1.0849	0.170032	0.587147	8.27521e-05
A0A1D5XPG3	Uncharacterized protein OS=Triticum aestivum PE=4 SV=1 - [A0A1D5XPG3_WHEAT]	thylakoid membrane protein slr0575-like	45.04	2	2	12	48	1.13032	1.09062	1.18912	1.08074	1.03762	1.14987	1.12138	0.976752	0.922654	0.610231	0.633065	0.558721	262	28.4697	5.8208	0.958411	0.337724	0.885846	0.120139	0.551373	0.000242759	LOC100830341	0	0	0	0
A0A1D6CKT8	Uncharacterized protein OS=Triticum aestivum PE=4 SV=1 - [A0A1D6CKT8_WHEAT]	thylakoid membrane protein slr0575-like	45.04	1	1	11	38	1.26602	1.16681		1.0246	0.972503		0.978511	0.901662		0.742398	1.02913		262	28.3936	6.58057	0.820897	0.06023	0.772833	0.0478908	0.887049	0.519881
W5EEI2	Uncharacterized protein OS=Triticum aestivum PE=4 SV=1 - [W5EEI2_WHEAT]	probable plastid-lipid-associated protein 4, chloroplastic-like	45	1	3	10	71	1.03228	1.0192	1.01347	0.853097	0.819674	0.842829	1.03899	1.00907	1.02247	1.2702	1.29856	1.29761	260	28.4591	9.59814	0.820762	8.61433e-05	1.00182	0.865382	1.53696	4.92229e-06	LOC100832096	0	0	0	0
P05312	NAD(P)H-quinone oxidoreductase subunit I, chloroplastic OS=Triticum aestivum GN=ndhI PE=3 SV=2 - [NDHI_WHEAT]	NADH dehydrogenase [ubiquinone] iron-sulfur protein 8, mitochondrial-like	45	5	7	7	94	1.07616	1.07752	1.08833	0.912096	0.880619	0.904736	1.20418	1.21248	1.20347	1.00975	1.09364	1.00553	180	21.0243	7.57666	0.832029	5.98817e-05	1.11663	1.26677e-05	1.15254	0.0105166	LOC100845125	GO:0008152,metabolic process|GO:0044710,single-organism metabolic process|GO:0044699,single-organism process|GO:0055114,oxidation-reduction process	GO:0016020,membrane	GO:0005488,binding|GO:0051539,4 iron, 4 sulfur cluster binding|GO:0051536,iron-sulfur cluster binding|GO:0003824,catalytic activity|GO:0016651,oxidoreductase activity, acting on NAD(P)H|GO:0016491,oxidoreductase activity|GO:0051540,metal cluster binding	bdi01100,Metabolic pathways|bdi00190,Oxidative phosphorylation
A0A1D5YL72	Elongation factor 1-alpha OS=Triticum aestivum PE=3 SV=1 - [A0A1D5YL72_WHEAT]	annotation not available	44.95	20	4	16	183	1.00194	0.993437	0.963565	0.938283	0.914797	0.880566	1.01208	1.02595	1.02279	1.24412	1.26014	1.31001	436	47.7761	9.14404	0.92386	0.0211842	1.03443	0.0516138	1.3953	0.000156617	LOC100835861	GO:0008152,metabolic process|GO:0043933,macromolecular complex subunit organization|GO:0044249,cellular biosynthetic process|GO:0034641,cellular nitrogen compound metabolic process|GO:0006807,nitrogen compound metabolic process|GO:0034645,cellular macromolecule biosynthetic process|GO:1901576,organic substance biosynthetic process|GO:0043241,protein complex disassembly|GO:1901566,organonitrogen c…	GO:0043234,protein complex|GO:0005737,cytoplasm|GO:0032991,macromolecular complex|GO:0005829,cytosol|GO:0044464,cell part|GO:0005623,cell|GO:0005622,intracellular|GO:0044444,cytoplasmic part|GO:0018444,translation release factor complex|GO:0044424,intracellular part	GO:0035639,purine ribonucleoside triphosphate binding|GO:0005488,binding|GO:0043167,ion binding|GO:1901363,heterocyclic compound binding|GO:1901265,nucleoside phosphate binding|GO:0001882,nucleoside binding|GO:0043168,anion binding|GO:0016462,pyrophosphatase activity|GO:0000166,nucleotide binding|GO:0032561,guanyl ribonucleotide binding|GO:0001883,purine nucleoside binding|GO:0032549,ribonucleosi…	bdi03015,mRNA surveillance pathway
A0A1D5T0N9	Uncharacterized protein OS=Triticum aestivum PE=4 SV=1 - [A0A1D5T0N9_WHEAT]	uncharacterized LOC100825917	44.9	1	16	18	71	1.03661	1.10768	1.0674	1.00917	0.987924	0.967709	1.06667	0.999258	0.994609	0.89525	0.900772	0.860873	461	51.0612	7.37158	0.923129	0.0258881	0.952936	0.180227	0.896144	0.00404098
A0A1D5RS02	Uncharacterized protein OS=Triticum aestivum PE=4 SV=1 - [A0A1D5RS02_WHEAT]	probable tocopherol cyclase, chloroplastic-like	44.87	2	3	18	114	0.935549	0.917444	0.955243	1.07241	1.11619	1.02354	0.895227	0.847554	0.89318	1.19634	1.15501	1.15387	468	52.2897	7.1958	1.14383	0.00959644	0.938653	0.0391162	1.09124	0.0317779	LOC100846924	GO:0006631,fatty acid metabolic process|GO:0015766,disaccharide transport|GO:0033013,tetrapyrrole metabolic process|GO:0006950,response to stress|GO:0044237,cellular metabolic process|GO:0046173,polyol biosynthetic process|GO:0048583,regulation of response to stimulus|GO:0019751,polyol metabolic process|GO:0019752,carboxylic acid metabolic process|GO:0006807,nitrogen compound metabolic process|GO…	GO:0019866,organelle inner membrane|GO:0031976,plastid thylakoid|GO:0031975,envelope|GO:0043229,intracellular organelle|GO:0042170,plastid membrane|GO:0005623,cell|GO:0043227,membrane-bounded organelle|GO:0043226,organelle|GO:0009579,thylakoid|GO:0009534,chloroplast thylakoid|GO:0031984,organelle subcompartment|GO:0031090,organelle membrane|GO:0016020,membrane|GO:0044435,plastid part|GO:0044434,c…	GO:0009975,cyclase activity|GO:0003824,catalytic activity|GO:0009976,tocopherol cyclase activity	bdi01110,Biosynthesis of secondary metabolites|bdi01100,Metabolic pathways|bdi00130,Ubiquinone and other terpenoid-quinone biosynthesis
A0A1D5YHQ2	Uncharacterized protein OS=Triticum aestivum PE=3 SV=1 - [A0A1D5YHQ2_WHEAT]	uncharacterized LOC100829326	44.7	15	9	15	321	1.11343	1.10216	1.11946	0.894642	0.900925	0.873653	1.6002	1.61463	1.67802	0.520262	0.485871	0.49896	217	22.1822	10.9897	0.800352	2.1436e-05	1.4671	2.8977e-05	0.56387	7.45061e-06	LOC100829326	GO:0034728,nucleosome organization|GO:0071103,DNA conformation change|GO:0022607,cellular component assembly|GO:0070271,protein complex biogenesis|GO:0043933,macromolecular complex subunit organization|GO:0016043,cellular component organization|GO:0031497,chromatin assembly|GO:0034622,cellular macromolecular complex assembly|GO:0071840,cellular component organization or biogenesis|GO:0071824,prot…	GO:0044815,DNA packaging complex|GO:0043229,intracellular organelle|GO:0043228,non-membrane-bounded organelle|GO:0000785,chromatin|GO:0000786,nucleosome|GO:0043227,membrane-bounded organelle|GO:0043226,organelle|GO:0005634,nucleus|GO:0005694,chromosome|GO:0043234,protein complex|GO:0032991,macromolecular complex|GO:0043231,intracellular membrane-bounded organelle|GO:0043232,intracellular non-memb…	GO:0097159,organic cyclic compound binding|GO:0005488,binding|GO:0003676,nucleic acid binding|GO:0003677,DNA binding|GO:1901363,heterocyclic compound binding	0
I3NV43	Centromeric histone 3 OS=Triticum aestivum GN=CENH3 PE=2 SV=1 - [I3NV43_WHEAT]	Uncharacterized protein	44.58	7	1	5	99		1.10066			0.967179			1.21112			0.808093		166	18.5851	11.3267	0.878727	#DIV/0!	1.10036	#DIV/0!	0.835516	#DIV/0!
A0A1D6RNZ8	Uncharacterized protein OS=Triticum aestivum PE=4 SV=1 - [A0A1D6RNZ8_WHEAT]	violaxanthin de-epoxidase, chloroplastic-like	44.49	1	3	19	151	1.0127	1.05978	1.02037	0.918873	0.946897	0.862813	1.06005	1.0749	1.0891	1.16194	1.16335	1.27509	454	51.0975	5.32568	0.882224	0.013361	1.04242	0.0600409	1.31951	0.00293629
A0A1D5RPL4	Histone H2B OS=Triticum aestivum PE=3 SV=1 - [A0A1D5RPL4_WHEAT]	histone H2B.3-like; Core component of nucleosome. Nucleosomes wrap and compact DNA into chromatin, limiting DNA accessibility to the cellular machineries which require DNA as a template. Histones thereby play a central role in transcription regulation, DNA repair, DNA replication and chromosomal stability. DNA accessibility is regulated via a complex set of post-translational modifications of his…	44.44	3	1	8	739	0.956479			0.979741			1.66831			0.607159			144	15.6368	10.272	1.02432	#DIV/0!	1.74422	#DIV/0!	0.619714	#DIV/0!
A0A1D5YZ83	Uncharacterized protein OS=Triticum aestivum PE=4 SV=1 - [A0A1D5YZ83_WHEAT]	photosystem I reaction center subunit II, chloroplastic-like	44.39	2	11	11	698	1.07214	1.09432	1.09849	0.983055	0.96118	0.964436	1.08289	1.11636	1.12577	0.912744	0.86743	0.87719	205	21.8653	9.70068	0.890877	0.000367351	1.0184	0.262629	0.9136	0.00549721	LOC100826210	GO:0008152,metabolic process|GO:0009987,cellular process|GO:0015979,photosynthesis|GO:0044237,cellular metabolic process	GO:0043234,protein complex|GO:0009579,thylakoid|GO:0009522,photosystem I|GO:0009521,photosystem|GO:0034357,photosynthetic membrane|GO:0016020,membrane|GO:0044464,cell part|GO:0009538,photosystem I reaction center|GO:0005623,cell|GO:0005622,intracellular|GO:0098796,membrane protein complex|GO:0044436,thylakoid part|GO:0044424,intracellular part|GO:0044425,membrane part|GO:0032991,macromolecular co…	0	bdi00195,Photosynthesis|bdi01100,Metabolic pathways
A0A1D5TBQ3	Uncharacterized protein OS=Triticum aestivum PE=4 SV=1 - [A0A1D5TBQ3_WHEAT]	uncharacterized LOC100838248	44.38	2	1	7	60	1.00183	1.02864		1.19247	1.30405		1.19557	1.12281		0.519976	0.38641		160	16.8227	6.771	1.22953	0.0556228	1.1418	0.0654857	0.36306	0.0117688	LOC100838248	0	GO:0055035,plastid thylakoid membrane|GO:0034357,photosynthetic membrane|GO:0031976,plastid thylakoid|GO:0043229,intracellular organelle|GO:0009579,thylakoid|GO:0043227,membrane-bounded organelle|GO:0043226,organelle|GO:0009535,chloroplast thylakoid membrane|GO:0009534,chloroplast thylakoid|GO:0031984,organelle subcompartment|GO:0016020,membrane|GO:0044436,thylakoid part|GO:0044435,plastid part|G…	GO:0003824,catalytic activity	0
W5G8A5	Uncharacterized protein OS=Triticum aestivum PE=4 SV=1 - [W5G8A5_WHEAT]	calcium sensing receptor, chloroplastic-like	44.22	1	2	15	187	1.00015	1.00099	1.09436	1.03682	1.0597	0.988114	1.15538	1.0432	1.12117	0.704776	0.622821	0.883392	389	40.2223	9.5835	0.996491	0.928147	1.07245	0.176488	0.716776	0.0217582
D3K4D8	ATP synthase subunit OS=Triticum aestivum PE=2 SV=1 - [D3K4D8_WHEAT]	ATP synthase subunit gamma, chloroplastic-like	44.13	3	4	15	715	1.05414	1.02115	1.01908	0.951851	0.948966	0.922391	1.05087	1.08	1.11362	1.01101	1.01009	1.02559	358	39.7268	8.01611	0.912368	0.00357358	1.04852	0.07946	1.07916	0.00218748
W5BAM1	Uncharacterized protein OS=Triticum aestivum PE=4 SV=1 - [W5BAM1_WHEAT]	uncharacterized LOC100838248	44.1	1	1	7	58	1.25886			1.13734			1.19985			0.343324			161	16.7947	5.65576	0.903463	#DIV/0!	0.953122	#DIV/0!	0.301867	#DIV/0!
A0A1D6B4Q8	Uncharacterized protein OS=Triticum aestivum PE=4 SV=1 - [A0A1D6B4Q8_WHEAT]	calcium sensing receptor, chloroplastic-like	43.96	1	1	15	177	1.11359	1.13616	1.17684	0.914995	0.899978	0.933214	1.25426	1.24639	1.23682	0.893978	0.869765	0.781901	389	39.9833	9.70068	0.802017	0.00041039	1.09073	0.0056839	0.926299	0.128991
A0A1D5TP43	Chlorophyll a-b binding protein, chloroplastic OS=Triticum aestivum PE=3 SV=1 - [A0A1D5TP43_WHEAT]	chlorophyll a-b binding protein CP29.2, chloroplastic-like	43.91	3	5	15	604	1.17694	1.12941	1.15944	1.08254	1.07782	1.09579	1.0718	1.02032	1.07008	0.641017	0.66353	0.626408	271	29.4481	5.22412	0.939511	0.00934569	0.912403	0.00980209	0.593018	3.3206e-06	LOC100834994	GO:0044267,cellular protein metabolic process|GO:0044260,cellular macromolecule metabolic process|GO:0044238,primary metabolic process|GO:0019538,protein metabolic process|GO:0044237,cellular metabolic process|GO:0019684,photosynthesis, light reaction|GO:0009987,cellular process|GO:0006464,cellular protein modification process|GO:0015979,photosynthesis|GO:0071704,organic substance metabolic proce…	GO:0034357,photosynthetic membrane|GO:0043229,intracellular organelle|GO:0043227,membrane-bounded organelle|GO:0043226,organelle|GO:0031224,intrinsic component of membrane|GO:0005737,cytoplasm|GO:0009536,plastid|GO:0016021,integral component of membrane|GO:0016020,membrane|GO:0044436,thylakoid part|GO:0009507,chloroplast|GO:0009579,thylakoid|GO:0032991,macromolecular complex|GO:0009523,photosyste…	GO:0043169,cation binding|GO:0016168,chlorophyll binding|GO:0046906,tetrapyrrole binding|GO:0097159,organic cyclic compound binding|GO:0043167,ion binding|GO:0005488,binding|GO:0046872,metal ion binding|GO:1901363,heterocyclic compound binding|GO:0031409,pigment binding	bdi00196,Photosynthesis - antenna proteins|bdi01100,Metabolic pathways
W5G6S0	Uncharacterized protein OS=Triticum aestivum PE=4 SV=1 - [W5G6S0_WHEAT]	photosystem II 10 kDa polypeptide, chloroplastic-like	43.88	3	2	5	100	1.18125	1.13531	1.18447	1.037	0.992752	0.945957	0.983967	0.982929	0.9853	0.729204	0.876761	0.828131	139	14.3637	9.80322	0.849954	0.00467599	0.843236	0.000325218	0.817988	0.0236423
A0A1D5WL54	Uncharacterized protein OS=Triticum aestivum PE=4 SV=1 - [A0A1D5WL54_WHEAT]	peroxiredoxin-2C-like	43.83	4	6	6	11	1.03973	1.04288	1.08944	1.00874	1.05907	1.0816	0.990455	1.05849	0.970543	1.02967	0.862617	0.973398	162	17.317	5.31299	0.992863	0.792748	0.951902	0.177305	0.909912	0.152363	LOC100834317	GO:0008152,metabolic process|GO:0044710,single-organism metabolic process|GO:0044699,single-organism process|GO:0055114,oxidation-reduction process|GO:0019725,cellular homeostasis|GO:0009987,cellular process|GO:0050794,regulation of cellular process|GO:0042592,homeostatic process|GO:0065007,biological regulation|GO:0044763,single-organism cellular process|GO:0045454,cell redox homeostasis|GO:0065…	GO:0005623,cell	GO:0003824,catalytic activity|GO:0016491,oxidoreductase activity	0
A0A1D6BFT6	Uncharacterized protein OS=Triticum aestivum PE=3 SV=1 - [A0A1D6BFT6_WHEAT]	histone H2B.3-like; Core component of nucleosome. Nucleosomes wrap and compact DNA into chromatin, limiting DNA accessibility to the cellular machineries which require DNA as a template. Histones thereby play a central role in transcription regulation, DNA repair, DNA replication and chromosomal stability. DNA accessibility is regulated via a complex set of post-translational modifications of his…	43.75	1	2	8	430	1.06134	1.04511	1.08687	0.908162	0.929442	0.752854	1.4635	1.72245	2.11119	0.508736	0.468433	0.421283	128	13.6053	9.99365	0.811212	0.0242852	1.65882	0.0205087	0.539847	0.00288931
A0A1D5SSP1	Chlorophyll a-b binding protein, chloroplastic OS=Triticum aestivum PE=3 SV=1 - [A0A1D5SSP1_WHEAT]	chlorophyll a-b binding protein, chloroplastic-like	43.75	3	2	5	430	1.31264	1.33724	1.25493	0.618171	0.508109	0.544155	1.32121	1.48515	1.47627	1.04768	1.01179	1.05238	160	16.9356	4.88135	0.427789	5.17164e-05	1.09676	0.0978893	1.8629	0.000160217
S4Z9E7	30S ribosomal protein S19, chloroplastic OS=Triticum aestivum GN=rps19 PE=3 SV=1 - [S4Z9E7_WHEAT]	30S ribosomal protein S19, chloroplastic; Protein S19 forms a complex with S13 that binds strongly to the 16S ribosomal RNA (By similarity)	43.66	6	3	3	8	0.941333	1.00494	0.922729	0.96315	1.05505	0.937746	1.02501	1.34745	0.886657	1.13388	0.673351	1.34464	71	8.18928	9.99365	1.0303	0.541372	1.13597	0.401747	1.06628	0.761955	rps19	GO:0044249,cellular biosynthetic process|GO:0034641,cellular nitrogen compound metabolic process|GO:0006807,nitrogen compound metabolic process|GO:0034645,cellular macromolecule biosynthetic process|GO:1901576,organic substance biosynthetic process|GO:0044267,cellular protein metabolic process|GO:0044260,cellular macromolecule metabolic process|GO:0043043,peptide biosynthetic process|GO:0071704,o…	GO:0015935,small ribosomal subunit|GO:0043229,intracellular organelle|GO:0043228,non-membrane-bounded organelle|GO:0043227,membrane-bounded organelle|GO:0043226,organelle|GO:0005737,cytoplasm|GO:0044446,intracellular organelle part|GO:0009536,plastid|GO:0030529,intracellular ribonucleoprotein complex|GO:0009507,chloroplast|GO:0044391,ribosomal subunit|GO:0005840,ribosome|GO:0032991,macromolecular…	GO:0097159,organic cyclic compound binding|GO:0019843,rRNA binding|GO:0003735,structural constituent of ribosome|GO:0003723,RNA binding|GO:0003676,nucleic acid binding|GO:0005198,structural molecule activity|GO:1901363,heterocyclic compound binding|GO:0005488,binding	bdi03010,Ribosome
K9L6U9	Lethal leaf spot1 OS=Triticum aestivum GN=LLS1 PE=2 SV=1 - [K9L6U9_WHEAT]	pheophorbide a oxygenase, chloroplastic-like	43.59	3	2	17	79	1.20854	1.10145	1.05826	1.07563	1.22269	1.27474	0.880369	0.78091	0.622218	0.716984	0.81337	0.905422	523	58.3103	7.48877	1.0608	0.411328	0.677946	0.0144342	0.681706	0.00932924	LOC100840185	GO:0048467,gynoecium development|GO:0080090,regulation of primary metabolic process|GO:0019222,regulation of metabolic process|GO:0061024,membrane organization|GO:1901362,organic cyclic compound biosynthetic process|GO:0071840,cellular component organization or biogenesis|GO:0044710,single-organism metabolic process|GO:0010604,positive regulation of macromolecule metabolic process|GO:0043207,resp…	GO:0031976,plastid thylakoid|GO:0031975,envelope|GO:0043229,intracellular organelle|GO:0043227,membrane-bounded organelle|GO:0043226,organelle|GO:0005737,cytoplasm|GO:0009534,chloroplast thylakoid|GO:0031984,organelle subcompartment|GO:0044435,plastid part|GO:0044434,chloroplast part|GO:0009579,thylakoid|GO:0009941,chloroplast envelope|GO:0031967,organelle envelope|GO:0009536,plastid|GO:0009507,c…	GO:0043169,cation binding|GO:0004497,monooxygenase activity|GO:0051537,2 iron, 2 sulfur cluster binding|GO:0051540,metal cluster binding|GO:0016730,oxidoreductase activity, acting on iron-sulfur proteins as donors|GO:0051536,iron-sulfur cluster binding|GO:0010277,chlorophyllide a oxygenase [overall] activity|GO:0016703,oxidoreductase activity, acting on single donors with incorporation of molecul…	0
A0A1D6DHJ2	Uncharacterized protein OS=Triticum aestivum PE=4 SV=1 - [A0A1D6DHJ2_WHEAT]	uncharacterized LOC100828784	43.54	2	2	19	96	1.00114	1.02774	0.987341	1.03633	0.977918	1.02477	0.791027	1.06512	1.07716	1.17149	1.05316	1.05665	542	60.5593	6.31592	1.00756	0.740885	0.972509	0.783766	1.07972	0.132085	LOC100828784	GO:0009893,positive regulation of metabolic process|GO:0019222,regulation of metabolic process|GO:0015994,chlorophyll metabolic process|GO:0006787,porphyrin-containing compound catabolic process|GO:0009311,oligosaccharide metabolic process|GO:0006778,porphyrin-containing compound metabolic process|GO:1901564,organonitrogen compound metabolic process|GO:0044248,cellular catabolic process|GO:004424…	GO:0005737,cytoplasm|GO:0009536,plastid|GO:0043231,intracellular membrane-bounded organelle|GO:0009532,plastid stroma|GO:0009570,chloroplast stroma|GO:0010287,plastoglobule|GO:0044464,cell part|GO:0044444,cytoplasmic part|GO:0005623,cell|GO:0005622,intracellular|GO:0044446,intracellular organelle part|GO:0043229,intracellular organelle|GO:0044435,plastid part|GO:0044434,chloroplast part|GO:004442…	0	0
A0A077RZ13	Uncharacterized protein OS=Triticum aestivum GN=TRAES_3BF077600090CFD_c1 PE=3 SV=1 - [A0A077RZ13_WHEAT]	GTP-binding protein SAR1A-like	43.52	4	5	6	20	1.0887	0.958718	0.920791	1.04286	1.06669	1.00041	0.96531	0.814439	0.909053	0.962272	1.21927	1.16902	193	21.9273	6.354	1.04776	0.434182	0.905865	0.23831	1.07736	0.378137	LOC100834596	GO:0033036,macromolecule localization|GO:0034613,cellular protein localization|GO:0016192,vesicle-mediated transport|GO:0046907,intracellular transport|GO:0070727,cellular macromolecule localization|GO:0006886,intracellular protein transport|GO:0006810,transport|GO:0045184,establishment of protein localization|GO:0008104,protein localization|GO:0071702,organic substance transport|GO:0015031,prote…	GO:0005737,cytoplasm|GO:0005794,Golgi apparatus|GO:0005783,endoplasmic reticulum|GO:0044464,cell part|GO:0044444,cytoplasmic part|GO:0005623,cell|GO:0005622,intracellular|GO:0043229,intracellular organelle|GO:0012505,endomembrane system|GO:0044424,intracellular part|GO:0043227,membrane-bounded organelle|GO:0043226,organelle|GO:0043231,intracellular membrane-bounded organelle	GO:0043168,anion binding|GO:0005488,binding|GO:0019001,guanyl nucleotide binding|GO:0035639,purine ribonucleoside triphosphate binding|GO:0097367,carbohydrate derivative binding|GO:0043167,ion binding|GO:1901363,heterocyclic compound binding|GO:1901265,nucleoside phosphate binding|GO:0000166,nucleotide binding|GO:0036094,small molecule binding|GO:0032561,guanyl ribonucleotide binding|GO:0032553,r…	bdi04141,Protein processing in endoplasmic reticulum
A0A078BTE9	RUBISCO activase beta (Fragment) OS=Triticum aestivum GN=rca1_beta PE=4 SV=1 - [A0A078BTE9_WHEAT]	ribulose bisphosphate carboxylase/oxygenase activase B, chloroplastic-like	43.51	4	1	13	289	1.17124	1.1872	1.23591	1.06224	1.02123	1.00722	0.849427	0.885697	0.83223	0.930897	0.925254	0.942795	370	41.1946	5.42725	0.859878	0.00276051	0.714276	0.000165591	0.905603	0.0049229
A0A1D5STJ6	Uncharacterized protein OS=Triticum aestivum PE=4 SV=1 - [A0A1D5STJ6_WHEAT]	probable tocopherol cyclase, chloroplastic-like	43.44	2	2	17	106	1.07013	1.11519	1.07605	0.963384	0.930494	1.0101	0.866364	1.26608	0.760103	1.23644	0.72606	1.22025	465	51.7743	7.1958	0.890418	0.0116963	0.886914	0.471235	1.09599	0.611846
A0A1D5VYT4	Uncharacterized protein OS=Triticum aestivum PE=4 SV=1 - [A0A1D5VYT4_WHEAT]	uncharacterized LOC100824229	43.42	4	2	2	2	1.0992		0.960344	1.06938		0.809706	0.819912		0.967729	1.04268		1.55391	76	8.56739	5.37646	0.912378	0.60238	0.86798	0.31201	1.38184	0.337342	LOC100824229	0	0	0	0
A0A1D5V159	Uncharacterized protein OS=Triticum aestivum PE=4 SV=1 - [A0A1D5V159_WHEAT]	peptidyl-prolyl cis-trans isomerase CYP37, chloroplastic-like	43.4	5	1	17	175	1.17909	1.10653	1.11352	1.10122	1.0653	1.14327	1.01405	1.19876	1.03217	0.693899	0.656748	0.665868	424	45.5816	7.79639	0.973717	0.408398	0.954651	0.461585	0.609256	6.79764e-05	LOC100830703	GO:0044707,single-multicellular organism process|GO:0006457,protein folding|GO:0008152,metabolic process|GO:0019752,carboxylic acid metabolic process|GO:0009451,RNA modification|GO:0009791,post-embryonic development|GO:0044249,cellular biosynthetic process|GO:0019288,isopentenyl diphosphate biosynthetic process, methylerythritol 4-phosphate pathway|GO:0046490,isopentenyl diphosphate metabolic pro…	GO:0055035,plastid thylakoid membrane|GO:0034357,photosynthetic membrane|GO:0031976,plastid thylakoid|GO:0031977,thylakoid lumen|GO:0043229,intracellular organelle|GO:0005622,intracellular|GO:0043227,membrane-bounded organelle|GO:0043226,organelle|GO:0009535,chloroplast thylakoid membrane|GO:0009534,chloroplast thylakoid|GO:0031984,organelle subcompartment|GO:0016020,membrane|GO:0044436,thylakoid…	GO:0003824,catalytic activity|GO:0016853,isomerase activity|GO:0003755,peptidyl-prolyl cis-trans isomerase activity|GO:0016859,cis-trans isomerase activity	0
A0A1D6CJU8	Uncharacterized protein OS=Triticum aestivum PE=4 SV=1 - [A0A1D6CJU8_WHEAT]	uncharacterized LOC100828784	43.3	3	2	19	88	1.13756	0.999588	1.04055	1.17099	0.995798	0.974009	1.00821	0.827803	0.888593	0.624295	1.02292	1.06601	545	60.7764	6.40479	0.988388	0.876985	0.857414	0.0870623	0.863863	0.406562
A0A1D5XZP7	Uncharacterized protein OS=Triticum aestivum PE=3 SV=1 - [A0A1D5XZP7_WHEAT]	ATP synthase subunit b	43.13	3	2	14	483	1.10625	1.16862	1.13795	1.07883	1.02874	1.01943	1.07295	1.12222	1.07282	0.709651	0.61471	0.665935	211	22.481	5.52881	0.916257	0.0209131	0.957565	0.118846	0.636485	0.000330758	LOC100825720	GO:0009595,detection of biotic stimulus|GO:0008104,protein localization|GO:0019220,regulation of phosphate metabolic process|GO:0080090,regulation of primary metabolic process|GO:0019222,regulation of metabolic process|GO:0006470,protein dephosphorylation|GO:0048585,negative regulation of response to stimulus|GO:0048583,regulation of response to stimulus|GO:0031348,negative regulation of defense …	GO:0055035,plastid thylakoid membrane|GO:0034357,photosynthetic membrane|GO:0031976,plastid thylakoid|GO:0031975,envelope|GO:0043229,intracellular organelle|GO:0009579,thylakoid|GO:0043227,membrane-bounded organelle|GO:0043226,organelle|GO:0031224,intrinsic component of membrane|GO:0009535,chloroplast thylakoid membrane|GO:0009534,chloroplast thylakoid|GO:0045263,proton-transporting ATP synthase …	GO:0022891,substrate-specific transmembrane transporter activity|GO:0022890,inorganic cation transmembrane transporter activity|GO:0022892,substrate-specific transporter activity|GO:0005215,transporter activity|GO:0008324,cation transmembrane transporter activity|GO:0022857,transmembrane transporter activity|GO:0015075,ion transmembrane transporter activity|GO:0015077,monovalent inorganic cation …	bdi00195,Photosynthesis|bdi01100,Metabolic pathways|bdi00190,Oxidative phosphorylation
A0A1D5S4A3	Uncharacterized protein OS=Triticum aestivum PE=4 SV=1 - [A0A1D5S4A3_WHEAT]	40S ribosomal protein S4-like	43.13	2	6	6	19	0.933093	0.925839	0.877518	0.991699	1.02157	0.980304	1.03092	1.02476	0.953007	1.06795	1.06244	1.23816	160	17.6894	9.77393	1.09396	0.0159259	1.09948	0.0408904	1.12526	0.101397	LOC100846406	GO:0044249,cellular biosynthetic process|GO:0034641,cellular nitrogen compound metabolic process|GO:0006807,nitrogen compound metabolic process|GO:0034645,cellular macromolecule biosynthetic process|GO:1901576,organic substance biosynthetic process|GO:0044267,cellular protein metabolic process|GO:0044260,cellular macromolecule metabolic process|GO:0043043,peptide biosynthetic process|GO:0071704,o…	GO:0005737,cytoplasm|GO:0032991,macromolecular complex|GO:0005840,ribosome|GO:0043232,intracellular non-membrane-bounded organelle|GO:0044464,cell part|GO:0044444,cytoplasmic part|GO:0005623,cell|GO:0030529,intracellular ribonucleoprotein complex|GO:0043229,intracellular organelle|GO:0043228,non-membrane-bounded organelle|GO:0044424,intracellular part|GO:0005622,intracellular|GO:0043226,organelle…	GO:0097159,organic cyclic compound binding|GO:0019843,rRNA binding|GO:0003735,structural constituent of ribosome|GO:0003723,RNA binding|GO:0003676,nucleic acid binding|GO:0005198,structural molecule activity|GO:1901363,heterocyclic compound binding|GO:0005488,binding	bdi03010,Ribosome
A0A1D5ZU27	Uncharacterized protein OS=Triticum aestivum PE=4 SV=1 - [A0A1D5ZU27_WHEAT]	HMG-Y-related protein A-like	43.02	3	1	6	22	0.982603	1.10775		0.871929	0.82933		1.60135	1.44618		0.83609	0.864048		172	17.6896	10.5796	0.813862	0.0986501	1.4579	0.0407413	0.999341	0.98445	LOC100846746	GO:0034728,nucleosome organization|GO:0071103,DNA conformation change|GO:0022607,cellular component assembly|GO:0080090,regulation of primary metabolic process|GO:0019222,regulation of metabolic process|GO:0070271,protein complex biogenesis|GO:0043933,macromolecular complex subunit organization|GO:0031326,regulation of cellular biosynthetic process|GO:0031323,regulation of cellular metabolic proc…	GO:0044815,DNA packaging complex|GO:0043229,intracellular organelle|GO:0043228,non-membrane-bounded organelle|GO:0000785,chromatin|GO:0000786,nucleosome|GO:0043227,membrane-bounded organelle|GO:0043226,organelle|GO:0005634,nucleus|GO:0005694,chromosome|GO:0043234,protein complex|GO:0032991,macromolecular complex|GO:0043231,intracellular membrane-bounded organelle|GO:0043232,intracellular non-memb…	GO:0097159,organic cyclic compound binding|GO:0005488,binding|GO:0003676,nucleic acid binding|GO:0003677,DNA binding|GO:1901363,heterocyclic compound binding	0
A0A0B4V0Y6	Peptidyl-prolyl cis-trans isomerase FKBP16-1 (Fragment) OS=Triticum aestivum PE=2 SV=1 - [A0A0B4V0Y6_WHEAT]	FK506-binding protein 3-like	42.96	7	6	6	15	1.10114	1.02817	0.967565	1.03092	1.04991	1.02881	1.32277	1.18786	1.22594	0.589659	0.816671	0.932545	135	15.168	6.01123	1.00412	0.918761	1.20656	0.0186598	0.752136	0.0635947	LOC100837183	GO:0044267,cellular protein metabolic process|GO:0000413,protein peptidyl-prolyl isomerization|GO:0006457,protein folding|GO:0018208,peptidyl-proline modification|GO:0044260,cellular macromolecule metabolic process|GO:0044238,primary metabolic process|GO:0019538,protein metabolic process|GO:0044237,cellular metabolic process|GO:0009987,cellular process|GO:0006464,cellular protein modification pro…	GO:0005737,cytoplasm|GO:0009536,plastid|GO:0043231,intracellular membrane-bounded organelle|GO:0044464,cell part|GO:0044444,cytoplasmic part|GO:0005623,cell|GO:0005622,intracellular|GO:0043229,intracellular organelle|GO:0044424,intracellular part|GO:0043227,membrane-bounded organelle|GO:0043226,organelle|GO:0009507,chloroplast	GO:0003824,catalytic activity|GO:0016853,isomerase activity|GO:0003755,peptidyl-prolyl cis-trans isomerase activity|GO:0016859,cis-trans isomerase activity	0
A0A1D6AFM7	Uncharacterized protein OS=Triticum aestivum PE=4 SV=1 - [A0A1D6AFM7_WHEAT]	probable ATP synthase 24 kDa subunit, mitochondrial-like	42.86	1	1	12	38	0.933686	0.992065	1.05063	1.105	1.09988	1.07097	1.14567	1.03391	1.0424	0.894311	0.902339	0.878107	238	26.9904	8.1333	1.10062	0.0477599	1.08252	0.172097	0.816508	9.63124e-05	LOC100836279	GO:0009141,nucleoside triphosphate metabolic process|GO:0009144,purine nucleoside triphosphate metabolic process|GO:0009167,purine ribonucleoside monophosphate metabolic process|GO:0034641,cellular nitrogen compound metabolic process|GO:0006807,nitrogen compound metabolic process|GO:0044281,small molecule metabolic process|GO:0009161,ribonucleoside monophosphate metabolic process|GO:0009123,nucle…	GO:0044464,cell part|GO:1990204,oxidoreductase complex|GO:0043229,intracellular organelle|GO:0070069,cytochrome complex|GO:0043227,membrane-bounded organelle|GO:0043226,organelle|GO:0031224,intrinsic component of membrane|GO:0005737,cytoplasm|GO:0031090,organelle membrane|GO:0098796,membrane protein complex|GO:0016021,integral component of membrane|GO:0016020,membrane|GO:0098803,respiratory chain…	GO:0022891,substrate-specific transmembrane transporter activity|GO:0022890,inorganic cation transmembrane transporter activity|GO:0022892,substrate-specific transporter activity|GO:0005215,transporter activity|GO:0008324,cation transmembrane transporter activity|GO:0008121,ubiquinol-cytochrome-c reductase activity|GO:0022857,transmembrane transporter activity|GO:0015075,ion transmembrane transpo…	bdi01100,Metabolic pathways|bdi00190,Oxidative phosphorylation
A0A1D5ZE77	Uncharacterized protein OS=Triticum aestivum PE=4 SV=1 - [A0A1D5ZE77_WHEAT]	psbP domain-containing protein 1, chloroplastic-like	42.81	3	12	12	80	1.02251	1.05607	0.978907	1.05237	1.03689	1.0589	1.00938	1.00888	1.02274	0.98808	1.02324	0.963576	278	30.6427	8.42627	1.02966	0.263844	0.994607	0.821317	0.944963	0.0354863
P46285	Sedoheptulose-1,7-bisphosphatase, chloroplastic OS=Triticum aestivum PE=2 SV=1 - [S17P_WHEAT]	K01100 sedoheptulose-bisphosphatase [EC:3.1.3.37]	42.75	1	2	16	135	0.775213	0.842121	1.04105	1.35774	1.17786	1.19769	0.944179	0.89779	0.819615	0.825448	1.08756	0.864036	393	42.0341	6.43018	1.40435	0.021696	1.0012	0.990871	0.743857	0.0328777
A0A1D5T0P2	Uncharacterized protein OS=Triticum aestivum PE=4 SV=1 - [A0A1D5T0P2_WHEAT]	uncharacterized LOC100838386	42.74	5	11	11	41	1.10489	1.0991	1.08629	0.93159	0.929814	0.988835	1.12852	1.06932	1.03892	0.964138	1.03294	0.904394	358	39.769	8.83643	0.866259	0.00189166	0.983732	0.54309	1.01798	0.704386	LOC100838386	GO:0044237,cellular metabolic process|GO:0046173,polyol biosynthetic process|GO:0019751,polyol metabolic process|GO:0044281,small molecule metabolic process|GO:0044283,small molecule biosynthetic process|GO:0044699,single-organism process|GO:1901576,organic substance biosynthetic process|GO:0044710,single-organism metabolic process|GO:0044711,single-organism biosynthetic process|GO:0071704,organi…	0	0	0
A0A1D6A974	Uncharacterized protein OS=Triticum aestivum PE=4 SV=1 - [A0A1D6A974_WHEAT]	Uncharacterized protein	42.73	5	7	7	34	1.20525	1.10515	1.19023	1.01394	1.0209	0.978134	1.08491	1.12458	1.27979	0.665159	0.642778	0.669602	227	25.7303	9.5249	0.860696	0.0086496	0.99676	0.957796	0.656341	2.49175e-05	BRADI_3g47890	GO:0006778,porphyrin-containing compound metabolic process|GO:0006779,porphyrin-containing compound biosynthetic process|GO:0061024,membrane organization|GO:0044281,small molecule metabolic process|GO:0051656,establishment of organelle localization|GO:1901362,organic cyclic compound biosynthetic process|GO:0015979,photosynthesis|GO:0071840,cellular component organization or biogenesis|GO:0044710,…	GO:0031976,plastid thylakoid|GO:0031975,envelope|GO:0043229,intracellular organelle|GO:0043227,membrane-bounded organelle|GO:0043226,organelle|GO:0005737,cytoplasm|GO:0009534,chloroplast thylakoid|GO:0031984,organelle subcompartment|GO:0044435,plastid part|GO:0044434,chloroplast part|GO:0009579,thylakoid|GO:0009941,chloroplast envelope|GO:0031967,organelle envelope|GO:0009536,plastid|GO:0009507,c…	GO:0016787,hydrolase activity|GO:0004175,endopeptidase activity|GO:0004222,metalloendopeptidase activity|GO:0003824,catalytic activity|GO:0070011,peptidase activity, acting on L-amino acid peptides|GO:0008233,peptidase activity|GO:0008237,metallopeptidase activity	0
W5E4T7	Uncharacterized protein OS=Triticum aestivum PE=3 SV=1 - [W5E4T7_WHEAT]	ATP synthase subunit b	42.65	3	1	13	432			0.785392			0.646711			2.34891			0.802489	211	22.4801	5.84619	0.823424	#DIV/0!	2.99075	#DIV/0!	1.24088	#DIV/0!
A0A1D6CBM2	Uncharacterized protein OS=Triticum aestivum PE=3 SV=1 - [A0A1D6CBM2_WHEAT]	ATP-dependent zinc metalloprotease FTSH 2, chloroplastic-like	42.64	31	1	24	417	1.03459	1.15186	1.11571	0.915679	0.874454	0.862618	0.945655	0.924755	1.03698	1.2917	1.20925	1.18175	673	71.8265	5.93506	0.803338	0.00479066	0.880452	0.0545445	1.38826	0.00073033	LOC100832622	GO:0044238,primary metabolic process|GO:0019538,protein metabolic process|GO:0043170,macromolecule metabolic process|GO:0071704,organic substance metabolic process|GO:0008152,metabolic process|GO:0006508,proteolysis|GO:0009892,negative regulation of metabolic process|GO:0019222,regulation of metabolic process|GO:0009314,response to radiation|GO:0031324,negative regulation of cellular metabolic pr…	GO:0016020,membrane|GO:0055035,plastid thylakoid membrane|GO:0034357,photosynthetic membrane|GO:0031976,plastid thylakoid|GO:0031975,envelope|GO:0043229,intracellular organelle|GO:0005622,intracellular|GO:0043227,membrane-bounded organelle|GO:0043226,organelle|GO:0031224,intrinsic component of membrane|GO:0009535,chloroplast thylakoid membrane|GO:0009534,chloroplast thylakoid|GO:0031984,organelle…	GO:0004175,endopeptidase activity|GO:0035639,purine ribonucleoside triphosphate binding|GO:0005488,binding|GO:0008233,peptidase activity|GO:0043167,ion binding|GO:1901363,heterocyclic compound binding|GO:1901265,nucleoside phosphate binding|GO:0001882,nucleoside binding|GO:0043168,anion binding|GO:0000166,nucleotide binding|GO:0001883,purine nucleoside binding|GO:0032549,ribonucleoside binding|GO…	0
A0A1D5USX9	Uncharacterized protein OS=Triticum aestivum PE=4 SV=1 - [A0A1D5USX9_WHEAT]	psbP domain-containing protein 2, chloroplastic-like	42.62	2	2	8	49	0.779341	0.893401	0.868224	0.926807	0.996253	0.932171	0.852921	0.947988	0.933946	1.71062	1.31112	1.43447	244	26.2998	8.88037	1.12368	0.0636587	1.07631	0.228924	1.56072	0.011333	LOC100837219	GO:0032502,developmental process|GO:0009965,leaf morphogenesis|GO:0032774,RNA biosynthetic process|GO:0080090,regulation of primary metabolic process|GO:0019222,regulation of metabolic process|GO:0009891,positive regulation of biosynthetic process|GO:0031326,regulation of cellular biosynthetic process|GO:0031325,positive regulation of cellular metabolic process|GO:0051173,positive regulation of n…	GO:0043234,protein complex|GO:0009579,thylakoid|GO:0005622,intracellular|GO:0032991,macromolecular complex|GO:0009523,photosystem II|GO:0009521,photosystem|GO:0009654,photosystem II oxygen evolving complex|GO:0034357,photosynthetic membrane|GO:0016020,membrane|GO:0044464,cell part|GO:0005623,cell|GO:0019898,extrinsic component of membrane|GO:0098796,membrane protein complex|GO:0044436,thylakoid p…	GO:0043169,cation binding|GO:0043167,ion binding|GO:0005488,binding|GO:0046872,metal ion binding|GO:0005509,calcium ion binding	0
Q9ATG4	Non-specific lipid-transfer protein OS=Triticum aestivum GN=LTP2 PE=2 SV=1 - [Q9ATG4_WHEAT]	non-specific lipid-transfer protein 2-like; Plant non-specific lipid-transfer proteins transfer phospholipids as well as galactolipids across membranes. May play a role in wax or cutin deposition in the cell walls of expanding epidermal cells and certain secretory tissues (By similarity)	42.61	3	3	4	50	0.923458	0.871712	0.926806	0.697309	0.74064	0.684881	1.24925	1.24093	1.41834	1.55316	1.52555	1.50064	115	11.2508	9.20264	0.779885	0.00124579	1.43591	0.00282732	2.15719	3.53143e-06
Q1KMV1	Non-specific lipid-transfer protein OS=Triticum aestivum PE=2 SV=1 - [Q1KMV1_WHEAT]	non-specific lipid-transfer protein 2-like; Plant non-specific lipid-transfer proteins transfer phospholipids as well as galactolipids across membranes. May play a role in wax or cutin deposition in the cell walls of expanding epidermal cells and certain secretory tissues (By similarity)	42.61	3	4	4	35	1.02193	1.0004	1.04036	0.789811	0.81647	0.803136	1.33429	1.38064	1.39625	1.01867	1.02693	0.988092	115	11.2148	9.23193	0.786701	9.63591e-05	1.34234	9.01175e-05	1.25909	0.000122601
A0A1D5ZS57	Uncharacterized protein OS=Triticum aestivum PE=3 SV=1 - [A0A1D5ZS57_WHEAT]	histone H1-like	42.59	4	0	13	264													270	27.451	10.6675	#DIV/0!	#DIV/0!	#DIV/0!	#DIV/0!	#DIV/0!	#DIV/0!
A0A1D5TS37	Uncharacterized protein OS=Triticum aestivum PE=4 SV=1 - [A0A1D5TS37_WHEAT]	uncharacterized LOC100823036	42.58	4	6	6	9	0.996971	0.93279	1.04195	1.11285	1.03855	0.968544	1.04353	0.965435	1.09668	0.961707	1.1215	0.985328	209	22.7337	6.53662	1.04988	0.398569	1.04507	0.418589	0.98352	0.804849	LOC100823036	GO:0008152,metabolic process|GO:0044710,single-organism metabolic process|GO:0044699,single-organism process|GO:0055114,oxidation-reduction process	GO:0005737,cytoplasm|GO:0009536,plastid|GO:0043231,intracellular membrane-bounded organelle|GO:0044464,cell part|GO:0044444,cytoplasmic part|GO:0005623,cell|GO:0005622,intracellular|GO:0043229,intracellular organelle|GO:0044424,intracellular part|GO:0043227,membrane-bounded organelle|GO:0043226,organelle|GO:0009507,chloroplast	GO:0043168,anion binding|GO:0050662,coenzyme binding|GO:0097367,carbohydrate derivative binding|GO:0097159,organic cyclic compound binding|GO:0000166,nucleotide binding|GO:0036094,small molecule binding|GO:0003824,catalytic activity|GO:0048037,cofactor binding|GO:0032553,ribonucleotide binding|GO:0010181,FMN binding|GO:0005488,binding|GO:0043167,ion binding|GO:1901363,heterocyclic compound bindin…	0
A0A1D6RWI5	Uncharacterized protein OS=Triticum aestivum PE=4 SV=1 - [A0A1D6RWI5_WHEAT]	50S ribosomal protein L10, chloroplastic-like	42.58	1	1	6	15	1.27921			0.995169			0.933609			0.831225			155	16.662	8.99756	0.777957	#DIV/0!	0.729833	#DIV/0!	0.83526	#DIV/0!
P69555	Photosystem II reaction center protein H OS=Triticum aestivum GN=psbH PE=1 SV=2 - [PSBH_WHEAT]	photosystem II protein H	42.47	1	3	3	293	1.17738	1.20429	1.1855	0.793696	0.822309	0.815498	1.72651	1.56775	1.71106	0.458326	0.432046	0.403952	73	7.78209	8.57275	0.681635	5.52542e-06	1.40317	0.000722868	0.532314	2.94924e-05	psbH	GO:0009987,cellular process|GO:0031647,regulation of protein stability|GO:0044237,cellular metabolic process|GO:0050821,protein stabilization|GO:0065007,biological regulation|GO:0008152,metabolic process|GO:0065008,regulation of biological quality|GO:0015979,photosynthesis	GO:0055035,plastid thylakoid membrane|GO:0034357,photosynthetic membrane|GO:0031976,plastid thylakoid|GO:0043229,intracellular organelle|GO:0005622,intracellular|GO:0043227,membrane-bounded organelle|GO:0043226,organelle|GO:0031224,intrinsic component of membrane|GO:0009535,chloroplast thylakoid membrane|GO:0009534,chloroplast thylakoid|GO:0031984,organelle subcompartment|GO:0016021,integral comp…	GO:0043168,anion binding|GO:0005488,binding|GO:0042301,phosphate ion binding|GO:0043167,ion binding	bdi00195,Photosynthesis|bdi01100,Metabolic pathways
A0A1D5WSR2	Uncharacterized protein OS=Triticum aestivum PE=4 SV=1 - [A0A1D5WSR2_WHEAT]	thylakoid lumenal 15 kDa protein 1, chloroplastic-like	42.42	4	7	7	93	0.975542	0.989378	0.981043	1.04924	1.05597	1.04595	0.965021	0.944097	0.942575	0.942661	1.0147	1.07958	198	20.6605	7.23975	1.06965	0.000163587	0.968	0.0192108	0.963754	0.391361	LOC100832450	GO:0019222,regulation of metabolic process|GO:0006778,porphyrin-containing compound metabolic process|GO:0006779,porphyrin-containing compound biosynthetic process|GO:0044281,small molecule metabolic process|GO:0044283,small molecule biosynthetic process|GO:1901362,organic cyclic compound biosynthetic process|GO:0015979,photosynthesis|GO:1901360,organic cyclic compound metabolic process|GO:004471…	GO:0055035,plastid thylakoid membrane|GO:0034357,photosynthetic membrane|GO:0031976,plastid thylakoid|GO:0031977,thylakoid lumen|GO:0043229,intracellular organelle|GO:0005622,intracellular|GO:0043227,membrane-bounded organelle|GO:0043226,organelle|GO:0009535,chloroplast thylakoid membrane|GO:0009534,chloroplast thylakoid|GO:0031984,organelle subcompartment|GO:0016020,membrane|GO:0044436,thylakoid…	0	0
C4PW04	MPBQ methyltransferase (Fragment) OS=Triticum aestivum GN=mpbq mt PE=2 SV=1 - [C4PW04_WHEAT]	37 kDa inner envelope membrane protein, chloroplastic-like	42.34	7	9	10	48	0.994823	0.977525	0.932427	1.03552	0.981408	0.967715	1.03357	1.06574	0.976022	0.929921	1.0197	1.12258	274	31.4712	8.22119	1.02749	0.392909	1.05871	0.151879	1.02934	0.648826	LOC100837610	GO:0032259,methylation|GO:0008152,metabolic process	GO:0005737,cytoplasm|GO:0016021,integral component of membrane|GO:0016020,membrane|GO:0044464,cell part|GO:0005623,cell|GO:0005622,intracellular|GO:0044424,intracellular part|GO:0044425,membrane part|GO:0031224,intrinsic component of membrane	GO:0008168,methyltransferase activity|GO:0016740,transferase activity|GO:0016741,transferase activity, transferring one-carbon groups|GO:0003824,catalytic activity|GO:0008757,S-adenosylmethionine-dependent methyltransferase activity	bdi01110,Biosynthesis of secondary metabolites|bdi01100,Metabolic pathways|bdi00130,Ubiquinone and other terpenoid-quinone biosynthesis
A0A1D6DKE2	Uncharacterized protein OS=Triticum aestivum PE=4 SV=1 - [A0A1D6DKE2_WHEAT]	Uncharacterized protein	42.27	1	5	18	112	0.87694	0.738181	0.800102	0.869034	0.837474	0.879393	0.853756	0.848953	0.849644	1.68579	1.82	1.82028	466	50.3473	6.82959	1.07067	0.247638	1.05678	0.318598	2.05966	3.96991e-05
Q38JB3	Chloroplast lipocalin OS=Triticum aestivum GN=CHL PE=2 SV=1 - [Q38JB3_WHEAT]	uncharacterized LOC100828257	42.18	5	1	10	63	0.954678	0.983065	0.952445	1.07802	0.973649	1.07752	1.03628	0.971671	1.09384	1.01583	1.14673	0.950271	339	37.0493	7.15186	1.08269	0.0918199	1.07321	0.126511	0.994773	0.939397	LOC100828257	GO:0050896,response to stimulus|GO:0006950,response to stress|GO:0006979,response to oxidative stress	GO:0055035,plastid thylakoid membrane|GO:0034357,photosynthetic membrane|GO:0031976,plastid thylakoid|GO:0031977,thylakoid lumen|GO:0043229,intracellular organelle|GO:0005622,intracellular|GO:0043227,membrane-bounded organelle|GO:0043226,organelle|GO:0009535,chloroplast thylakoid membrane|GO:0009534,chloroplast thylakoid|GO:0031984,organelle subcompartment|GO:0016020,membrane|GO:0044436,thylakoid…	0	0
A0A1D5RQS4	Ribosomal protein OS=Triticum aestivum PE=3 SV=1 - [A0A1D5RQS4_WHEAT]	50S ribosomal protein L1, chloroplastic-like	42.15	4	14	14	62	1.08281	1.00774	1.03447	0.931304	0.942566	0.956874	1.01855	1.14009	1.07125	1.10895	0.955716	0.910783	344	37.2032	8.26514	0.905833	0.0133505	1.03356	0.446813	1.05112	0.469539	LOC100842737	GO:0008104,protein localization|GO:0061024,membrane organization|GO:0044281,small molecule metabolic process|GO:0044283,small molecule biosynthetic process|GO:0051656,establishment of organelle localization|GO:1901362,organic cyclic compound biosynthetic process|GO:0015979,photosynthesis|GO:0045036,protein targeting to chloroplast|GO:0044710,single-organism metabolic process|GO:0044711,single-org…	GO:0015934,large ribosomal subunit|GO:0055035,plastid thylakoid membrane|GO:0034357,photosynthetic membrane|GO:0031976,plastid thylakoid|GO:0031975,envelope|GO:0043229,intracellular organelle|GO:0043228,non-membrane-bounded organelle|GO:0005622,intracellular|GO:0043227,membrane-bounded organelle|GO:0043226,organelle|GO:0009535,chloroplast thylakoid membrane|GO:0009534,chloroplast thylakoid|GO:003…	GO:0097159,organic cyclic compound binding|GO:0005198,structural molecule activity|GO:0003735,structural constituent of ribosome|GO:0003723,RNA binding|GO:0003676,nucleic acid binding|GO:1901363,heterocyclic compound binding|GO:0005488,binding	bdi03010,Ribosome
A0A1D5VZ33	ATP synthase subunit beta OS=Triticum aestivum PE=3 SV=1 - [A0A1D5VZ33_WHEAT]	ATP synthase subunit beta, mitochondrial-like; Produces ATP from ADP in the presence of a proton gradient across the membrane (By similarity)	42.11	7	1	18	359	0.96801	1.01079	1.10344	1.02152	1.24837	1.0038	1.23493	0.714815	0.83192	0.920108	0.836934	1.12797	551	58.9088	6.23975	1.06211	0.50985	0.902483	0.570929	0.881272	0.330258
W5ER46	Uncharacterized protein OS=Triticum aestivum PE=4 SV=1 - [W5ER46_WHEAT]	uncharacterized LOC100835884	42.02	2	1	27	126	1.07828	1.06876		1.22902	1.26924		1.06216	1.0357		0.545428	0.479457		752	83.8577	6.29053	1.16358	0.0135664	0.977093	0.222417	0.41024	0.00273871
A0A1D5V1Q2	Elongation factor 1-alpha OS=Triticum aestivum PE=3 SV=1 - [A0A1D5V1Q2_WHEAT]	annotation not available	42	12	3	15	160	0.934044	0.95504	0.954686	0.956746	0.906311	0.8966	1.005	0.886174	0.960634	1.21531	1.1913	1.41768	431	47.4029	9.20264	0.970422	0.231491	1.00283	0.943215	1.38578	0.0087475
A0A1D5Z4G8	Uncharacterized protein OS=Triticum aestivum PE=3 SV=1 - [A0A1D5Z4G8_WHEAT]	uncharacterized LOC100829326	41.99	2	2	9	117	1.06566	1.00707	1.05733	0.922159	0.897327	0.878577	1.58997	1.5716	1.56436	0.682222	0.693863	0.692692	181	18.5751	11.2534	0.861984	0.00292737	1.50985	1.1465e-05	0.766764	9.03774e-05
A0A1D5TVJ3	Uncharacterized protein OS=Triticum aestivum PE=4 SV=1 - [A0A1D5TVJ3_WHEAT]	psbP domain-containing protein 4, chloroplastic-like	41.98	5	6	6	37	1.00758	1.00501	1.01144	1.10028	1.02566	1.04777	0.992822	0.999005	1.0446	0.934528	0.987582	0.925242	212	23.9334	8.99756	1.0495	0.0879616	1.0041	0.81392	0.897166	0.0209234	LOC100842804	GO:0019222,regulation of metabolic process|GO:0044281,small molecule metabolic process|GO:0015979,photosynthesis|GO:1901360,organic cyclic compound metabolic process|GO:0044710,single-organism metabolic process|GO:0044711,single-organism biosynthetic process|GO:0044093,positive regulation of molecular function|GO:0048518,positive regulation of biological process|GO:0032787,monocarboxylic acid met…	GO:0034357,photosynthetic membrane|GO:0031976,plastid thylakoid|GO:0031977,thylakoid lumen|GO:0019898,extrinsic component of membrane|GO:0043229,intracellular organelle|GO:0009654,photosystem II oxygen evolving complex|GO:0043226,organelle|GO:0009579,thylakoid|GO:0009534,chloroplast thylakoid|GO:0031984,organelle subcompartment|GO:0009532,plastid stroma|GO:0009570,chloroplast stroma|GO:0016020,me…	GO:0043169,cation binding|GO:0043167,ion binding|GO:0005488,binding|GO:0046872,metal ion binding|GO:0005509,calcium ion binding	0
W5FIN0	Uncharacterized protein OS=Triticum aestivum PE=3 SV=1 - [W5FIN0_WHEAT]	triosephosphate isomerase, chloroplastic-like	41.95	6	12	12	38	0.895305	0.936512	0.946694	1.15446	1.16927	1.14762	0.851285	0.86458	0.83918	0.948455	1.04312	1.00935	298	31.9393	7.41553	1.24936	0.000168414	0.919573	0.0126828	0.864484	0.0052723	LOC100829343	GO:0022622,root system development|GO:1901566,organonitrogen compound biosynthetic process|GO:0008104,protein localization|GO:0051234,establishment of localization|GO:0043436,oxoacid metabolic process|GO:0044281,small molecule metabolic process|GO:0044282,small molecule catabolic process|GO:0044283,small molecule biosynthetic process|GO:1901362,organic cyclic compound biosynthetic process|GO:0071…	GO:0031975,envelope|GO:0048046,apoplast|GO:0043229,intracellular organelle|GO:0043227,membrane-bounded organelle|GO:0043226,organelle|GO:0005737,cytoplasm|GO:0009941,chloroplast envelope|GO:0009536,plastid|GO:0009532,plastid stroma|GO:0009570,chloroplast stroma|GO:0005739,mitochondrion|GO:0044435,plastid part|GO:0044434,chloroplast part|GO:0009579,thylakoid|GO:0031967,organelle envelope|GO:000950…	GO:0016853,isomerase activity|GO:0003824,catalytic activity|GO:0016860,intramolecular oxidoreductase activity|GO:0016861,intramolecular oxidoreductase activity, interconverting aldoses and ketoses|GO:0004807,triose-phosphate isomerase activity	bdi01230,Biosynthesis of amino acids|bdi00010,Glycolysis / Gluconeogenesis|bdi01200,Carbon metabolism|bdi01110,Biosynthesis of secondary metabolites|bdi01100,Metabolic pathways|bdi00051,Fructose and mannose metabolism|bdi00562,Inositol phosphate metabolism|bdi00710,Carbon fixation in photosynthetic organisms
A0A1D5VKI1	Cysteine synthase OS=Triticum aestivum PE=3 SV=1 - [A0A1D5VKI1_WHEAT]	cysteine synthase, chloroplastic/chromoplastic-like	41.9	3	1	12	41	1.19058	1.03553	1.17795	0.969206	1.09589	1.00243	0.949916	0.92209	0.942838	0.98428	0.956388	0.92654	389	40.9084	6.80029	0.901139	0.147257	0.826909	0.0175981	0.934697	0.182296	LOC100839817	GO:0019752,carboxylic acid metabolic process|GO:0044249,cellular biosynthetic process|GO:0006807,nitrogen compound metabolic process|GO:0044281,small molecule metabolic process|GO:0044283,small molecule biosynthetic process|GO:0009069,serine family amino acid metabolic process|GO:0044699,single-organism process|GO:1901576,organic substance biosynthetic process|GO:0044710,single-organism metabolic…	GO:0005737,cytoplasm|GO:0044464,cell part|GO:0005623,cell|GO:0005622,intracellular|GO:0044424,intracellular part	GO:0016835,carbon-oxygen lyase activity|GO:0016829,lyase activity|GO:0004124,cysteine synthase activity|GO:0003824,catalytic activity|GO:0016740,transferase activity|GO:0043168,anion binding|GO:0019842,vitamin binding|GO:0070279,vitamin B6 binding|GO:0036094,small molecule binding|GO:0048037,cofactor binding|GO:0030170,pyridoxal phosphate binding|GO:0097159,organic cyclic compound binding|GO:0043…	bdi01230,Biosynthesis of amino acids|bdi01200,Carbon metabolism|bdi01110,Biosynthesis of secondary metabolites|bdi01100,Metabolic pathways|bdi00920,Sulfur metabolism|bdi00270,Cysteine and methionine metabolism
A0A191VYY7	ATP-dependent zinc metalloprotease OS=Triticum aestivum GN=FTSH2 PE=2 SV=1 - [A0A191VYY7_WHEAT]	ATP-dependent zinc metalloprotease FTSH 2, chloroplastic-like	41.9	29	1	24	419	0.973481	0.959975	0.971729	0.921376	0.889642	0.858827	0.939242	1.01284	1.08083	1.21131	1.35178	1.31165	673	71.7284	5.8208	0.918993	0.013377	1.04396	0.358798	1.4513	0.000909901
A0A077RW30	Cysteine synthase OS=Triticum aestivum GN=TRAES_3BF067800160CFD_c1 PE=3 SV=1 - [A0A077RW30_WHEAT]	cysteine synthase, chloroplastic/chromoplastic-like	41.84	5	1	12	43	0.783697	0.784896	0.793843	1.1495	1.20847	1.26843	0.925685	0.632629	0.640108	1.22039	1.28612	1.21062	392	41.1335	6.40479	1.53503	0.000257586	0.930575	0.601364	1.02502	0.508664
Q5I7K5	Ribosomal protein P1 OS=Triticum aestivum PE=1 SV=1 - [Q5I7K5_WHEAT]	60S acidic ribosomal protein P1-like	41.82	2	2	2	7	1.10803	1.05007	1.10411	1.02701	1.06043	1.01472	1.26282	1.13498	1.30579	0.693894	0.825944	0.664421	110	11.1857	4.58936	0.950939	0.0825912	1.1353	0.0543931	0.70411	0.00402719	LOC100839013	GO:0044249,cellular biosynthetic process|GO:0034641,cellular nitrogen compound metabolic process|GO:0006807,nitrogen compound metabolic process|GO:0034645,cellular macromolecule biosynthetic process|GO:1901576,organic substance biosynthetic process|GO:0044267,cellular protein metabolic process|GO:0044260,cellular macromolecule metabolic process|GO:0043043,peptide biosynthetic process|GO:0071704,o…	GO:0005737,cytoplasm|GO:0032991,macromolecular complex|GO:0005840,ribosome|GO:0043232,intracellular non-membrane-bounded organelle|GO:0044464,cell part|GO:0044444,cytoplasmic part|GO:0005623,cell|GO:0030529,intracellular ribonucleoprotein complex|GO:0043229,intracellular organelle|GO:0043228,non-membrane-bounded organelle|GO:0044424,intracellular part|GO:0005622,intracellular|GO:0043226,organelle…	GO:0003735,structural constituent of ribosome|GO:0005198,structural molecule activity|GO:0019207,kinase regulator activity|GO:0019887,protein kinase regulator activity|GO:0030234,enzyme regulator activity|GO:0019209,kinase activator activity|GO:0008047,enzyme activator activity|GO:0098772,molecular function regulator|GO:0030295,protein kinase activator activity	bdi03010,Ribosome
P58257	Photosystem I assembly protein Ycf3 OS=Triticum aestivum GN=ycf3 PE=3 SV=2 - [YCF3_WHEAT]	annotation not available	41.76	3	5	5	10	1.10532	1.10784	1.08729	0.89527	0.875584	0.952175	1.27434	1.26942	1.23914	0.991276	0.967082	0.815049	170	19.7298	5.57959	0.825046	0.00128224	1.14618	0.000228732	1.0185	0.79259
W5G9W6	Chlorophyll a-b binding protein, chloroplastic OS=Triticum aestivum PE=3 SV=1 - [W5G9W6_WHEAT]	chlorophyll a-b binding protein 7, chloroplastic-like	41.73	1	1	8	62	1.0939	0.899299	1.12208	0.974697	1.05737	1.1291	1.02529	0.981064	0.884645	1.14643	1.15743	0.758813	254	27.1339	6.41748	1.01473	0.862847	0.928005	0.410469	0.968843	0.824218	LOC100835021	GO:0022607,cellular component assembly|GO:0070271,protein complex biogenesis|GO:0043933,macromolecular complex subunit organization|GO:0090304,nucleic acid metabolic process|GO:0061024,membrane organization|GO:0034641,cellular nitrogen compound metabolic process|GO:0006807,nitrogen compound metabolic process|GO:1901360,organic cyclic compound metabolic process|GO:0034622,cellular macromolecular c…	GO:0055035,plastid thylakoid membrane|GO:0034357,photosynthetic membrane|GO:0031976,plastid thylakoid|GO:0043229,intracellular organelle|GO:0005622,intracellular|GO:0043227,membrane-bounded organelle|GO:0043226,organelle|GO:0031224,intrinsic component of membrane|GO:0009535,chloroplast thylakoid membrane|GO:0009534,chloroplast thylakoid|GO:0031984,organelle subcompartment|GO:0016021,integral comp…	GO:0043169,cation binding|GO:0016168,chlorophyll binding|GO:0031409,pigment binding|GO:0046906,tetrapyrrole binding|GO:0097159,organic cyclic compound binding|GO:0043167,ion binding|GO:0005488,binding|GO:0046872,metal ion binding|GO:1901363,heterocyclic compound binding|GO:0005515,protein binding|GO:0046983,protein dimerization activity|GO:0042802,identical protein binding|GO:0042803,protein homo…	bdi00196,Photosynthesis - antenna proteins
A0A1D6C343	Uncharacterized protein OS=Triticum aestivum PE=4 SV=1 - [A0A1D6C343_WHEAT]	uncharacterized LOC100839048	41.73	4	4	13	56	0.997325	1.01288	0.987862	0.996545	1.04041	1.00705	1.34727	1.523	1.34116	0.68224	0.588185	0.66426	393	43.9129	8.98291	1.01532	0.367977	1.40471	0.00253438	0.635573	0.00030933
A0A1D5ZNS0	Uncharacterized protein OS=Triticum aestivum PE=4 SV=1 - [A0A1D5ZNS0_WHEAT]	probable plastid-lipid-associated protein 2, chloroplastic-like	41.67	4	9	9	146	1.12383	1.11635	1.09708	1.15178	1.13489	1.14696	0.943134	0.927639	0.952594	0.71269	0.749389	0.780673	312	32.8285	8.06006	1.02888	0.0270327	0.846014	9.2005e-05	0.653174	4.01537e-05
A0A1D6BFT8	Uncharacterized protein OS=Triticum aestivum PE=3 SV=1 - [A0A1D6BFT8_WHEAT]	50S ribosomal protein L3, chloroplastic-like	41.67	4	8	8	54	1.0008	1.02157	1.06487	0.980218	1.03665	1.01965	0.96692	1.09566	0.977113	0.921629	0.746888	0.834979	264	28.0061	10.6089	0.983573	0.539202	0.9846	0.74477	0.824462	0.0287425
A0A1D5SSC8	Uncharacterized protein OS=Triticum aestivum PE=4 SV=1 - [A0A1D5SSC8_WHEAT]	mitochondrial outer membrane protein porin-like	41.67	1	2	8	24	0.984602	0.924683		1.18889	1.2881		0.996475	1.0331		0.791374	0.641619		288	30.6019	9.30518	1.29734	0.0392458	1.063	0.228867	0.578522	0.0283545
A0A0C4BJ37	Chlorophyll a-b binding protein, chloroplastic OS=Triticum aestivum PE=3 SV=1 - [A0A0C4BJ37_WHEAT]	chlorophyll a-b binding protein CP29.2, chloroplastic-like	41.61	2	5	15	556	1.1546	1.11482	1.13343	1.0113	0.981234	1.03058	0.941448	0.993441	0.957336	0.640251	0.667717	0.635695	286	31.117	5.35107	0.888405	0.00233493	0.849941	0.000894416	0.642934	3.30339e-05
A0A1D6RQ37	Uncharacterized protein OS=Triticum aestivum PE=3 SV=1 - [A0A1D6RQ37_WHEAT]	V-type proton ATPase subunit B2-like	41.6	10	15	15	47	0.976985	0.900612	0.903229	0.990795	1.00413	0.986229	0.803409	0.788495	0.825509	1.26857	1.32034	1.37649	488	54.2798	5.19873	1.07204	0.0595336	0.869315	0.0112782	1.33016	0.000487287
G8D5C5	Ribulose bisphosphate carboxylase large chain (Fragment) OS=Triticum aestivum GN=rbcL PE=3 SV=1 - [G8D5C5_WHEAT]	ribulose bisphosphate carboxylase large chain-like	41.58	14	1	9	299	1.00891	1.01798	1.00019	1.2359	1.30107	1.23961	0.960305	0.755967	0.722218	0.700828	0.72519	0.739269	202	22.3682	6.04932	1.2476	0.000327622	0.805558	0.0580907	0.573345	2.33271e-05
W4ZSC8	Uncharacterized protein OS=Triticum aestivum PE=4 SV=1 - [W4ZSC8_WHEAT]	protochlorophyllide reductase B, chloroplastic-like	41.52	3	2	13	62	1.1866	1.02547	1.20337	0.900405	1.01772	0.799927	1.23942	1.0217	1.14434	0.846586	1.02258	1.00347	395	42.2078	9.17334	0.795812	0.0516932	0.997077	0.970572	1.05687	0.573111	LOC100821409	GO:0008152,metabolic process|GO:0044710,single-organism metabolic process|GO:0044699,single-organism process|GO:0055114,oxidation-reduction process	0	GO:0016628,oxidoreductase activity, acting on the CH-CH group of donors, NAD or NADP as acceptor|GO:0016627,oxidoreductase activity, acting on the CH-CH group of donors|GO:0016630,protochlorophyllide reductase activity|GO:0003824,catalytic activity|GO:0016491,oxidoreductase activity	bdi01110,Biosynthesis of secondary metabolites|bdi01100,Metabolic pathways|bdi00860,Porphyrin and chlorophyll metabolism
A0A077RY29	Uncharacterized protein OS=Triticum aestivum GN=TRAES_3BF280100010CFD_c1 PE=3 SV=1 - [A0A077RY29_WHEAT]	putative mitochondrial 2-oxoglutarate/malate carrier protein-like	41.5	5	9	11	94	0.923906	0.930212	0.901849	1.03221	1.01506	0.969056	0.956685	1.00094	1.02551	1.07241	1.08811	1.10362	306	32.5499	9.61279	1.09447	0.0138279	1.08243	0.0258561	1.08216	0.016772	LOC100826429	GO:0006810,transport|GO:0009987,cellular process|GO:0051179,localization|GO:0044765,single-organism transport|GO:0044763,single-organism cellular process|GO:1902578,single-organism localization|GO:0051234,establishment of localization|GO:0055085,transmembrane transport|GO:0044699,single-organism process|GO:0006820,anion transport|GO:0071702,organic substance transport|GO:0046942,carboxylic acid t…	GO:0044425,membrane part|GO:0016021,integral component of membrane|GO:0016020,membrane|GO:0031224,intrinsic component of membrane|GO:0044464,cell part|GO:0031975,envelope|GO:0043229,intracellular organelle|GO:0043227,membrane-bounded organelle|GO:0043226,organelle|GO:0005737,cytoplasm|GO:0031090,organelle membrane|GO:0044444,cytoplasmic part|GO:0005739,mitochondrion|GO:0031967,organelle envelope|…	GO:0099516,ion antiporter activity|GO:0022891,substrate-specific transmembrane transporter activity|GO:0015297,antiporter activity|GO:0022892,substrate-specific transporter activity|GO:0005342,organic acid transmembrane transporter activity|GO:0022853,active ion transmembrane transporter activity|GO:0015301,anion:anion antiporter activity|GO:0015556,C4-dicarboxylate transmembrane transporter acti…	0
A0A1D5VBM4	Uncharacterized protein OS=Triticum aestivum PE=3 SV=1 - [A0A1D5VBM4_WHEAT]	50S ribosomal protein L13, chloroplastic-like	41.48	3	8	8	33	1.01273	1.01726	1.00402	0.966396	1.00988	0.924904	1.11381	1.0695	1.12325	0.959005	1.04716	0.995179	229	25.7216	10.3452	0.956221	0.149256	1.08983	0.00593252	1.03452	0.399572	LOC100835720	GO:0008104,protein localization|GO:0044249,cellular biosynthetic process|GO:0034641,cellular nitrogen compound metabolic process|GO:0006807,nitrogen compound metabolic process|GO:0034645,cellular macromolecule biosynthetic process|GO:1901576,organic substance biosynthetic process|GO:0044699,single-organism process|GO:0044267,cellular protein metabolic process|GO:0044260,cellular macromolecule met…	GO:0031975,envelope|GO:0043229,intracellular organelle|GO:0043228,non-membrane-bounded organelle|GO:0043227,membrane-bounded organelle|GO:0043226,organelle|GO:0009579,thylakoid|GO:0009941,chloroplast envelope|GO:0009536,plastid|GO:0009532,plastid stroma|GO:0009570,chloroplast stroma|GO:0030529,intracellular ribonucleoprotein complex|GO:0044435,plastid part|GO:0044434,chloroplast part|GO:0009507,c…	GO:0003735,structural constituent of ribosome|GO:0005198,structural molecule activity|GO:0005488,binding|GO:0097159,organic cyclic compound binding|GO:0003723,RNA binding|GO:0003676,nucleic acid binding|GO:1901363,heterocyclic compound binding|GO:0003729,mRNA binding	bdi03010,Ribosome
A0A077RX13	Uncharacterized protein OS=Triticum aestivum GN=TRAES_3BF099800020CFD_c1 PE=4 SV=1 - [A0A077RX13_WHEAT]	MAR-binding filament-like protein 1-1-like	41.47	3	10	32	179	1.14425	1.18071	1.1983	0.96402	0.963734	0.977823	1.1896	1.02005	1.18515	0.852394	0.742327	0.770368	791	86.5098	5.09717	0.824683	0.000241822	0.963538	0.501403	0.813983	0.00568311
L0GED8	14-3-3 protein OS=Triticum aestivum GN=14R2 PE=2 SV=1 - [L0GED8_WHEAT]	14-3-3-like protein A-like	41.38	9	4	10	38	0.915579	0.87909	0.947062	1.17214	1.15245	1.14943	0.701787	0.629765	0.713398	1.3465	1.41525	0.935134	261	29.2467	4.88135	1.26709	0.000306787	0.745861	0.00207793	1.06415	0.646547	LOC100839161	GO:0033673,negative regulation of kinase activity|GO:0043549,regulation of kinase activity|GO:0009892,negative regulation of metabolic process|GO:0080090,regulation of primary metabolic process|GO:0019222,regulation of metabolic process|GO:0044092,negative regulation of molecular function|GO:0031324,negative regulation of cellular metabolic process|GO:0031323,regulation of cellular metabolic proc…	0	GO:0019904,protein domain specific binding|GO:0005515,protein binding|GO:0005488,binding|GO:0019210,kinase inhibitor activity|GO:0019207,kinase regulator activity|GO:0019887,protein kinase regulator activity|GO:0008426,protein kinase C inhibitor activity|GO:0004860,protein kinase inhibitor activity|GO:0030291,protein serine/threonine kinase inhibitor activity|GO:0004857,enzyme inhibitor activity|…	0
A0A1D6AUI6	Uncharacterized protein OS=Triticum aestivum PE=3 SV=1 - [A0A1D6AUI6_WHEAT]	allene oxide synthase, chloroplastic-like	41.37	1	5	15	130	0.999256	0.972976	1.05669	1.10215	1.0387	1.00564	1.08398	1.03723	1.16464	0.723336	0.894731	0.877137	481	53.1343	5.96045	1.03882	0.355984	1.08483	0.127699	0.793011	0.0240556	LOC100831133	GO:1901566,organonitrogen compound biosynthetic process|GO:0006631,fatty acid metabolic process|GO:0044237,cellular metabolic process|GO:0042430,indole-containing compound metabolic process|GO:0009310,amine catabolic process|GO:0019752,carboxylic acid metabolic process|GO:1901564,organonitrogen compound metabolic process|GO:0009063,cellular amino acid catabolic process|GO:0043436,oxoacid metaboli…	GO:0009526,plastid envelope|GO:0009941,chloroplast envelope|GO:0009536,plastid|GO:0043231,intracellular membrane-bounded organelle|GO:0044464,cell part|GO:0044444,cytoplasmic part|GO:0031967,organelle envelope|GO:0031975,envelope|GO:0044446,intracellular organelle part|GO:0043229,intracellular organelle|GO:0005737,cytoplasm|GO:0005623,cell|GO:0044435,plastid part|GO:0044434,chloroplast part|GO:00…	GO:0043169,cation binding|GO:0046914,transition metal ion binding|GO:0020037,heme binding|GO:0046906,tetrapyrrole binding|GO:0097159,organic cyclic compound binding|GO:0016705,oxidoreductase activity, acting on paired donors, with incorporation or reduction of molecular oxygen|GO:0043167,ion binding|GO:0003824,catalytic activity|GO:0005488,binding|GO:0005506,iron ion binding|GO:0046872,metal ion …	bdi01110,Biosynthesis of secondary metabolites|bdi00592,alpha-Linolenic acid metabolism
W5GYP4	Chlorophyll a-b binding protein, chloroplastic OS=Triticum aestivum PE=3 SV=1 - [W5GYP4_WHEAT]	chlorophyll a-b binding protein 7, chloroplastic-like	41.34	1	2	7	58	0.995774	1.06204	0.994575	1.22327	1.06227	1.17211	0.97565	1.04714	1.05259	0.682083	0.710117	0.639689	254	27.334	6.41748	1.13277	0.0616639	1.00753	0.829449	0.587649	0.000778965
A0A1D6ARV8	Chlorophyll a-b binding protein, chloroplastic OS=Triticum aestivum PE=3 SV=1 - [A0A1D6ARV8_WHEAT]	chlorophyll a-b binding protein 7, chloroplastic-like	41.25	1	1	8	58			1.03635			0.868668			1.35108			0.959874	257	27.6221	6.63916	0.838198	#DIV/0!	1.30369	#DIV/0!	1.105	#DIV/0!
A0A1D5YSS0	Uncharacterized protein OS=Triticum aestivum PE=4 SV=1 - [A0A1D5YSS0_WHEAT]	thioredoxin M-type, chloroplastic-like	41.14	4	8	8	184	1.06431	1.04989	1.04699	1.05128	1.03112	1.05665	1.01588	1.07096	1.05772	0.832675	0.831221	0.814759	175	19.0937	8.32373	0.993002	0.478319	0.99474	0.76657	0.789617	2.20053e-05	LOC100844323	GO:0019725,cellular homeostasis|GO:0044710,single-organism metabolic process|GO:0065008,regulation of biological quality|GO:0044699,single-organism process|GO:0018904,ether metabolic process|GO:0009987,cellular process|GO:0050789,regulation of biological process|GO:0042592,homeostatic process|GO:0071704,organic substance metabolic process|GO:0044763,single-organism cellular process|GO:0044281,sma…	GO:0005623,cell|GO:0005737,cytoplasm|GO:0009536,plastid|GO:0043231,intracellular membrane-bounded organelle|GO:0044464,cell part|GO:0044444,cytoplasmic part|GO:0005622,intracellular|GO:0043229,intracellular organelle|GO:0044424,intracellular part|GO:0043227,membrane-bounded organelle|GO:0043226,organelle|GO:0009507,chloroplast	GO:0003824,catalytic activity|GO:0016667,oxidoreductase activity, acting on a sulfur group of donors|GO:0015036,disulfide oxidoreductase activity|GO:0015035,protein disulfide oxidoreductase activity|GO:0016491,oxidoreductase activity|GO:0016209,antioxidant activity|GO:0047134,protein-disulfide reductase activity|GO:0016671,oxidoreductase activity, acting on a sulfur group of donors, disulfide as …	0
A0A1D6B8P9	Uncharacterized protein OS=Triticum aestivum PE=3 SV=1 - [A0A1D6B8P9_WHEAT]	ADP,ATP carrier protein, mitochondrial-like	41.13	8	8	14	88	0.994852	1.0352	1.03723	1.00236	0.959268	0.997451	1.1165	1.14148	1.16897	1.12784	1.01474	0.97083	372	40.3457	9.77393	0.964721	0.136354	1.11726	0.00426123	1.05216	0.350488	LOC100841537	GO:0006810,transport|GO:0009987,cellular process|GO:0051179,localization|GO:0044765,single-organism transport|GO:0044763,single-organism cellular process|GO:1902578,single-organism localization|GO:0051234,establishment of localization|GO:0055085,transmembrane transport|GO:0044699,single-organism process|GO:0015931,nucleobase-containing compound transport|GO:0006862,nucleotide transport|GO:0061024…	GO:0044464,cell part|GO:0031975,envelope|GO:0043229,intracellular organelle|GO:0043227,membrane-bounded organelle|GO:0043226,organelle|GO:0031224,intrinsic component of membrane|GO:0005737,cytoplasm|GO:0031090,organelle membrane|GO:0016021,integral component of membrane|GO:0016020,membrane|GO:0044444,cytoplasmic part|GO:0005739,mitochondrion|GO:0031967,organelle envelope|GO:0031966,mitochondrial …	GO:0005215,transporter activity|GO:0005346,purine ribonucleotide transmembrane transporter activity|GO:0005347,ATP transmembrane transporter activity|GO:0015932,nucleobase-containing compound transmembrane transporter activity|GO:0015605,organophosphate ester transmembrane transporter activity|GO:0015215,nucleotide transmembrane transporter activity|GO:0015217,ADP transmembrane transporter activi…	0
W5B9Q2	Uncharacterized protein OS=Triticum aestivum PE=4 SV=1 - [W5B9Q2_WHEAT]	K17080 prohibitin 1	41.05	3	4	9	46	0.885546	0.860555	0.886333	0.892468	0.920248	0.904285	0.837931	0.865085	0.969227	1.51338	1.37251	1.4009	285	30.5711	6.56592	1.03212	0.0732941	1.01512	0.761861	1.57777	0.000280292	LOC100825059	0	GO:0016020,membrane	0	0
Q5YL57	Chloroplast-localized Ptr ToxA-binding protein1 OS=Triticum aestivum GN=TaThf1 PE=2 SV=1 - [Q5YL57_WHEAT]	protein THYLAKOID FORMATION1, chloroplastic-like	40.91	6	10	10	74	1.04413	1.02418	1.00213	0.880194	0.903705	0.850714	1.09729	1.0408	1.00339	0.978315	1.05636	1.15026	286	32.3037	8.95361	0.858057	0.00175008	1.02314	0.47218	1.20888	0.0243059	LOC100835468	GO:0009185,ribonucleoside diphosphate metabolic process|GO:0006732,coenzyme metabolic process|GO:0009141,nucleoside triphosphate metabolic process|GO:0009144,purine nucleoside triphosphate metabolic process|GO:0019752,carboxylic acid metabolic process|GO:0044723,single-organism carbohydrate metabolic process|GO:0034641,cellular nitrogen compound metabolic process|GO:0006807,nitrogen compound meta…	GO:0005737,cytoplasm|GO:0044464,cell part|GO:0005623,cell|GO:0005622,intracellular|GO:0044424,intracellular part	GO:0043169,cation binding|GO:0030955,potassium ion binding|GO:0000287,magnesium ion binding|GO:0016773,phosphotransferase activity, alcohol group as acceptor|GO:0016772,transferase activity, transferring phosphorus-containing groups|GO:0016301,kinase activity|GO:0031420,alkali metal ion binding|GO:0043167,ion binding|GO:0003824,catalytic activity|GO:0016740,transferase activity|GO:0005488,binding…	bdi01230,Biosynthesis of amino acids|bdi00010,Glycolysis / Gluconeogenesis|bdi01200,Carbon metabolism|bdi00620,Pyruvate metabolism|bdi00230,Purine metabolism|bdi01110,Biosynthesis of secondary metabolites|bdi01100,Metabolic pathways
A0A1D5S053	Uncharacterized protein OS=Triticum aestivum PE=4 SV=1 - [A0A1D5S053_WHEAT]	UPF0603 protein Os05g0401100, chloroplastic-like	40.85	3	2	10	253	1.15083	1.15247	1.13067	1.08496	1.09022	1.04713	1.09335	1.09811	1.15103	0.623054	0.641629	0.648114	284	29.9877	6.13818	0.938359	0.00988665	0.97336	0.197831	0.593613	9.48732e-06	LOC100844172	GO:0019220,regulation of phosphate metabolic process|GO:0080090,regulation of primary metabolic process|GO:0019222,regulation of metabolic process|GO:0006470,protein dephosphorylation|GO:0006778,porphyrin-containing compound metabolic process|GO:0006779,porphyrin-containing compound biosynthetic process|GO:0044281,small molecule metabolic process|GO:0044283,small molecule biosynthetic process|GO:…	GO:0031976,plastid thylakoid|GO:0031977,thylakoid lumen|GO:0043229,intracellular organelle|GO:0043227,membrane-bounded organelle|GO:0043226,organelle|GO:0009579,thylakoid|GO:0009534,chloroplast thylakoid|GO:0031984,organelle subcompartment|GO:0044436,thylakoid part|GO:0044435,plastid part|GO:0044434,chloroplast part|GO:0005737,cytoplasm|GO:0009536,plastid|GO:0009507,chloroplast|GO:0043231,intrace…	GO:0016787,hydrolase activity|GO:0016791,phosphatase activity|GO:0016788,hydrolase activity, acting on ester bonds|GO:0042578,phosphoric ester hydrolase activity|GO:0003824,catalytic activity|GO:0003993,acid phosphatase activity	0
A0A1D5TQA5	Uncharacterized protein OS=Triticum aestivum PE=4 SV=1 - [A0A1D5TQA5_WHEAT]	uncharacterized LOC100842516	40.7	1	2	6	19	1.09049		1.12621	0.932893		0.835861	1.07279		0.997522	1.06997		1.25405	199	21.6683	9.17334	0.797922	0.0493665	0.933959	0.22095	1.31393	0.116425	LOC100842516	GO:0006778,porphyrin-containing compound metabolic process|GO:0044248,cellular catabolic process|GO:0034641,cellular nitrogen compound metabolic process|GO:0006807,nitrogen compound metabolic process|GO:0044699,single-organism process|GO:1901361,organic cyclic compound catabolic process|GO:0015996,chlorophyll catabolic process|GO:0044710,single-organism metabolic process|GO:0051186,cofactor metab…	GO:0055035,plastid thylakoid membrane|GO:0034357,photosynthetic membrane|GO:0031976,plastid thylakoid|GO:0043229,intracellular organelle|GO:0009579,thylakoid|GO:0043227,membrane-bounded organelle|GO:0043226,organelle|GO:0009535,chloroplast thylakoid membrane|GO:0009534,chloroplast thylakoid|GO:0031984,organelle subcompartment|GO:0016020,membrane|GO:0044436,thylakoid part|GO:0044435,plastid part|G…	0	0
A0A1D5WP22	Uncharacterized protein OS=Triticum aestivum PE=4 SV=1 - [A0A1D5WP22_WHEAT]	photosystem II 22 kDa protein, chloroplastic-like	40.66	1	3	10	824	1.14824	1.148	1.15951	1.02371	0.983252	0.989617	1.09026	1.09863	1.15224	0.656735	0.674894	0.663597	273	28.3771	8.82178	0.867128	0.000308838	0.96683	0.12562	0.665834	1.65013e-05	LOC100827756	GO:0019222,regulation of metabolic process|GO:0061024,membrane organization|GO:0044281,small molecule metabolic process|GO:0044283,small molecule biosynthetic process|GO:0015979,photosynthesis|GO:0071840,cellular component organization or biogenesis|GO:0044710,single-organism metabolic process|GO:0044711,single-organism biosynthetic process|GO:0044093,positive regulation of molecular function|GO:…	GO:0055035,plastid thylakoid membrane|GO:0034357,photosynthetic membrane|GO:0031976,plastid thylakoid|GO:0043229,intracellular organelle|GO:0009517,PSII associated light-harvesting complex II|GO:0030076,light-harvesting complex|GO:0005622,intracellular|GO:0043227,membrane-bounded organelle|GO:0043226,organelle|GO:0009535,chloroplast thylakoid membrane|GO:0009534,chloroplast thylakoid|GO:0031984,o…	GO:0016168,chlorophyll binding|GO:0031409,pigment binding|GO:0046906,tetrapyrrole binding|GO:0097159,organic cyclic compound binding|GO:0051738,xanthophyll binding|GO:0019840,isoprenoid binding|GO:0008289,lipid binding|GO:0005488,binding|GO:1901363,heterocyclic compound binding|GO:0022891,substrate-specific transmembrane transporter activity|GO:0005215,transporter activity|GO:0022857,transmembran…	bdi00195,Photosynthesis|bdi01100,Metabolic pathways
W5BD72	Uncharacterized protein OS=Triticum aestivum PE=4 SV=1 - [W5BD72_WHEAT]	protease Do-like 8, chloroplastic-like	40.63	1	1	14	66	1.20482			0.965456			1.38348			0.565256			507	53.4204	8.67529	0.80133	#DIV/0!	1.14829	#DIV/0!	0.58548	#DIV/0!
A0A1D5X8C5	Chlorophyll a-b binding protein, chloroplastic OS=Triticum aestivum PE=3 SV=1 - [A0A1D5X8C5_WHEAT]	chlorophyll a-b binding protein CP26, chloroplastic-like	40.63	2	1	10	477	0.902486			0.962681			0.77676			1.54852			288	30.9559	5.99854	1.0667	#DIV/0!	0.860689	#DIV/0!	1.60855	#DIV/0!	LOC100821549	GO:0051049,regulation of transport|GO:0044281,small molecule metabolic process|GO:0044283,small molecule biosynthetic process|GO:0015979,photosynthesis|GO:1901360,organic cyclic compound metabolic process|GO:0044710,single-organism metabolic process|GO:0044711,single-organism biosynthetic process|GO:0010033,response to organic substance|GO:0006364,rRNA processing|GO:0034470,ncRNA processing|GO:00…	GO:0055035,plastid thylakoid membrane|GO:0034357,photosynthetic membrane|GO:0031976,plastid thylakoid|GO:0043229,intracellular organelle|GO:0009517,PSII associated light-harvesting complex II|GO:0030076,light-harvesting complex|GO:0005622,intracellular|GO:0043227,membrane-bounded organelle|GO:0043226,organelle|GO:0031224,intrinsic component of membrane|GO:0009535,chloroplast thylakoid membrane|GO…	GO:0043169,cation binding|GO:0016168,chlorophyll binding|GO:0046906,tetrapyrrole binding|GO:0097159,organic cyclic compound binding|GO:0043167,ion binding|GO:0005488,binding|GO:0046872,metal ion binding|GO:1901363,heterocyclic compound binding|GO:0031409,pigment binding	bdi00196,Photosynthesis - antenna proteins|bdi01100,Metabolic pathways
A0A1D5V4M3	Uncharacterized protein OS=Triticum aestivum PE=4 SV=1 - [A0A1D5V4M3_WHEAT]	photosystem II 22 kDa protein, chloroplastic-like	40.59	1	3	10	797	1.19815	1.18224	1.21388	0.749133	0.711671	0.895156	1.73074	1.74928	1.13494	0.618772	0.588089	0.583355	271	28.177	8.82178	0.655476	0.00189347	1.28398	0.167357	0.759867	0.0297991
A0A1D5UH61	Uncharacterized protein OS=Triticum aestivum PE=3 SV=1 - [A0A1D5UH61_WHEAT]	chaperone protein ClpC1, chloroplastic-like	40.57	29	4	35	167	0.97273	0.984957	0.949542	1.06538	1.01244	1.01114	1.04061	1.04375	0.872384	0.933294	0.90598	0.915096	917	101.459	6.30322	1.06251	0.0427677	1.01703	0.788521	0.891682	0.00470134	LOC100833912	GO:0044238,primary metabolic process|GO:0019538,protein metabolic process|GO:0043170,macromolecule metabolic process|GO:0071704,organic substance metabolic process|GO:0008152,metabolic process|GO:1901564,organonitrogen compound metabolic process|GO:0006807,nitrogen compound metabolic process	0	GO:0043168,anion binding|GO:0005488,binding|GO:0030554,adenyl nucleotide binding|GO:0035639,purine ribonucleoside triphosphate binding|GO:0097367,carbohydrate derivative binding|GO:1901363,heterocyclic compound binding|GO:1901265,nucleoside phosphate binding|GO:0000166,nucleotide binding|GO:0036094,small molecule binding|GO:0032553,ribonucleotide binding|GO:0032559,adenyl ribonucleotide binding|G…	0
A0A1D5ZSV9	Uncharacterized protein OS=Triticum aestivum PE=4 SV=1 - [A0A1D5ZSV9_WHEAT]	uncharacterized LOC100834363	40.5	2	2	9	46	0.915609	0.91226	0.897625	0.961412	0.923484	0.957146	0.932383	0.956772	0.907013	1.4579	1.45533	1.40456	242	25.2751	9.36377	1.04276	0.0423028	1.02593	0.200582	1.51926	2.00913e-05	LOC100834363	GO:0044699,single-organism process|GO:0006810,transport|GO:0051234,establishment of localization|GO:0051049,regulation of transport|GO:0006811,ion transport|GO:0009987,cellular process|GO:0044763,single-organism cellular process|GO:0055085,transmembrane transport|GO:0034220,ion transmembrane transport|GO:0044765,single-organism transport|GO:0065007,biological regulation|GO:0034762,regulation of t…	0	GO:0022891,substrate-specific transmembrane transporter activity|GO:0022838,substrate-specific channel activity|GO:0005261,cation channel activity|GO:0005215,transporter activity|GO:0005216,ion channel activity|GO:0008324,cation transmembrane transporter activity|GO:0015075,ion transmembrane transporter activity|GO:0022832,voltage-gated channel activity|GO:0022857,transmembrane transporter activi…	0
A0A1D5X853	Uncharacterized protein OS=Triticum aestivum PE=4 SV=1 - [A0A1D5X853_WHEAT]	uncharacterized LOC100834363	40.5	1	2	9	36	0.747267	0.800298	0.728674	1.4094	1.04352	1.3657	0.990006	0.98804	0.956799	0.72372	1.16068	0.845468	242	25.2591	9.34912	1.67761	0.011863	1.28934	0.000793125	0.714882	0.105274
A0A1D5Y1A6	Uncharacterized protein OS=Triticum aestivum PE=4 SV=1 - [A0A1D5Y1A6_WHEAT]	pheophorbide a oxygenase, chloroplastic-like	40.37	3	1	16	75	1.16977	1.1749	1.21685	1.30338	1.19619	1.19365	0.736731	0.850182	0.880385	0.588083	0.634528	0.608228	535	59.6871	8.57275	1.03698	0.324493	0.692766	0.00139242	0.495729	8.72372e-05
A0A1D5YPK5	Uncharacterized protein OS=Triticum aestivum PE=3 SV=1 - [A0A1D5YPK5_WHEAT]	uncharacterized LOC100829326	40.3	6	2	14	230	1.14023	1.16934	1.15691	1.03031	1.00909	0.976263	1.25109	1.19089	1.16268	0.703836	0.654693	0.694268	263	26.8015	10.6528	0.869947	0.00108718	1.03986	0.168098	0.680713	0.000122921
A0A1D6AJR4	Uncharacterized protein OS=Triticum aestivum PE=4 SV=1 - [A0A1D6AJR4_WHEAT]	allene oxide synthase, chloroplastic-like	40.29	1	5	15	136	1.15365	1.02324	1.0109	0.901563	0.913708	0.911574	1.03649	1.00511	1.00478	1.1179	1.15248	1.13213	484	53.2863	5.96045	0.855402	0.028481	0.95564	0.371389	1.24778	3.02496e-05
A0A1D5S1Q5	Uncharacterized protein OS=Triticum aestivum PE=4 SV=1 - [A0A1D5S1Q5_WHEAT]	uncharacterized LOC100845187	40.28	1	4	5	20	1.0086	0.961673	0.975856	1.1498	1.17859	1.22574	0.99674	0.909963	0.989975	0.888768	0.945655	0.879777	144	15.0657	6.12549	1.20637	0.00149032	0.983214	0.624564	0.763674	0.000758154
A0A096URP1	Chlorophyll a-b binding protein, chloroplastic OS=Triticum aestivum PE=3 SV=1 - [A0A096URP1_WHEAT]	chlorophyll a-b binding protein CP26, chloroplastic-like	40.21	3	1	10	498	1.16876	1.08652	1.12416	1.26903	1.32982	1.18121	0.716394	0.701885	0.730626	0.672203	0.767035	0.880197	286	30.7659	5.99854	1.11854	0.0534664	0.635874	8.30466e-05	0.613596	0.00276195
W5F8Y0	Uncharacterized protein OS=Triticum aestivum PE=4 SV=1 - [W5F8Y0_WHEAT]	Uncharacterized protein	40.14	4	5	15	235	1.04987	1.07916	1.05937	0.971532	0.965234	0.972619	1.06858	1.11731	1.09174	1.04235	1.08527	1.03966	568	57.4048	8.74854	0.912492	0.000480208	1.02799	0.145926	1.08864	0.00453866	BRADI4G33940	GO:0044238,primary metabolic process|GO:0008152,metabolic process|GO:0009451,RNA modification|GO:0009791,post-embryonic development|GO:0034641,cellular nitrogen compound metabolic process|GO:0032501,multicellular organismal process|GO:0090558,plant epidermis development|GO:0006091,generation of precursor metabolites and energy|GO:0009653,anatomical structure morphogenesis|GO:0007275,multicellular…	GO:0055035,plastid thylakoid membrane|GO:0034357,photosynthetic membrane|GO:0031976,plastid thylakoid|GO:0031975,envelope|GO:0043229,intracellular organelle|GO:0005622,intracellular|GO:0043227,membrane-bounded organelle|GO:0043226,organelle|GO:0009535,chloroplast thylakoid membrane|GO:0009534,chloroplast thylakoid|GO:0031984,organelle subcompartment|GO:0016020,membrane|GO:0044436,thylakoid part|G…	0	0
A0A1D5UB36	Uncharacterized protein OS=Triticum aestivum PE=4 SV=1 - [A0A1D5UB36_WHEAT]	peptidyl-prolyl cis-trans isomerase CYP37, chloroplastic-like	40.09	1	1	17	168		0.999488			1.22538			1.04194			0.649542		459	48.7304	6.45557	1.22601	#DIV/0!	1.04247	#DIV/0!	0.530074	#DIV/0!
Q8S9H0	Temperature stress-induced lipocalin OS=Triticum aestivum GN=Tatil PE=2 SV=1 - [Q8S9H0_WHEAT]	outer membrane lipoprotein blc-like	40	1	2	9	38	0.86526	0.858167	0.829712	1.16797	1.17753	1.22648	1.3065	1.31899	1.2606	0.706841	0.669039	0.683813	190	21.7519	5.70654	1.39906	8.75788e-05	1.52208	2.84601e-05	0.576624	1.85405e-05	LOC100834940	GO:0006810,transport|GO:0051179,localization|GO:0051234,establishment of localization	0	GO:0005215,transporter activity	0
W5G7J3	Uncharacterized protein OS=Triticum aestivum PE=3 SV=1 - [W5G7J3_WHEAT]	outer membrane lipoprotein blc-like	40	1	2	8	34	0.905713	0.807426	0.974694	1.13925	1.23436	1.12021	0.958908	0.903017	0.955467	1.03369	1.02372	0.966484	190	21.7539	5.70654	1.29986	0.0110204	1.0482	0.451275	0.865497	0.0188445
A0A1D5YW85	Uncharacterized protein OS=Triticum aestivum PE=3 SV=1 - [A0A1D5YW85_WHEAT]	stromal 70 kDa heat shock-related protein, chloroplastic-like	40	9	1	24	76	1.05274	0.94579	1.00196	1.09605	1.25345	1.00525	1.04646	0.933072	1.2567	0.818006	0.772269	0.865481	690	73.5269	5.12256	1.11807	0.208401	1.07856	0.474742	0.732022	0.0179202	LOC100842588	GO:0044267,cellular protein metabolic process|GO:0006457,protein folding|GO:0044260,cellular macromolecule metabolic process|GO:0044238,primary metabolic process|GO:0019538,protein metabolic process|GO:0009987,cellular process|GO:0044237,cellular metabolic process|GO:0043170,macromolecule metabolic process|GO:0071704,organic substance metabolic process|GO:0008152,metabolic process	0	GO:0035639,purine ribonucleoside triphosphate binding|GO:0005488,binding|GO:0043167,ion binding|GO:1901363,heterocyclic compound binding|GO:1901265,nucleoside phosphate binding|GO:0001882,nucleoside binding|GO:0043168,anion binding|GO:0051082,unfolded protein binding|GO:0000166,nucleotide binding|GO:0001883,purine nucleoside binding|GO:0032549,ribonucleoside binding|GO:0017076,purine nucleotide b…	0
A0A1D6A4M1	Uncharacterized protein OS=Triticum aestivum PE=3 SV=1 - [A0A1D6A4M1_WHEAT]	stromal 70 kDa heat shock-related protein, chloroplastic-like	40	6	1	24	73		0.875978			1.16065			0.933116			1.04066		690	73.5259	5.10986	1.32497	#DIV/0!	1.06523	#DIV/0!	0.896624	#DIV/0!
A0A1D6AMY6	Uncharacterized protein OS=Triticum aestivum PE=3 SV=1 - [A0A1D6AMY6_WHEAT]	outer membrane lipoprotein blc-like	40	1	1	8	37	0.761852	0.794084	1.02177	1.17954	1.18748	1.12192	1.26621	1.32313	1.22373	0.874326	0.713126	0.653244	190	21.7839	5.70654	1.3535	0.0227533	1.47925	0.0089805	0.642229	0.00384723
A0A1D5RSA4	Uncharacterized protein OS=Triticum aestivum PE=4 SV=1 - [A0A1D5RSA4_WHEAT]	serine/threonine-protein kinase STN7, chloroplastic-like	39.89	3	21	21	119	1.12184	1.12752	1.1361	0.991436	1.00156	1.02299	1.1185	1.08294	1.1083	0.877879	0.800249	0.831769	559	62.3124	9.1001	0.890864	0.000267976	0.977635	0.0903042	0.832198	0.00229082	LOC100841525	GO:0019222,regulation of metabolic process|GO:0015994,chlorophyll metabolic process|GO:0016310,phosphorylation|GO:0031323,regulation of cellular metabolic process|GO:0006778,porphyrin-containing compound metabolic process|GO:0044248,cellular catabolic process|GO:0034641,cellular nitrogen compound metabolic process|GO:0006807,nitrogen compound metabolic process|GO:0010109,regulation of photosynthe…	GO:0009579,thylakoid|GO:0005737,cytoplasm|GO:0009536,plastid|GO:0043231,intracellular membrane-bounded organelle|GO:0042651,thylakoid membrane|GO:0034357,photosynthetic membrane|GO:0016020,membrane|GO:0044464,cell part|GO:0044444,cytoplasmic part|GO:0005623,cell|GO:0005622,intracellular|GO:0043229,intracellular organelle|GO:0044436,thylakoid part|GO:0044424,intracellular part|GO:0043227,membrane-…	GO:0035639,purine ribonucleoside triphosphate binding|GO:0004672,protein kinase activity|GO:0043167,ion binding|GO:1901363,heterocyclic compound binding|GO:0001883,purine nucleoside binding|GO:0001882,nucleoside binding|GO:0043168,anion binding|GO:0000166,nucleotide binding|GO:0004674,protein serine/threonine kinase activity|GO:0016740,transferase activity|GO:1901265,nucleoside phosphate binding|…	0
A0A1D5XGB8	Uncharacterized protein OS=Triticum aestivum PE=3 SV=1 - [A0A1D5XGB8_WHEAT]	50S ribosomal protein L11, chloroplastic-like	39.81	3	7	7	39	1.1344	1.13017	1.11531	0.998854	0.990486	1.04193	1.17004	1.21798	1.17323	0.858151	0.911821	0.845322	211	22.0952	9.93506	0.896856	0.00237247	1.05366	0.0216051	0.862773	0.00584005	LOC100841775	GO:0044249,cellular biosynthetic process|GO:0034641,cellular nitrogen compound metabolic process|GO:0006807,nitrogen compound metabolic process|GO:0034645,cellular macromolecule biosynthetic process|GO:1901576,organic substance biosynthetic process|GO:0044267,cellular protein metabolic process|GO:0044260,cellular macromolecule metabolic process|GO:0043043,peptide biosynthetic process|GO:0071704,o…	GO:0005737,cytoplasm|GO:0032991,macromolecular complex|GO:0005840,ribosome|GO:0043232,intracellular non-membrane-bounded organelle|GO:0044464,cell part|GO:0044444,cytoplasmic part|GO:0005623,cell|GO:0030529,intracellular ribonucleoprotein complex|GO:0043229,intracellular organelle|GO:0043228,non-membrane-bounded organelle|GO:0044424,intracellular part|GO:0005622,intracellular|GO:0043226,organelle…	GO:0003735,structural constituent of ribosome|GO:0005198,structural molecule activity|GO:0097159,organic cyclic compound binding|GO:0019843,rRNA binding|GO:0003723,RNA binding|GO:0003676,nucleic acid binding|GO:1901363,heterocyclic compound binding|GO:0005488,binding	bdi03010,Ribosome
A0A1D5SCA9	Uncharacterized protein OS=Triticum aestivum PE=4 SV=1 - [A0A1D5SCA9_WHEAT]	protochlorophyllide reductase B, chloroplastic-like	39.77	3	2	14	68	1.21848	1.29783	1.29639	0.977383	0.939413	0.91753	1.01413	1.18936	1.21227	0.71293	0.642522	0.669343	430	45.9409	9.39307	0.743389	0.000491798	0.895886	0.122918	0.714383	0.000559737
A0A1D5UAF0	Chlorophyll a-b binding protein, chloroplastic OS=Triticum aestivum PE=3 SV=1 - [A0A1D5UAF0_WHEAT]	chlorophyll a-b binding protein 7, chloroplastic-like	39.74	1	2	5	168	1.39249	1.06395	1.25875	0.721883	0.750201	0.857252	0.943046	1.00359	0.884719	1.20832	1.46037	1.0837	156	17.0808	5.50342	0.626975	0.011285	0.7621	0.0438405	1.61093	0.0159598
W5AVI1	Uncharacterized protein OS=Triticum aestivum PE=4 SV=1 - [W5AVI1_WHEAT]	uncharacterized LOC100846062	39.69	2	1	12	73	1.07103		1.17186	1.19845		1.15579	1.07228		1.05659	0.60284		0.544188	320	34.3624	9.33447	1.04965	0.416106	0.949165	0.380069	0.487216	0.0035897	LOC100846062	GO:0006739,NADP metabolic process|GO:0006732,coenzyme metabolic process|GO:0006733,oxidoreduction coenzyme metabolic process|GO:0034641,cellular nitrogen compound metabolic process|GO:0006098,pentose-phosphate shunt|GO:0046496,nicotinamide nucleotide metabolic process|GO:0072524,pyridine-containing compound metabolic process|GO:0044699,single-organism process|GO:0006139,nucleobase-containing comp…	GO:0009579,thylakoid|GO:0009534,chloroplast thylakoid|GO:0031984,organelle subcompartment|GO:0043231,intracellular membrane-bounded organelle|GO:0044464,cell part|GO:0031976,plastid thylakoid|GO:0044444,cytoplasmic part|GO:0005623,cell|GO:0005737,cytoplasm|GO:0044446,intracellular organelle part|GO:0043229,intracellular organelle|GO:0009536,plastid|GO:0044435,plastid part|GO:0044434,chloroplast p…	0	0
A0A1D5ZLI3	Uncharacterized protein OS=Triticum aestivum PE=4 SV=1 - [A0A1D5ZLI3_WHEAT]	carboxyl-terminal-processing protease-like	39.66	3	1	15	84	1.00729	1.02743	0.976753	0.970346	0.943326	0.976807	0.742316	0.885805	0.890268	1.39588	1.28747	1.29428	527	56.1568	9.0415	0.959824	0.0879353	0.836266	0.0317616	1.37612	0.000579425
W5CRJ0	Uncharacterized protein OS=Triticum aestivum GN=TRAES_3BF096900060CFD_c1 PE=4 SV=1 - [W5CRJ0_WHEAT]	mitochondrial-processing peptidase subunit alpha-like	39.6	8	4	12	58	1.10063	1.06043	1.10506	1.09351	1.00225	1.07083	1.09108	1.10304	1.03509	0.783825	0.803379	0.794748	505	53.2607	6.96143	0.969526	0.343254	0.988699	0.652199	0.752216	0.000732407	LOC100826527	GO:0008152,metabolic process|GO:0008104,protein localization|GO:0051649,establishment of localization in cell|GO:0006839,mitochondrial transport|GO:0034982,mitochondrial protein processing|GO:0006807,nitrogen compound metabolic process|GO:0071840,cellular component organization or biogenesis|GO:0044267,cellular protein metabolic process|GO:0042886,amide transport|GO:0044260,cellular macromolecule…	GO:0044464,cell part|GO:0031975,envelope|GO:0043229,intracellular organelle|GO:0043227,membrane-bounded organelle|GO:0043226,organelle|GO:0005737,cytoplasm|GO:0031090,organelle membrane|GO:0016020,membrane|GO:0005740,mitochondrial envelope|GO:0005739,mitochondrion|GO:0031967,organelle envelope|GO:0031966,mitochondrial membrane|GO:0043231,intracellular membrane-bounded organelle|GO:0019866,organel…	GO:0043169,cation binding|GO:0043167,ion binding|GO:0003824,catalytic activity|GO:0005488,binding|GO:0046872,metal ion binding|GO:0016787,hydrolase activity|GO:0004175,endopeptidase activity|GO:0004222,metalloendopeptidase activity|GO:0046914,transition metal ion binding|GO:0070011,peptidase activity, acting on L-amino acid peptides|GO:0008270,zinc ion binding|GO:0008233,peptidase activity|GO:000…	0
P60140	Photosystem II reaction center protein L OS=Triticum aestivum GN=psbL PE=1 SV=2 - [PSBL_WHEAT]	0	39.47	1	2	2	40	0.555033	0.473728	0.554565	1.84727	1.78577	1.96359	0.445432	0.577866	0.444739	0.675777	0.720234	0.569377	38	4.49427	4.50049	3.53473	2.19996e-05	0.927185	0.499805	0.351173	6.0998e-05	psbL	GO:0008152,metabolic process|GO:0009987,cellular process|GO:0015979,photosynthesis|GO:0044237,cellular metabolic process	GO:0055035,plastid thylakoid membrane|GO:0034357,photosynthetic membrane|GO:0031976,plastid thylakoid|GO:0043229,intracellular organelle|GO:0005622,intracellular|GO:0043227,membrane-bounded organelle|GO:0043226,organelle|GO:0031224,intrinsic component of membrane|GO:0009535,chloroplast thylakoid membrane|GO:0009534,chloroplast thylakoid|GO:0031984,organelle subcompartment|GO:0016021,integral comp…	0	bdi00195,Photosynthesis|bdi01100,Metabolic pathways
A0A1D5YMS3	Uncharacterized protein OS=Triticum aestivum PE=3 SV=1 - [A0A1D5YMS3_WHEAT]	histone H1-like	39.46	2	0	11	160													223	22.7297	11.2388	#DIV/0!	#DIV/0!	#DIV/0!	#DIV/0!	#DIV/0!	#DIV/0!
A0A1D5UZP8	Uncharacterized protein OS=Triticum aestivum PE=4 SV=1 - [A0A1D5UZP8_WHEAT]	uncharacterized LOC100821847	39.32	2	4	13	58	0.915762	1.04271	0.943057	1.04961	1.10585	1.03738	1.00144	0.897459	0.993982	1.07419	0.955961	1.11033	323	35.7879	6.60986	1.1004	0.0917601	0.99702	0.957711	0.983603	0.750196	LOC100821847	GO:0044237,cellular metabolic process|GO:0046173,polyol biosynthetic process|GO:0019751,polyol metabolic process|GO:0044249,cellular biosynthetic process|GO:0044281,small molecule metabolic process|GO:0044283,small molecule biosynthetic process|GO:0015979,photosynthesis|GO:0044699,single-organism process|GO:1901576,organic substance biosynthetic process|GO:0044710,single-organism metabolic proces…	GO:0055035,plastid thylakoid membrane|GO:0034357,photosynthetic membrane|GO:0031976,plastid thylakoid|GO:0031975,envelope|GO:0043229,intracellular organelle|GO:0005622,intracellular|GO:0043227,membrane-bounded organelle|GO:0043226,organelle|GO:0009535,chloroplast thylakoid membrane|GO:0009534,chloroplast thylakoid|GO:0031984,organelle subcompartment|GO:0009532,plastid stroma|GO:0009570,chloroplas…	0	0
A0A1D5UFX0	Uncharacterized protein OS=Triticum aestivum PE=4 SV=1 - [A0A1D5UFX0_WHEAT]	uncharacterized LOC100846062	39.32	2	1	12	73	1.43509		1.26717	0.863594		0.841721	1.12174		1.1957	0.689739		0.868195	323	34.4644	9.33447	0.63107	0.0276621	0.857593	0.170893	0.913576	0.498517
A0A1D6BJE8	Uncharacterized protein OS=Triticum aestivum PE=4 SV=1 - [A0A1D6BJE8_WHEAT]	uncharacterized LOC100829860	39.3	1	3	10	45	1.00229	0.981873	1.01879	1.06015	1.00352	1.05029	1.27493	0.926761	1.19368	0.623539	1.20817	0.619557	285	30.3242	9.53955	1.03696	0.144966	1.13068	0.283595	0.787187	0.323465	LOC100829860	GO:0044237,cellular metabolic process|GO:0046173,polyol biosynthetic process|GO:0019751,polyol metabolic process|GO:0044281,small molecule metabolic process|GO:0044283,small molecule biosynthetic process|GO:0044699,single-organism process|GO:1901576,organic substance biosynthetic process|GO:0044710,single-organism metabolic process|GO:0044711,single-organism biosynthetic process|GO:0071704,organi…	GO:0055035,plastid thylakoid membrane|GO:0034357,photosynthetic membrane|GO:0031976,plastid thylakoid|GO:0031975,envelope|GO:0043229,intracellular organelle|GO:0005622,intracellular|GO:0043227,membrane-bounded organelle|GO:0043226,organelle|GO:0009535,chloroplast thylakoid membrane|GO:0009534,chloroplast thylakoid|GO:0031984,organelle subcompartment|GO:0016020,membrane|GO:0044436,thylakoid part|G…	0	0
A0A1D5ZY63	Uncharacterized protein OS=Triticum aestivum PE=4 SV=1 - [A0A1D5ZY63_WHEAT]	Uncharacterized protein	39.29	3	7	7	178	1.0954	1.07376	1.09503	1.00007	0.965545	0.988531	1.18119	1.19463	1.11873	0.743157	0.77571	0.748189	140	14.8868	9.59814	0.905017	0.00113796	1.07057	0.0348499	0.767415	8.95873e-05	LOC100833427	GO:0008152,metabolic process|GO:0050801,ion homeostasis|GO:0019752,carboxylic acid metabolic process|GO:1901564,organonitrogen compound metabolic process|GO:0042592,homeostatic process|GO:0055080,cation homeostasis|GO:0006807,nitrogen compound metabolic process|GO:0044281,small molecule metabolic process|GO:0044283,small molecule biosynthetic process|GO:0009069,serine family amino acid metabolic …	GO:0034357,photosynthetic membrane|GO:0031976,plastid thylakoid|GO:0043229,intracellular organelle|GO:0043227,membrane-bounded organelle|GO:0043226,organelle|GO:0009579,thylakoid|GO:0009534,chloroplast thylakoid|GO:0031984,organelle subcompartment|GO:0016020,membrane|GO:0044436,thylakoid part|GO:0044435,plastid part|GO:0044434,chloroplast part|GO:0005737,cytoplasm|GO:0009536,plastid|GO:0032991,ma…	GO:0016168,chlorophyll binding|GO:0046906,tetrapyrrole binding|GO:0097159,organic cyclic compound binding|GO:0005488,binding|GO:1901363,heterocyclic compound binding	bdi00195,Photosynthesis|bdi01100,Metabolic pathways
W5A0E2	Uncharacterized protein OS=Triticum aestivum PE=4 SV=1 - [W5A0E2_WHEAT]	mitochondrial outer membrane protein porin-like	39.24	1	2	7	24	1.06421	1.02674	0.966251	1.11491	1.13242	1.13163	1.07894	1.0506	1.20037	0.761883	0.751319	0.717249	288	30.5409	9.21729	1.10524	0.0211087	1.0892	0.168061	0.660101	1.26617e-05
A0A1D5Z6U3	Uncharacterized protein OS=Triticum aestivum PE=3 SV=1 - [A0A1D5Z6U3_WHEAT]	HMG-Y-related protein A-like	39.13	2	7	7	21	1.08623	1.07541	0.966262	0.701508	0.647429	0.678415	1.89625	1.93913	1.93912	0.691625	0.772825	0.888171	161	17.1112	10.272	0.648152	0.000895123	1.84613	2.73033e-05	1.16044	0.140662	LOC100822567	GO:0034728,nucleosome organization|GO:0071103,DNA conformation change|GO:0022607,cellular component assembly|GO:0080090,regulation of primary metabolic process|GO:0019222,regulation of metabolic process|GO:0070271,protein complex biogenesis|GO:0043933,macromolecular complex subunit organization|GO:0031326,regulation of cellular biosynthetic process|GO:0031323,regulation of cellular metabolic proc…	GO:0044815,DNA packaging complex|GO:0043229,intracellular organelle|GO:0043228,non-membrane-bounded organelle|GO:0000785,chromatin|GO:0000786,nucleosome|GO:0043227,membrane-bounded organelle|GO:0043226,organelle|GO:0005634,nucleus|GO:0005694,chromosome|GO:0043234,protein complex|GO:0032991,macromolecular complex|GO:0043231,intracellular membrane-bounded organelle|GO:0043232,intracellular non-memb…	GO:0097159,organic cyclic compound binding|GO:0005488,binding|GO:0003676,nucleic acid binding|GO:0003677,DNA binding|GO:1901363,heterocyclic compound binding	0
A0A1D5ZCZ8	Uncharacterized protein OS=Triticum aestivum PE=3 SV=1 - [A0A1D5ZCZ8_WHEAT]	heat shock protein 81-3-like	39.11	23	10	22	78	1.0124	0.940997	0.913435	1.06234	1.10767	1.09735	0.923897	0.880133	0.900135	0.868022	0.918491	0.772301	606	69.7758	5.31299	1.13971	0.0147911	0.94326	0.166317	0.783145	0.00630957	LOC100840035	GO:0044267,cellular protein metabolic process|GO:0006457,protein folding|GO:0044260,cellular macromolecule metabolic process|GO:0044238,primary metabolic process|GO:0019538,protein metabolic process|GO:0050896,response to stimulus|GO:0009987,cellular process|GO:0044237,cellular metabolic process|GO:0043170,macromolecule metabolic process|GO:0071704,organic substance metabolic process|GO:0006950,r…	0	GO:0035639,purine ribonucleoside triphosphate binding|GO:0005488,binding|GO:0043167,ion binding|GO:1901363,heterocyclic compound binding|GO:1901265,nucleoside phosphate binding|GO:0001882,nucleoside binding|GO:0043168,anion binding|GO:0051082,unfolded protein binding|GO:0000166,nucleotide binding|GO:0001883,purine nucleoside binding|GO:0032549,ribonucleoside binding|GO:0017076,purine nucleotide b…	bdi04626,Plant-pathogen interaction|bdi04141,Protein processing in endoplasmic reticulum
A0A1D5VED9	Uncharacterized protein OS=Triticum aestivum PE=4 SV=1 - [A0A1D5VED9_WHEAT]	uncharacterized LOC100830508	39.07	1	4	21	242	1.00981	1.00354	1.01205	0.920794	0.936021	0.973605	0.870254	0.922989	0.916421	1.37649	1.37386	1.27477	599	63.1324	5.36377	0.935555	0.0150029	0.89564	0.00330316	1.42209	0.000421371
A0A1D5WAA1	Uncharacterized protein OS=Triticum aestivum PE=4 SV=1 - [A0A1D5WAA1_WHEAT]	uncharacterized LOC100830508	39.04	1	3	20	252	1.22416	1.14232	1.17852	1.07139	1.05273	1.03186	1.06354	1.05107	1.15729	0.641911	0.590021	0.683286	584	61.3094	5.33838	0.890261	0.00785368	0.922965	0.0908147	0.606856	0.000146139
W5CLK1	Uncharacterized protein OS=Triticum aestivum PE=3 SV=1 - [W5CLK1_WHEAT]	14-3-3-like protein GF14-B-like	38.93	9	2	10	33	1.15142		0.90255	0.925314		0.914787	1.02808		0.742248	1.04591		1.64747	262	29.6728	4.7417	0.895875	0.481039	0.861903	0.532246	1.46372	0.291891	LOC100824144	0	0	GO:0019904,protein domain specific binding|GO:0005515,protein binding|GO:0005488,binding	0
A0A1D5X590	Uncharacterized protein OS=Triticum aestivum PE=4 SV=1 - [A0A1D5X590_WHEAT]	uncharacterized LOC100825225	38.84	4	1	10	50			1.15641			1.09843			0.834992			0.878255	345	37.8084	8.23584	0.94986	#DIV/0!	0.722056	#DIV/0!	0.799557	#DIV/0!
W5F8Z5	Chlorophyll a-b binding protein, chloroplastic OS=Triticum aestivum PE=3 SV=1 - [W5F8Z5_WHEAT]	chlorophyll a-b binding protein, chloroplastic-like	38.78	6	5	7	602	1.04561	1.06198	1.04978	0.944368	0.943969	0.953468	1.1525	1.1332	1.13964	0.972348	0.903319	0.924312	263	28.3212	5.2876	0.900054	5.46672e-05	1.08487	0.000285148	0.985282	0.536873	LOC100842929	GO:0044267,cellular protein metabolic process|GO:0044260,cellular macromolecule metabolic process|GO:0044238,primary metabolic process|GO:0019538,protein metabolic process|GO:0044237,cellular metabolic process|GO:0019684,photosynthesis, light reaction|GO:0009987,cellular process|GO:0006464,cellular protein modification process|GO:0015979,photosynthesis|GO:0071704,organic substance metabolic proce…	GO:0034357,photosynthetic membrane|GO:0043229,intracellular organelle|GO:0043227,membrane-bounded organelle|GO:0043226,organelle|GO:0031224,intrinsic component of membrane|GO:0005737,cytoplasm|GO:0009536,plastid|GO:0016021,integral component of membrane|GO:0016020,membrane|GO:0044436,thylakoid part|GO:0009507,chloroplast|GO:0009579,thylakoid|GO:0032991,macromolecular complex|GO:0009523,photosyste…	GO:0043169,cation binding|GO:0016168,chlorophyll binding|GO:0046906,tetrapyrrole binding|GO:0097159,organic cyclic compound binding|GO:0043167,ion binding|GO:0005488,binding|GO:0046872,metal ion binding|GO:1901363,heterocyclic compound binding|GO:0031409,pigment binding	bdi00196,Photosynthesis - antenna proteins|bdi01100,Metabolic pathways
W5G6X5	Uncharacterized protein OS=Triticum aestivum PE=4 SV=1 - [W5G6X5_WHEAT]	thylakoid lumenal protein At1g12250, chloroplastic-like	38.58	3	1	7	34	0.723941	0.848898	1.00583	0.915344	0.920846	0.882199	0.929637	1.01773	1.0897	1.73498	1.44694	1.24433	267	27.9919	8.47021	1.05418	0.602283	1.17777	0.178528	1.62826	0.016335
A0A1D6APL2	Uncharacterized protein OS=Triticum aestivum PE=4 SV=1 - [A0A1D6APL2_WHEAT]	thylakoid lumenal protein At1g12250, chloroplastic-like	38.58	2	1	7	37	0.833547	0.773914	0.788435	0.898382	0.901143	0.898632	1.05034	1.03557	0.988552	1.49982	1.56036	1.57759	267	27.9629	8.67529	1.12616	0.00497578	1.28322	0.000943251	1.71886	1.05537e-05
A0A1D6CPG3	Uncharacterized protein OS=Triticum aestivum PE=4 SV=1 - [A0A1D6CPG3_WHEAT]	DNA-binding protein MNB1B-like	38.51	5	9	9	51	1.00086	1.02851	1.11169	0.763309	0.841501	0.820564	1.87814	1.83631	2.00347	0.550021	0.549637	0.512439	161	17.2477	6.91748	0.772153	0.00422418	1.82038	0.000140715	0.66468	0.000513535	LOC100838667	GO:0080090,regulation of primary metabolic process|GO:0019222,regulation of metabolic process|GO:0031326,regulation of cellular biosynthetic process|GO:0031323,regulation of cellular metabolic process|GO:0090304,nucleic acid metabolic process|GO:0044249,cellular biosynthetic process|GO:0034641,cellular nitrogen compound metabolic process|GO:0006807,nitrogen compound metabolic process|GO:0034645,c…	GO:0043231,intracellular membrane-bounded organelle|GO:0005634,nucleus|GO:0044464,cell part|GO:0005623,cell|GO:0005622,intracellular|GO:0043229,intracellular organelle|GO:0044424,intracellular part|GO:0043227,membrane-bounded organelle|GO:0043226,organelle	GO:0097159,organic cyclic compound binding|GO:0044877,macromolecular complex binding|GO:0005488,binding|GO:0003676,nucleic acid binding|GO:0003677,DNA binding|GO:0003682,chromatin binding|GO:1901363,heterocyclic compound binding	bdi03410,Base excision repair
A0A1D6B5N4	Uncharacterized protein OS=Triticum aestivum PE=4 SV=1 - [A0A1D6B5N4_WHEAT]	chaperone protein ClpC1, chloroplastic-like	38.47	20	2	22	115	0.849274	0.930418	0.756553	0.953864	0.910981	0.846762	1.06367	1.04613	0.958181	1.22935	1.21132	1.76878	577	63.2524	6.82959	1.06914	0.378532	1.20965	0.0415923	1.55238	0.0545855
W5FAY5	Uncharacterized protein OS=Triticum aestivum PE=3 SV=1 - [W5FAY5_WHEAT]	K10355 actin, other eukaryote	38.46	9	2	12	54	1.00682	0.940518	0.937167	1.05536	1.05152	1.09624	0.804527	0.888935	0.826175	1.15783	1.25013	1.27471	377	41.6289	5.49072	1.11046	0.016674	0.873507	0.0231969	1.14971	0.0140523	LOC100834364	0	0	GO:0043168,anion binding|GO:0005488,binding|GO:0030554,adenyl nucleotide binding|GO:0035639,purine ribonucleoside triphosphate binding|GO:0097367,carbohydrate derivative binding|GO:1901363,heterocyclic compound binding|GO:1901265,nucleoside phosphate binding|GO:0000166,nucleotide binding|GO:0036094,small molecule binding|GO:0032553,ribonucleotide binding|GO:0032559,adenyl ribonucleotide binding|G…	0
A0A1D6DKE3	Uncharacterized protein OS=Triticum aestivum PE=4 SV=1 - [A0A1D6DKE3_WHEAT]	Uncharacterized protein	38.33	1	25	40	246	0.939105	0.957725	0.940295	0.980366	0.982325	1.02655	1.00816	0.998367	0.986619	1.15374	1.04507	1.14385	1028	112.725	5.85889	1.05362	0.0354177	1.05499	0.0038684	1.11823	0.035721
A0A1D5X4W9	Uncharacterized protein OS=Triticum aestivum PE=4 SV=1 - [A0A1D5X4W9_WHEAT]	magnesium-protoporphyrin O-methyltransferase-like	38.3	1	1	17	77	0.837588	0.841673	0.869214	0.861356	0.844056	0.800067	0.986644	1.05482	1.06634	1.60881	1.53874	1.57851	329	35.0212	8.88037	0.983129	0.528144	1.21948	0.00223674	1.88629	1.09766e-05	LOC100829664	GO:0051049,regulation of transport|GO:0006778,porphyrin-containing compound metabolic process|GO:0006779,porphyrin-containing compound biosynthetic process|GO:0044281,small molecule metabolic process|GO:1901362,organic cyclic compound biosynthetic process|GO:1901360,organic cyclic compound metabolic process|GO:0044710,single-organism metabolic process|GO:0044711,single-organism biosynthetic proce…	GO:0031976,plastid thylakoid|GO:0031975,envelope|GO:0043229,intracellular organelle|GO:0043227,membrane-bounded organelle|GO:0043226,organelle|GO:0005737,cytoplasm|GO:0009534,chloroplast thylakoid|GO:0031984,organelle subcompartment|GO:0044435,plastid part|GO:0044434,chloroplast part|GO:0009579,thylakoid|GO:0009941,chloroplast envelope|GO:0031967,organelle envelope|GO:0009536,plastid|GO:0009507,c…	GO:0046406,magnesium protoporphyrin IX methyltransferase activity|GO:0003824,catalytic activity|GO:0008757,S-adenosylmethionine-dependent methyltransferase activity|GO:0016741,transferase activity, transferring one-carbon groups|GO:0016740,transferase activity|GO:0008171,O-methyltransferase activity|GO:0008168,methyltransferase activity	bdi01110,Biosynthesis of secondary metabolites|bdi01100,Metabolic pathways|bdi00860,Porphyrin and chlorophyll metabolism
A0A1D5WWJ1	Uncharacterized protein OS=Triticum aestivum PE=4 SV=1 - [A0A1D5WWJ1_WHEAT]	mitochondrial-processing peptidase subunit alpha-like	38.29	4	3	11	53	1.02574	0.984346	0.904737	1.02946	1.1335	1.03679	0.941427	0.992429	0.998816	1.10259	0.864862	1.10103	504	53.1227	7.26904	1.09775	0.123691	1.00612	0.888661	0.958974	0.636922
A0A1D6BXB7	Uncharacterized protein OS=Triticum aestivum PE=4 SV=1 - [A0A1D6BXB7_WHEAT]	magnesium-protoporphyrin O-methyltransferase-like	38.27	1	2	17	72	1.0848	0.993286	0.874004	0.819984	0.764512	0.853486	1.4277	1.38415	1.2995	0.900934	1.08729	1.57542	324	34.577	8.66064	0.825849	0.0610534	1.39269	0.0057327	1.46172	0.137905
A0A1D6D0K0	Uncharacterized protein OS=Triticum aestivum PE=4 SV=1 - [A0A1D6D0K0_WHEAT]	magnesium-protoporphyrin O-methyltransferase-like	38.27	1	1	17	77	0.793022	0.842455	0.83065	0.83168	0.784364	0.821312	1.03394	1.05248	1.10824	1.52789	1.5837	1.47184	324	34.5279	8.86572	0.988334	0.667199	1.29542	0.000827545	1.8805	3.51666e-05
W5FIX9	Uncharacterized protein OS=Triticum aestivum PE=4 SV=1 - [W5FIX9_WHEAT]	macrophage migration inhibitory factor homolog	38.26	2	2	2	12	0.984308	1.02145	0.982786	1.3178	1.19101	1.41968	0.840018	0.866515	0.820887	0.725848	0.805527	0.588786	115	12.0492	7.18115	1.31452	0.00964006	0.845702	0.00109926	0.539688	0.00275471	LOC100834365	GO:1901566,organonitrogen compound biosynthetic process|GO:0044237,cellular metabolic process|GO:0042430,indole-containing compound metabolic process|GO:0009310,amine catabolic process|GO:0019752,carboxylic acid metabolic process|GO:1901564,organonitrogen compound metabolic process|GO:0009063,cellular amino acid catabolic process|GO:0009074,aromatic amino acid family catabolic process|GO:0042402,…	GO:0005737,cytoplasm|GO:0043231,intracellular membrane-bounded organelle|GO:0044464,cell part|GO:0005777,peroxisome|GO:0044444,cytoplasmic part|GO:0005623,cell|GO:0005622,intracellular|GO:0042579,microbody|GO:0043229,intracellular organelle|GO:0044424,intracellular part|GO:0043227,membrane-bounded organelle|GO:0043226,organelle	0	0
A0A1D6C8T7	Uncharacterized protein OS=Triticum aestivum PE=4 SV=1 - [A0A1D6C8T7_WHEAT]	uncharacterized LOC100829860	38.25	1	2	9	44	0.888631	0.894245	0.894644	0.979168	0.9987	1.00042	0.883169	0.877637	0.814895	1.36875	1.27541	1.42543	285	30.142	9.0415	1.11233	0.000144888	0.961972	0.197438	1.36642	0.00119502
Q8LRU5	HMG-I/Y protein HMGa OS=Triticum aestivum GN=HMGa PE=4 SV=1 - [Q8LRU5_WHEAT]	HMG-Y-related protein A-like	38.1	2	1	6	21		0.9242			0.669584			1.72808			1.14616		189	19.3102	10.4331	0.724502	#DIV/0!	1.86982	#DIV/0!	1.71174	#DIV/0!
A0A1D6A8C7	Uncharacterized protein OS=Triticum aestivum PE=4 SV=1 - [A0A1D6A8C7_WHEAT]	ras-related protein RABB1c-like	38.1	6	1	6	12	1.03857			1.08596			1.1234			0.808948			210	23.0625	7.41553	1.04563	#DIV/0!	1.08168	#DIV/0!	0.744917	#DIV/0!
D3K1B4	Ozone-responsive stress-related protein OS=Triticum aestivum PE=2 SV=1 - [D3K1B4_WHEAT]	uncharacterized LOC100841062	37.97	3	2	2	19	0.816124	0.89333	0.900712	1.00187	1.05781	1.01803	0.892025	0.991738	0.955245	1.40172	1.235	1.25599	79	8.66553	9.24658	1.17913	0.00799239	1.08767	0.12742	1.2648	0.00782018	BRADI3G15467	GO:0044267,cellular protein metabolic process|GO:0006468,protein phosphorylation|GO:0044260,cellular macromolecule metabolic process|GO:0044238,primary metabolic process|GO:0019538,protein metabolic process|GO:0016310,phosphorylation|GO:0009987,cellular process|GO:0043412,macromolecule modification|GO:0006464,cellular protein modification process|GO:0043170,macromolecule metabolic process|GO:0071…	GO:0016020,membrane|GO:0044464,cell part|GO:0005623,cell|GO:0071944,cell periphery|GO:0005886,plasma membrane	GO:0035639,purine ribonucleoside triphosphate binding|GO:0004672,protein kinase activity|GO:0043167,ion binding|GO:1901363,heterocyclic compound binding|GO:0001883,purine nucleoside binding|GO:0001882,nucleoside binding|GO:0043168,anion binding|GO:0000166,nucleotide binding|GO:0004674,protein serine/threonine kinase activity|GO:0016740,transferase activity|GO:1901265,nucleoside phosphate binding|…	0
A0A1D5VF48	Uncharacterized protein OS=Triticum aestivum PE=4 SV=1 - [A0A1D5VF48_WHEAT]	delta(3,5)-Delta(2,4)-dienoyl-CoA isomerase, mitochondrial-like	37.93	6	8	8	16	0.977348	1.02802	0.969607	0.92038	0.893652	1.00152	1.02065	0.95976	1.02232	1.22454	1.27263	1.02239	290	30.369	8.76318	0.946414	0.226842	1.00933	0.75382	1.25004	0.0478749	LOC100829779	GO:0034440,lipid oxidation|GO:0006631,fatty acid metabolic process|GO:0006635,fatty acid beta-oxidation|GO:0019752,carboxylic acid metabolic process|GO:0044248,cellular catabolic process|GO:0009062,fatty acid catabolic process|GO:0044281,small molecule metabolic process|GO:0044282,small molecule catabolic process|GO:0044242,cellular lipid catabolic process|GO:0044699,single-organism process|GO:00…	GO:0005737,cytoplasm|GO:0043231,intracellular membrane-bounded organelle|GO:0044464,cell part|GO:0005777,peroxisome|GO:0044444,cytoplasmic part|GO:0005623,cell|GO:0005622,intracellular|GO:0042579,microbody|GO:0043229,intracellular organelle|GO:0044424,intracellular part|GO:0043227,membrane-bounded organelle|GO:0043226,organelle	GO:0016853,isomerase activity|GO:0051750,delta3,5-delta2,4-dienoyl-CoA isomerase activity|GO:0003824,catalytic activity|GO:0016863,intramolecular oxidoreductase activity, transposing C=C bonds|GO:0016860,intramolecular oxidoreductase activity	bdi04146,Peroxisome
A0A1D5WIX4	Uncharacterized protein OS=Triticum aestivum PE=4 SV=1 - [A0A1D5WIX4_WHEAT]	uncharacterized LOC100830508	37.9	2	3	20	264	1.15808	1.13158	1.15764	1.09014	1.06641	1.09192	1.11944	0.944173	0.914125	0.675693	0.76375	0.731172	599	63.0624	5.36377	0.942323	0.00527695	0.863789	0.0725864	0.668197	0.00018406
Q95H61	30S ribosomal protein S4, chloroplastic OS=Triticum aestivum GN=rps4 PE=3 SV=1 - [RR4_WHEAT]	ribosomal protein S4 ; One of the primary rRNA binding proteins, it binds directly to 16S rRNA where it nucleates assembly of the body of the 30S subunit (By similarity)	37.81	1	8	8	28	0.962966	0.945425	0.9032	0.89068	0.912558	0.942874	0.928781	1.0277	0.957379	1.49748	1.52408	1.38377	201	23.2811	10.9751	0.976711	0.402194	1.03637	0.376885	1.60421	0.000265349	rps4	GO:0044249,cellular biosynthetic process|GO:0034641,cellular nitrogen compound metabolic process|GO:0006807,nitrogen compound metabolic process|GO:0034645,cellular macromolecule biosynthetic process|GO:1901576,organic substance biosynthetic process|GO:0044267,cellular protein metabolic process|GO:0044260,cellular macromolecule metabolic process|GO:0043043,peptide biosynthetic process|GO:0071704,o…	GO:0015935,small ribosomal subunit|GO:0043229,intracellular organelle|GO:0043228,non-membrane-bounded organelle|GO:0043227,membrane-bounded organelle|GO:0043226,organelle|GO:0005737,cytoplasm|GO:0044446,intracellular organelle part|GO:0009536,plastid|GO:0030529,intracellular ribonucleoprotein complex|GO:0009507,chloroplast|GO:0044391,ribosomal subunit|GO:0005840,ribosome|GO:0032991,macromolecular…	GO:0097159,organic cyclic compound binding|GO:0019843,rRNA binding|GO:0003735,structural constituent of ribosome|GO:0003723,RNA binding|GO:0003676,nucleic acid binding|GO:0005198,structural molecule activity|GO:1901363,heterocyclic compound binding|GO:0005488,binding	bdi03010,Ribosome
A0A1D5Z2S6	Uncharacterized protein OS=Triticum aestivum PE=4 SV=1 - [A0A1D5Z2S6_WHEAT]	photosystem I reaction center subunit IV, chloroplastic-like	37.69	1	1	6	131	0.916149	1.05679	1.03509	1.62373	1.51834	1.27551	0.577781	0.540301	0.880368	0.447525	0.42819	0.646946	199	22.1064	10.0229	1.46859	0.0137432	0.664371	0.044281	0.344682	0.00149617
A0A1D5YMS2	Uncharacterized protein OS=Triticum aestivum PE=3 SV=1 - [A0A1D5YMS2_WHEAT]	histone H1-like	37.64	5	1	11	200	1.18736	1.17897	1.16623	0.950331	0.931466	0.965852	1.35644	1.28793	1.38618	0.630348	0.66982	0.622201	263	26.7235	10.6968	0.806117	4.04868e-05	1.14097	0.00504525	0.675072	6.43873e-05
A0A1D5ZZR4	Uncharacterized protein OS=Triticum aestivum PE=4 SV=1 - [A0A1D5ZZR4_WHEAT]	Uncharacterized protein	37.61	2	4	14	191	1.06948	1.05498	1.08908	0.969236	0.91615	0.914519	1.06388	1.01363	1.0631	0.927189	1.17866	1.20134	561	56.7175	9.0415	0.871285	0.00254983	0.977307	0.277103	1.18118	0.132393
A0A1D5ZQB7	Uncharacterized protein OS=Triticum aestivum PE=4 SV=1 - [A0A1D5ZQB7_WHEAT]	pheophorbide a oxygenase, chloroplastic-like	37.55	3	0	16	44													522	58.6261	9.05615	#DIV/0!	#DIV/0!	#DIV/0!	#DIV/0!	#DIV/0!	#DIV/0!	LOC100825042	GO:0008152,metabolic process|GO:0044710,single-organism metabolic process|GO:0044699,single-organism process|GO:0055114,oxidation-reduction process	GO:0009526,plastid envelope|GO:0009941,chloroplast envelope|GO:0009536,plastid|GO:0043231,intracellular membrane-bounded organelle|GO:0044464,cell part|GO:0044444,cytoplasmic part|GO:0031967,organelle envelope|GO:0031975,envelope|GO:0044446,intracellular organelle part|GO:0043229,intracellular organelle|GO:0005737,cytoplasm|GO:0005623,cell|GO:0044435,plastid part|GO:0044434,chloroplast part|GO:00…	GO:0043169,cation binding|GO:0004497,monooxygenase activity|GO:0051537,2 iron, 2 sulfur cluster binding|GO:0051540,metal cluster binding|GO:0043167,ion binding|GO:0051536,iron-sulfur cluster binding|GO:0010277,chlorophyllide a oxygenase [overall] activity|GO:0016703,oxidoreductase activity, acting on single donors with incorporation of molecular oxygen, incorporation of one atom of oxygen (intern…	0
A0A1D5Y4N6	Uncharacterized protein OS=Triticum aestivum PE=3 SV=1 - [A0A1D5Y4N6_WHEAT]	probable mitochondrial-processing peptidase subunit beta-like	37.48	1	1	17	88	0.939194	0.99029		1.08933	1.11673		0.901105	0.955913		1.11859	0.946703		531	58.4858	6.31592	1.14334	0.0412501	0.962442	0.435518	0.936193	0.503588
A0A1D6B0P4	Uncharacterized protein OS=Triticum aestivum PE=4 SV=1 - [A0A1D6B0P4_WHEAT]	probable ATP synthase 24 kDa subunit, mitochondrial-like	37.39	2	1	11	34		1.01999	0.948563		1.20687	1.1571		0.976596	0.848119		0.718079	1.03733	238	27.1325	8.11865	1.20087	0.0452035	0.926933	0.431015	0.742569	0.200333
P69386	Cytochrome b559 subunit alpha OS=Triticum aestivum GN=psbE PE=1 SV=2 - [PSBE_WHEAT]	photosystem II protein V ; This b-type cytochrome is tightly associated with the reaction center of photosystem II and possibly is part of the water-oxidation complex (By similarity)	37.35	2	4	4	276	1.02666	1.0263	1.01567	0.994105	0.987802	0.993203	0.81628	0.846411	0.814272	1.14184	1.13902	1.1376	83	9.43871	4.77979	0.969525	0.00161514	0.80719	5.6911e-05	1.14902	3.69912e-07	psbE	GO:0044710,single-organism metabolic process|GO:0019684,photosynthesis, light reaction|GO:0009987,cellular process|GO:0044237,cellular metabolic process|GO:0022900,electron transport chain|GO:0044763,single-organism cellular process|GO:0055114,oxidation-reduction process|GO:0008152,metabolic process|GO:0006091,generation of precursor metabolites and energy|GO:0015979,photosynthesis|GO:0044699,sin…	GO:0055035,plastid thylakoid membrane|GO:0034357,photosynthetic membrane|GO:0031976,plastid thylakoid|GO:0043229,intracellular organelle|GO:0005622,intracellular|GO:0043227,membrane-bounded organelle|GO:0043226,organelle|GO:0031224,intrinsic component of membrane|GO:0009535,chloroplast thylakoid membrane|GO:0009534,chloroplast thylakoid|GO:0031984,organelle subcompartment|GO:0016021,integral comp…	GO:0043169,cation binding|GO:0020037,heme binding|GO:0046914,transition metal ion binding|GO:0046906,tetrapyrrole binding|GO:0097159,organic cyclic compound binding|GO:0043167,ion binding|GO:0005488,binding|GO:0005506,iron ion binding|GO:0046872,metal ion binding|GO:1901363,heterocyclic compound binding|GO:0009055,electron carrier activity	bdi00195,Photosynthesis|bdi01100,Metabolic pathways
W5F969	Uncharacterized protein OS=Triticum aestivum PE=3 SV=1 - [W5F969_WHEAT]	uncharacterized LOC100829326	37.24	5	1	14	208	1.17277	1.18457	1.14941	0.912218	0.931022	0.942295	1.22299	1.15436	1.16222	0.87339	0.844933	0.827006	290	29.3972	10.9019	0.794334	5.93398e-05	1.00936	0.672481	0.913767	0.00764026
W5CRX9	Uncharacterized protein OS=Triticum aestivum GN=TRAES_3BF010800060CFD_c1 PE=4 SV=1 - [W5CRX9_WHEAT]	uncharacterized LOC100836235	36.99	5	6	6	24	1.12072	1.14562	1.09353	0.995881	0.921933	0.948244	0.847953	0.905496	0.896176	0.914248	1.04048	1.11971	219	24.6199	4.79248	0.853027	0.00335001	0.78861	0.000530836	1.07271	0.336282	LOC100836235	GO:0008152,metabolic process|GO:0006950,response to stress|GO:0050801,ion homeostasis|GO:0019752,carboxylic acid metabolic process|GO:0042592,homeostatic process|GO:0055080,cation homeostasis|GO:0019288,isopentenyl diphosphate biosynthetic process, methylerythritol 4-phosphate pathway|GO:0046490,isopentenyl diphosphate metabolic process|GO:0044281,small molecule metabolic process|GO:0030001,metal…	GO:0055035,plastid thylakoid membrane|GO:0034357,photosynthetic membrane|GO:0031976,plastid thylakoid|GO:0043229,intracellular organelle|GO:0009579,thylakoid|GO:0043227,membrane-bounded organelle|GO:0043226,organelle|GO:0009535,chloroplast thylakoid membrane|GO:0009534,chloroplast thylakoid|GO:0031984,organelle subcompartment|GO:0016020,membrane|GO:0044436,thylakoid part|GO:0044435,plastid part|G…	0	0
A0A1D5SCM2	Chlorophyll a-b binding protein, chloroplastic OS=Triticum aestivum PE=3 SV=1 - [A0A1D5SCM2_WHEAT]	chlorophyll a-b binding protein, chloroplastic-like	36.88	12	1	7	589	1.22992	1.31192	1.20808	0.917584	0.908321	0.931136	1.23186	1.21107	1.26968	0.720515	0.682739	0.712175	263	27.7509	5.26221	0.735225	0.000511012	0.990051	0.746914	0.767282	8.57917e-05
O65795	Histone H1 OS=Triticum aestivum PE=3 SV=1 - [O65795_WHEAT]	uncharacterized LOC100829326	36.81	2	0	13	251													288	29.1401	10.8872	#DIV/0!	#DIV/0!	#DIV/0!	#DIV/0!	#DIV/0!	#DIV/0!
A0A1D5TDS6	Uncharacterized protein OS=Triticum aestivum PE=4 SV=1 - [A0A1D5TDS6_WHEAT]	uncharacterized LOC100824649	36.77	3	11	11	54	1.02458	1.01704	1.00788	1.07029	1.11722	1.1007	0.916349	0.837099	0.936258	1.00426	0.98045	0.923649	310	32.9923	7.21045	1.07828	0.0054611	0.882015	0.0173841	0.88448	0.0100991	LOC100824649	GO:0042221,response to chemical|GO:0009991,response to extracellular stimulus|GO:0009414,response to water deprivation|GO:0071229,cellular response to acid chemical|GO:0070887,cellular response to chemical stimulus|GO:0009415,response to water|GO:0044699,single-organism process|GO:0051716,cellular response to stimulus|GO:0071214,cellular response to abiotic stimulus|GO:0071496,cellular response t…	GO:0009579,thylakoid|GO:0044464,cell part|GO:0005623,cell|GO:0005622,intracellular|GO:0044424,intracellular part|GO:0005737,cytoplasm|GO:0009536,plastid|GO:0043231,intracellular membrane-bounded organelle|GO:0009532,plastid stroma|GO:0009570,chloroplast stroma|GO:0010287,plastoglobule|GO:0044444,cytoplasmic part|GO:0044446,intracellular organelle part|GO:0043229,intracellular organelle|GO:0044435…	GO:0003824,catalytic activity|GO:0016491,oxidoreductase activity|GO:0003954,NADH dehydrogenase activity|GO:0016651,oxidoreductase activity, acting on NAD(P)H	0
A0A1D5ZLB8	Uncharacterized protein OS=Triticum aestivum PE=3 SV=1 - [A0A1D5ZLB8_WHEAT]	uncharacterized LOC100829326	36.76	5	4	14	187	1.10083	1.08494	1.08463	0.871828	0.861782	0.84678	1.39172	1.40735	1.33327	0.714298	0.762928	0.740126	272	27.7831	10.7554	0.789013	1.4114e-05	1.26355	0.0002432	0.859309	0.00156963
A0A1D6C7N7	Uncharacterized protein OS=Triticum aestivum PE=4 SV=1 - [A0A1D6C7N7_WHEAT]	protein-coding	36.68	6	7	7	44	0.971853	0.912075	0.927713	1.19862	1.21006	1.21647	0.854768	0.822874	0.82482	0.985381	0.895355	0.854059	229	25.0469	5.03369	1.28934	0.00012997	0.890036	0.00755475	0.754394	0.00161905	LOC100823896	GO:0009607,response to biotic stimulus|GO:0008152,metabolic process|GO:0006950,response to stress|GO:0050801,ion homeostasis|GO:0042592,homeostatic process|GO:0042742,defense response to bacterium|GO:0042221,response to chemical|GO:0009651,response to salt stress|GO:0006091,generation of precursor metabolites and energy|GO:0015979,photosynthesis|GO:0044699,single-organism process|GO:0009750,respo…	GO:0055035,plastid thylakoid membrane|GO:0034357,photosynthetic membrane|GO:0031976,plastid thylakoid|GO:0031975,envelope|GO:0043229,intracellular organelle|GO:0005622,intracellular|GO:0043227,membrane-bounded organelle|GO:0043226,organelle|GO:0009535,chloroplast thylakoid membrane|GO:0009534,chloroplast thylakoid|GO:0031984,organelle subcompartment|GO:0009532,plastid stroma|GO:0009570,chloroplas…	0	0
A0A1D5XM65	Uncharacterized protein OS=Triticum aestivum PE=3 SV=1 - [A0A1D5XM65_WHEAT]	K03841 fructose-1,6-bisphosphatase I [EC:3.1.3.11]	36.67	3	11	11	32	1.01848	0.986184	1.04401	1.16316	1.09262	1.20317	0.955809	0.894205	0.878931	0.757468	0.813079	0.784355	409	44.2479	5.19873	1.13457	0.0198055	0.895125	0.0209311	0.680815	0.000520716	LOC100840857	GO:0019220,regulation of phosphate metabolic process|GO:0080090,regulation of primary metabolic process|GO:0019222,regulation of metabolic process|GO:0006470,protein dephosphorylation|GO:0006778,porphyrin-containing compound metabolic process|GO:0006779,porphyrin-containing compound biosynthetic process|GO:0061024,membrane organization|GO:0044281,small molecule metabolic process|GO:0009637,respon…	GO:0031975,envelope|GO:0048046,apoplast|GO:0043229,intracellular organelle|GO:0043227,membrane-bounded organelle|GO:0043226,organelle|GO:0005737,cytoplasm|GO:0009536,plastid|GO:0009532,plastid stroma|GO:0009570,chloroplast stroma|GO:0010319,stromule|GO:0044435,plastid part|GO:0044434,chloroplast part|GO:0031967,organelle envelope|GO:0009507,chloroplast|GO:0009526,plastid envelope|GO:0043231,intra…	GO:0050308,sugar-phosphatase activity|GO:0019203,carbohydrate phosphatase activity|GO:0042132,fructose 1,6-bisphosphate 1-phosphatase activity|GO:0016791,phosphatase activity|GO:0016787,hydrolase activity|GO:0016788,hydrolase activity, acting on ester bonds|GO:0042578,phosphoric ester hydrolase activity|GO:0003824,catalytic activity	bdi00010,Glycolysis / Gluconeogenesis|bdi01200,Carbon metabolism|bdi00030,Pentose phosphate pathway|bdi01110,Biosynthesis of secondary metabolites|bdi01100,Metabolic pathways|bdi00051,Fructose and mannose metabolism|bdi00710,Carbon fixation in photosynthetic organisms
A0A1D6D040	Uncharacterized protein OS=Triticum aestivum PE=4 SV=1 - [A0A1D6D040_WHEAT]	psbP domain-containing protein 3, chloroplastic-like	36.67	3	2	4	31	1.09261	1.04631	0.961335	1.07522	1.03287	1.07606	0.86296	0.821043	0.84408	1.0301	1.07092	1.13461	240	26.0391	6.354	1.02706	0.532615	0.815444	0.00909097	1.01617	0.636359	LOC100840022	GO:0006778,porphyrin-containing compound metabolic process|GO:0006779,porphyrin-containing compound biosynthetic process|GO:0061024,membrane organization|GO:0044281,small molecule metabolic process|GO:0051656,establishment of organelle localization|GO:1901362,organic cyclic compound biosynthetic process|GO:0015979,photosynthesis|GO:0071840,cellular component organization or biogenesis|GO:0044710,…	GO:0055035,plastid thylakoid membrane|GO:0034357,photosynthetic membrane|GO:0031976,plastid thylakoid|GO:0031977,thylakoid lumen|GO:0019898,extrinsic component of membrane|GO:0043229,intracellular organelle|GO:0005622,intracellular|GO:0009654,photosystem II oxygen evolving complex|GO:0043226,organelle|GO:0009535,chloroplast thylakoid membrane|GO:0009534,chloroplast thylakoid|GO:0031984,organelle …	GO:0043169,cation binding|GO:0043167,ion binding|GO:0005488,binding|GO:0046872,metal ion binding|GO:0005509,calcium ion binding	0
A0A1D6BVX5	Uncharacterized protein OS=Triticum aestivum PE=4 SV=1 - [A0A1D6BVX5_WHEAT]	psbP domain-containing protein 3, chloroplastic-like	36.67	2	2	4	10	1.06636	1.19959	1.03522	0.969318	0.885464	1.01592	0.840943	0.876923	0.927849	1.25429	1.17117	1.07086	240	26.0242	5.97314	0.869601	0.0857914	0.801447	0.0178957	1.21793	0.0331613	LOC100841307	GO:0008152,metabolic process|GO:0044710,single-organism metabolic process|GO:0044699,single-organism process|GO:0055114,oxidation-reduction process	0	GO:0043168,anion binding|GO:0050662,coenzyme binding|GO:0097367,carbohydrate derivative binding|GO:0097159,organic cyclic compound binding|GO:0000166,nucleotide binding|GO:0036094,small molecule binding|GO:0003824,catalytic activity|GO:0048037,cofactor binding|GO:0032553,ribonucleotide binding|GO:0010181,FMN binding|GO:0005488,binding|GO:0043167,ion binding|GO:1901363,heterocyclic compound bindin…	bdi01110,Biosynthesis of secondary metabolites|bdi01200,Carbon metabolism|bdi04146,Peroxisome|bdi01100,Metabolic pathways|bdi00630,Glyoxylate and dicarboxylate metabolism
W5I3P1	Uncharacterized protein OS=Triticum aestivum PE=4 SV=1 - [W5I3P1_WHEAT]	uncharacterized LOC100841407	36.62	5	6	6	13	0.962728	0.898192	1.0378	1.30371	1.30212	1.23781	0.915125	0.945299	0.975294	0.747915	0.757294	0.711684	213	23.9523	5.61768	1.32598	0.00234393	0.978266	0.657498	0.576769	3.01928e-05	BRADI1G77760	0	0	GO:0043169,cation binding|GO:0046914,transition metal ion binding|GO:0097159,organic cyclic compound binding|GO:0043167,ion binding|GO:0008270,zinc ion binding|GO:0003676,nucleic acid binding|GO:0003677,DNA binding|GO:0046872,metal ion binding|GO:1901363,heterocyclic compound binding|GO:0005488,binding	0
W5H102	Uncharacterized protein OS=Triticum aestivum PE=4 SV=1 - [W5H102_WHEAT]	soluble inorganic pyrophosphatase 1, chloroplastic-like	36.59	4	9	9	23	0.93957	0.948765	1.00798	1.22608	1.26717	1.17232	0.850345	0.827623	0.922708	0.899993	0.8431	0.824808	287	31.7684	5.8335	1.2656	0.00181519	0.897926	0.0512166	0.700547	0.000504831
A0A1D6DEW4	Chlorophyll a-b binding protein, chloroplastic OS=Triticum aestivum PE=3 SV=1 - [A0A1D6DEW4_WHEAT]	chlorophyll a-b binding protein 2, chloroplastic-like	36.54	2	2	7	612	0.987321	0.981113	1.01667	1.26528	1.20503	1.23995	1.15796	1.18688	1.14773	0.460142	0.449533	0.497671	260	27.4308	5.24951	1.24293	0.00030299	1.17	0.000458672	0.379312	4.61407e-06
P26304	NAD(P)H-quinone oxidoreductase subunit K, chloroplastic OS=Triticum aestivum GN=ndhK PE=3 SV=2 - [NDHK_WHEAT]	NAD(P)H-quinone oxidoreductase subunit K, chloroplastic; NDH shuttles electrons from NAD(P)H:plastoquinone, via FMN and iron-sulfur (Fe-S) centers, to quinones in the photosynthetic chain and possibly in a chloroplast respiratory chain. The immediate electron acceptor for the enzyme in this species is believed to be plastoquinone. Couples the redox reaction to proton translocation, and thus conse…	36.44	3	5	5	42	1.16585	1.10104	1.13765	0.943969	1.06004	0.981066	1.19044	1.06339	1.15309	0.642739	0.657128	0.575767	225	25.2058	8.51416	0.876794	0.0231235	1.0007	0.985868	0.628336	0.000954033	ndhK	GO:0044710,single-organism metabolic process|GO:0006810,transport|GO:0019684,photosynthesis, light reaction|GO:0009987,cellular process|GO:0044237,cellular metabolic process|GO:0051179,localization|GO:0055114,oxidation-reduction process|GO:0008152,metabolic process|GO:0006091,generation of precursor metabolites and energy|GO:0051234,establishment of localization|GO:0015979,photosynthesis|GO:00446…	GO:0055035,plastid thylakoid membrane|GO:0034357,photosynthetic membrane|GO:0031976,plastid thylakoid|GO:0043229,intracellular organelle|GO:0009579,thylakoid|GO:0043227,membrane-bounded organelle|GO:0043226,organelle|GO:0009535,chloroplast thylakoid membrane|GO:0009534,chloroplast thylakoid|GO:0031984,organelle subcompartment|GO:0016020,membrane|GO:0044436,thylakoid part|GO:0044435,plastid part|G…	GO:0005488,binding|GO:0043169,cation binding|GO:0048038,quinone binding|GO:0051539,4 iron, 4 sulfur cluster binding|GO:0046914,transition metal ion binding|GO:0003824,catalytic activity|GO:0048037,cofactor binding|GO:0008137,NADH dehydrogenase (ubiquinone) activity|GO:0051536,iron-sulfur cluster binding|GO:0043167,ion binding|GO:0016655,oxidoreductase activity, acting on NAD(P)H, quinone or simil…	bdi01100,Metabolic pathways|bdi00190,Oxidative phosphorylation
A0A1D6BAX2	Uncharacterized protein OS=Triticum aestivum PE=3 SV=1 - [A0A1D6BAX2_WHEAT]	phosphate carrier protein, mitochondrial-like	36.39	10	2	10	54	0.976356	1.00302	1.00105	1.00011	1.00019	0.994311	1.11113	1.03977	1.13457	1.03914	1.00224	1.03505	305	32.2347	9.05615	1.00476	0.619308	1.10235	0.0268867	1.02732	0.0825917	LOC100831348	GO:0006810,transport|GO:0051179,localization|GO:0051234,establishment of localization|GO:0035435,phosphate ion transmembrane transport|GO:0006820,anion transport|GO:0009651,response to salt stress|GO:0044699,single-organism process|GO:0055085,transmembrane transport|GO:0098661,inorganic anion transmembrane transport|GO:0098660,inorganic ion transmembrane transport|GO:0015698,inorganic anion trans…	GO:0044425,membrane part|GO:0016021,integral component of membrane|GO:0016020,membrane|GO:0031224,intrinsic component of membrane|GO:0044464,cell part|GO:0031975,envelope|GO:0043229,intracellular organelle|GO:0043227,membrane-bounded organelle|GO:0043226,organelle|GO:0005737,cytoplasm|GO:0031090,organelle membrane|GO:0044444,cytoplasmic part|GO:0005739,mitochondrion|GO:0031967,organelle envelope|…	GO:0022891,substrate-specific transmembrane transporter activity|GO:0022892,substrate-specific transporter activity|GO:0005215,transporter activity|GO:0008509,anion transmembrane transporter activity|GO:0022857,transmembrane transporter activity|GO:1901677,phosphate transmembrane transporter activity|GO:0015075,ion transmembrane transporter activity|GO:0015114,phosphate ion transmembrane transpor…	0
A0A1D6S944	Uncharacterized protein OS=Triticum aestivum PE=4 SV=1 - [A0A1D6S944_WHEAT]	uncharacterized LOC100837388	36.36	3	6	6	43	1.05184	1.00659	1.00068	0.99809	1.00483	0.961929	0.940633	1.01854	0.980499	1.14558	1.1457	1.11503	176	19.7526	5.24951	0.969186	0.207894	0.960956	0.223939	1.1489	0.000932102	LOC100837388	GO:0006778,porphyrin-containing compound metabolic process|GO:0006779,porphyrin-containing compound biosynthetic process|GO:0044281,small molecule metabolic process|GO:1901362,organic cyclic compound biosynthetic process|GO:0015979,photosynthesis|GO:0071840,cellular component organization or biogenesis|GO:0044710,single-organism metabolic process|GO:0044711,single-organism biosynthetic process|GO…	GO:0055035,plastid thylakoid membrane|GO:0034357,photosynthetic membrane|GO:0031976,plastid thylakoid|GO:0043229,intracellular organelle|GO:0005622,intracellular|GO:0043227,membrane-bounded organelle|GO:0043226,organelle|GO:0009535,chloroplast thylakoid membrane|GO:0009534,chloroplast thylakoid|GO:0031984,organelle subcompartment|GO:0016020,membrane|GO:0044436,thylakoid part|GO:0044435,plastid pa…	0	0
A0A1D5YYZ5	Uncharacterized protein OS=Triticum aestivum PE=4 SV=1 - [A0A1D5YYZ5_WHEAT]	adrenodoxin-like protein, mitochondrial-like	36.25	1	4	4	8	0.990577	0.866411	0.878733	1.05109	0.899788	0.87598	0.914264	0.960461	1.07447	1.31284	1.479	1.42725	160	17.1641	8.20654	1.03331	0.676324	1.07803	0.314097	1.4925	0.0032336	LOC100830876	GO:0022607,cellular component assembly|GO:0070271,protein complex biogenesis|GO:0043933,macromolecular complex subunit organization|GO:0044248,cellular catabolic process|GO:0044249,cellular biosynthetic process|GO:0043248,proteasome assembly|GO:0034622,cellular macromolecular complex assembly|GO:0043632,modification-dependent macromolecule catabolic process|GO:0071840,cellular component organizat…	GO:0005737,cytoplasm|GO:0009536,plastid|GO:0043231,intracellular membrane-bounded organelle|GO:0044464,cell part|GO:0044444,cytoplasmic part|GO:0005739,mitochondrion|GO:0005622,intracellular|GO:0043229,intracellular organelle|GO:0005623,cell|GO:0044424,intracellular part|GO:0043227,membrane-bounded organelle|GO:0043226,organelle|GO:0009507,chloroplast	GO:0051536,iron-sulfur cluster binding|GO:0009055,electron carrier activity|GO:0051540,metal cluster binding|GO:0005488,binding	0
A0A1D5XBW6	Uncharacterized protein OS=Triticum aestivum PE=4 SV=1 - [A0A1D5XBW6_WHEAT]	psbP-like protein 2, chloroplastic-like	36.2	4	2	6	68	1.06289	1.10045	1.02829	0.966608	0.968616	0.942716	1.09943	1.38838	1.09785	0.91263	0.582229	1.11684	163	18.9094	5.38916	0.901714	0.00958678	1.12346	0.25449	0.907488	0.599796
A0A1D6ARG9	Peptidylprolyl isomerase OS=Triticum aestivum PE=4 SV=1 - [A0A1D6ARG9_WHEAT]	probable FKBP-type peptidyl-prolyl cis-trans isomerase 4, chloroplastic-like	36.2	1	2	8	112	1.18933	1.1463	1.10646	0.984879	1.07149	1.02288	1.212	1.18287	1.1847	0.591759	0.563895	0.505663	221	22.4496	9.02686	0.894587	0.0251207	1.03994	0.149357	0.53952	0.000187258	LOC100845099	GO:0044267,cellular protein metabolic process|GO:0044710,single-organism metabolic process|GO:0006457,protein folding|GO:0018208,peptidyl-proline modification|GO:0044260,cellular macromolecule metabolic process|GO:0044238,primary metabolic process|GO:0019538,protein metabolic process|GO:0044237,cellular metabolic process|GO:0009987,cellular process|GO:0000413,protein peptidyl-prolyl isomerization…	GO:0055035,plastid thylakoid membrane|GO:0034357,photosynthetic membrane|GO:0031976,plastid thylakoid|GO:0043229,intracellular organelle|GO:0005622,intracellular|GO:0043227,membrane-bounded organelle|GO:0043226,organelle|GO:0009535,chloroplast thylakoid membrane|GO:0009534,chloroplast thylakoid|GO:0031984,organelle subcompartment|GO:0016020,membrane|GO:0044436,thylakoid part|GO:0044435,plastid pa…	GO:0031679,NADH dehydrogenase (plastoquinone) activity|GO:0016853,isomerase activity|GO:0003824,catalytic activity|GO:0016859,cis-trans isomerase activity|GO:0016655,oxidoreductase activity, acting on NAD(P)H, quinone or similar compound as acceptor|GO:0050136,NADH dehydrogenase (quinone) activity|GO:0016651,oxidoreductase activity, acting on NAD(P)H|GO:0003755,peptidyl-prolyl cis-trans isomerase…	0
A0A1D5XCT4	Uncharacterized protein OS=Triticum aestivum PE=4 SV=1 - [A0A1D5XCT4_WHEAT]	uncharacterized LOC100831678	36.19	1	3	6	35	1.27517	1.13055	1.19207	0.910713	0.983155	1.09909	1.23297	1.13324	1.08904	0.673342	0.769886	0.625215	210	22.5045	6.93213	0.831887	0.0432213	0.960381	0.470889	0.691103	0.0113403
A0A1D6B4P3	Peptidylprolyl isomerase OS=Triticum aestivum PE=4 SV=1 - [A0A1D6B4P3_WHEAT]	probable FKBP-type peptidyl-prolyl cis-trans isomerase 4, chloroplastic-like	36.04	2	2	8	114	1.111	1.12872	1.14835	0.926248	0.908341	0.942254	1.19074	1.16014	1.23638	0.697266	0.701207	0.58796	222	22.4745	9.02686	0.819595	0.000151725	1.05879	0.0543819	0.715357	0.00235828
P15871	Histone H1.1 (Fragment) OS=Triticum aestivum PE=1 SV=1 - [H11_WHEAT]	0	36	1	1	1	2	1.13052		0.965717	1.08133		1.15222	1.14605		1.0708	0.671983		0.815392	25	2.70742	6.55127	1.0655	0.524028	1.05754	0.574079	0.665924	0.0430173
W5FDV7	Uncharacterized protein OS=Triticum aestivum PE=4 SV=1 - [W5FDV7_WHEAT]	photosystem I reaction center subunit III, chloroplastic-like	35.93	11	11	11	1123	1.08428	1.08927	1.09335	1.04421	1.03481	1.04206	0.92594	0.929945	0.934722	1.03062	1.01493	1.00702	231	24.49	9.40771	0.955363	0.000230901	0.854204	1.67214e-06	0.97805	0.0381444	LOC100831679	GO:0019752,carboxylic acid metabolic process|GO:0044249,cellular biosynthetic process|GO:0006807,nitrogen compound metabolic process|GO:0044281,small molecule metabolic process|GO:0044283,small molecule biosynthetic process|GO:0009069,serine family amino acid metabolic process|GO:0015979,photosynthesis|GO:0044699,single-organism process|GO:1901576,organic substance biosynthetic process|GO:0044710…	GO:0034357,photosynthetic membrane|GO:0031976,plastid thylakoid|GO:0031975,envelope|GO:0043229,intracellular organelle|GO:0005622,intracellular|GO:0043227,membrane-bounded organelle|GO:0043226,organelle|GO:0009579,thylakoid|GO:0009534,chloroplast thylakoid|GO:0031984,organelle subcompartment|GO:0009532,plastid stroma|GO:0009570,chloroplast stroma|GO:0016020,membrane|GO:0009538,photosystem I react…	GO:0019904,protein domain specific binding|GO:0005515,protein binding|GO:0005488,binding	bdi00195,Photosynthesis|bdi01100,Metabolic pathways
W5FSM8	Uncharacterized protein OS=Triticum aestivum PE=3 SV=1 - [W5FSM8_WHEAT]	60S ribosomal protein L17-1-like	35.88	8	6	6	16	0.958023	0.855758	0.895322	1.10142	1.19474	1.1659	0.967467	1.09809	1.00866	0.98373	0.784005	0.904485	170	19.4733	10.272	1.27793	0.00347567	1.13477	0.0668733	0.77186	0.0149075	LOC100843393	GO:0044249,cellular biosynthetic process|GO:0034641,cellular nitrogen compound metabolic process|GO:0006807,nitrogen compound metabolic process|GO:0034645,cellular macromolecule biosynthetic process|GO:1901576,organic substance biosynthetic process|GO:0044267,cellular protein metabolic process|GO:0044260,cellular macromolecule metabolic process|GO:0043043,peptide biosynthetic process|GO:0071704,o…	GO:0005737,cytoplasm|GO:0005622,intracellular|GO:0015934,large ribosomal subunit|GO:0005840,ribosome|GO:0043232,intracellular non-membrane-bounded organelle|GO:0044464,cell part|GO:0044444,cytoplasmic part|GO:0005623,cell|GO:0044391,ribosomal subunit|GO:0044446,intracellular organelle part|GO:0043229,intracellular organelle|GO:0043228,non-membrane-bounded organelle|GO:0044424,intracellular part|G…	GO:0003735,structural constituent of ribosome|GO:0005198,structural molecule activity	bdi03010,Ribosome
W5C8Z5	Uncharacterized protein OS=Triticum aestivum PE=4 SV=1 - [W5C8Z5_WHEAT]	uncharacterized LOC100842516	35.84	1	2	6	19	0.839252	0.950144		0.663441	0.838193		0.914849	1.02834		2.06355	1.25763		226	24.5276	7.82568	0.839185	0.298929	1.08595	0.434671	2.21171	0.15809
A0A1D5S4Q0	Uncharacterized protein OS=Triticum aestivum PE=3 SV=1 - [A0A1D5S4Q0_WHEAT]	putative mitochondrial 2-oxoglutarate/malate carrier protein-like	35.77	3	2	4	24	1.02595	1.02697	1.01835	1.27282	1.21172	1.26827	0.983463	1.00257	0.942375	0.68543	0.652736	0.615388	123	12.8008	9.80322	1.22191	0.000331896	0.953483	0.0569299	0.520557	2.8926e-05	LOC100821499	GO:0006810,transport|GO:0051179,localization|GO:0051234,establishment of localization|GO:0006820,anion transport|GO:0046907,intracellular transport|GO:0015849,organic acid transport|GO:0006811,ion transport|GO:0015711,organic anion transport|GO:0044765,single-organism transport|GO:0006835,dicarboxylic acid transport|GO:0044699,single-organism process|GO:0051641,cellular localization|GO:0071702,or…	GO:0044425,membrane part|GO:0016021,integral component of membrane|GO:0016020,membrane|GO:0031224,intrinsic component of membrane|GO:0044464,cell part|GO:0031975,envelope|GO:0043229,intracellular organelle|GO:0043227,membrane-bounded organelle|GO:0043226,organelle|GO:0005737,cytoplasm|GO:0031090,organelle membrane|GO:0044444,cytoplasmic part|GO:0005739,mitochondrion|GO:0031967,organelle envelope|…	GO:0099516,ion antiporter activity|GO:0022891,substrate-specific transmembrane transporter activity|GO:0015297,antiporter activity|GO:0022892,substrate-specific transporter activity|GO:0005342,organic acid transmembrane transporter activity|GO:0022853,active ion transmembrane transporter activity|GO:0015301,anion:anion antiporter activity|GO:0015556,C4-dicarboxylate transmembrane transporter acti…	0
A0A1D5TD17	Uncharacterized protein OS=Triticum aestivum PE=4 SV=1 - [A0A1D5TD17_WHEAT]	uncharacterized LOC100830071	35.74	3	10	10	28	0.959642	0.992671	0.946	0.942093	1.00585	1.03686	0.915251	0.866532	0.89776	1.18696	1.21394	1.13393	319	35.6187	6.82959	1.02984	0.407058	0.924518	0.0214061	1.18428	0.00735121	LOC100830071	0	GO:0055035,plastid thylakoid membrane|GO:0034357,photosynthetic membrane|GO:0031976,plastid thylakoid|GO:0031975,envelope|GO:0043229,intracellular organelle|GO:0005622,intracellular|GO:0043227,membrane-bounded organelle|GO:0043226,organelle|GO:0009535,chloroplast thylakoid membrane|GO:0009534,chloroplast thylakoid|GO:0031984,organelle subcompartment|GO:0016020,membrane|GO:0044436,thylakoid part|G…	0	0
W5EHT8	Uncharacterized protein OS=Triticum aestivum PE=3 SV=1 - [W5EHT8_WHEAT]	thylakoid lumenal protein At1g03610, chloroplastic-like	35.67	2	6	6	89	1.16617	1.12009	1.11673	1.01046	1.00213	1.04662	1.08365	1.10242	1.14368	0.705211	0.784523	0.683046	171	18.4967	10.1694	0.89898	0.00547839	0.978479	0.36383	0.71024	0.00093226	LOC100827920	GO:0022607,cellular component assembly|GO:0019220,regulation of phosphate metabolic process|GO:0080090,regulation of primary metabolic process|GO:0019222,regulation of metabolic process|GO:0070271,protein complex biogenesis|GO:0043933,macromolecular complex subunit organization|GO:0006470,protein dephosphorylation|GO:0031323,regulation of cellular metabolic process|GO:0090304,nucleic acid metabol…	GO:0055035,plastid thylakoid membrane|GO:0034357,photosynthetic membrane|GO:0031976,plastid thylakoid|GO:0043229,intracellular organelle|GO:0009579,thylakoid|GO:0043227,membrane-bounded organelle|GO:0043226,organelle|GO:0009535,chloroplast thylakoid membrane|GO:0009534,chloroplast thylakoid|GO:0031984,organelle subcompartment|GO:0016020,membrane|GO:0044436,thylakoid part|GO:0044435,plastid part|G…	0	bdi00195,Photosynthesis|bdi01100,Metabolic pathways
[truncated: 2,000 more rows]
